# Supplementary material for: A Metabolic Gene Signature to Predict Breast Cancer Prognosis
Source: Front Mol Biosci. 2022 Jun 29;9:900433. doi: 10.3389/fmolb.2022.900433 (PMC9277072; doi:10.3389/fmolb.2022.900433)
Supplement: Supplementary file 2 [file Table1.XLS]

gene	p.value	HR (95% lower for upper)	HR	95%lower	95%upper
SLC35A2	0.0003788	1.681(1.262~2.238)	1.681	1.262	2.238
KCTD5	0.03861	1.334(1.015~1.753)	1.334	1.015	1.753
MTHFD2	0.009066	1.293(1.066~1.568)	1.293	1.066	1.568
SLC12A8	0.03006	1.268(1.023~1.571)	1.268	1.023	1.571
B4GALT3	0.01526	1.363(1.061~1.751)	1.363	1.061	1.751
ALDH18A1	0.03184	1.294(1.023~1.636)	1.294	1.023	1.636
SLC7A5	0.00453	1.171(1.05~1.306)	1.171	1.05	1.306
B4GALNT4	0.04374	0.883(0.7824~0.9965)	0.883	0.7824	0.9965
CA9	0.02215	1.065(1.009~1.124)	1.065	1.009	1.124
LPCAT1	0.0269	1.247(1.026~1.517)	1.247	1.026	1.517
HPRT1	0.04842	1.245(1.002~1.548)	1.245	1.002	1.548
APOO	0.02894	1.294(1.027~1.631)	1.294	1.027	1.631
ALG3	0.004298	1.427(1.118~1.821)	1.427	1.118	1.821
SLC39A4	0.0283	1.167(1.017~1.34)	1.167	1.017	1.34
KCNJ10	0.01759	0.8749(0.7835~0.977)	0.8749	0.7835	0.977
SLC44A4	0.03099	0.9384(0.8856~0.9942)	0.9384	0.8856	0.9942
GABRQ	0.007295	1.085(1.022~1.151)	1.085	1.022	1.151
FABP6	0.04311	1.066(1.002~1.134)	1.066	1.002	1.134
COMTD1	0.01312	1.208(1.04~1.402)	1.208	1.04	1.402
SLC6A9	0.03376	1.153(1.011~1.316)	1.153	1.011	1.316
FUT7	0.01331	0.8724(0.783~0.972)	0.8724	0.783	0.972
TRPM2	0.01538	1.221(1.039~1.434)	1.221	1.039	1.434
SLC23A1	0.02778	0.8889(0.8004~0.9872)	0.8889	0.8004	0.9872
PLA2G10	0.01205	0.8719(0.7834~0.9704)	0.8719	0.7834	0.9704
APOA1	0.03104	0.897(0.8126~0.9901)	0.897	0.8126	0.9901
CNGA2	0.04982	1.073(1~1.152)	1.073	1	1.152
STRA6	0.04989	0.8686(0.7546~0.9999)	0.8686	0.7546	0.9999
CACNA1E	0.02086	0.8758(0.7825~0.9801)	0.8758	0.7825	0.9801
KCNJ11	0.0009661	0.8625(0.7899~0.9417)	0.8625	0.7899	0.9417
