# Supplementary material for: A Metabolic Gene Signature to Predict Breast Cancer Prognosis
Source: Front Mol Biosci. 2022 Jun 29;9:900433. doi: 10.3389/fmolb.2022.900433 (PMC9277072; doi:10.3389/fmolb.2022.900433)
Supplement: Supplementary file 3 [file Table3.xlsx]

## Sheet: edgeR
DEG	sampleA	sampleB	logFC	logCPM	PValue	FDR
RN7SL3	high	low	-7.34379	4.31266	1.58e-150	3.72e-146
RN7SK	high	low	-6.25513	8.22827	1.61e-148	1.89e-144
SCARNA7	high	low	-6.1516	1.53663	2.98e-142	2.33e-138
SNORA73B	high	low	-4.3759	2.79153	8.07e-118	4.06e-114
SCARNA5	high	low	-5.61611	1.55215	8.65e-118	4.06e-114
SNORD17	high	low	-4.55724	2.297	9.63e-116	3.77e-112
SCARNA13	high	low	-3.17831	0.739343	9.34e-106	3.13e-102
BTN1A1	high	low	-5.01766	1.4267	3.1e-105	9.11e-102
SCARNA10	high	low	-5.23102	1.09354	2.02e-102	5.27e-99
SNORA53	high	low	-4.03824	0.153541	3.8e-101	8.93e-98
SNORA12	high	low	-4.10533	-1.17712	2.78e-93	5.94e-90
SCARNA21	high	low	-4.19777	-0.351884	7.57e-93	1.48e-89
SNORA23	high	low	-4.41468	-0.676825	2.64e-88	4.77e-85
SP7	high	low	4.79095	-0.575047	2.05e-86	3.44e-83
SCARNA6	high	low	-3.13348	-0.542652	2.8e-84	4.39e-81
RNY1	high	low	-6.58357	0.318781	5.74e-84	8.1e-81
ST7-AS2	high	low	-4.82882	-1.64403	5.87e-84	8.1e-81
POU5F2	high	low	-3.27376	-1.72548	2e-83	2.61e-80
RN7SL2	high	low	-3.197	6.98023	3.5e-82	4.33e-79
SNORA54	high	low	-4.48351	-1.71338	4.13e-82	4.85e-79
RNU4-2	high	low	-4.10418	2.38172	1.77e-81	1.98e-78
MIR3609	high	low	-6.3302	-0.635122	1.81e-80	1.94e-77
KRT1	high	low	-5.34554	4.57125	2.5e-78	2.56e-75
RNU5A-1	high	low	-5.79295	-0.14304	3.94e-78	3.86e-75
RNU4-1	high	low	-4.06876	0.249095	4.21e-78	3.96e-75
MALAT1	high	low	-2.30757	9.17554	5.77e-78	5.22e-75
ST7-OT4	high	low	-2.78251	-1.35804	2.78e-77	2.42e-74
STARD13-AS	high	low	-2.81223	-0.904087	1.4e-75	1.18e-72
SNORA74B	high	low	-4.33658	-1.09591	2.2e-75	1.78e-72
THSD4-AS1	high	low	-3.88817	-0.578502	7.47e-74	5.84e-71
CNMD	high	low	5.13715	0.32119	1.18e-71	8.9e-69
TMEM75	high	low	-2.94184	-0.941506	2.21e-71	1.62e-68
MIR133A1HG	high	low	-2.89345	-2.11034	7.64e-71	5.44e-68
RNU5B-1	high	low	-7.21164	0.0811998	5.65e-70	3.84e-67
C18orf15	high	low	-3.56806	-2.33863	5.72e-70	3.84e-67
SCARNA12	high	low	-2.66655	-1.16593	9.73e-69	6.35e-66
SND1-IT1	high	low	-2.92702	-2.0443	8.64e-68	5.48e-65
SNORA79B	high	low	-3.28	-2.25879	1.37e-67	8.49e-65
CSN1S1	high	low	-7.46299	4.47016	6.61e-67	3.98e-64
H4C3	high	low	-2.71136	-1.3205	2e-66	1.18e-63
SNORA22	high	low	-2.55806	-2.21952	1.62e-65	9.3e-63
RN7SL648P	high	low	-3.59272	-2.5171	2.29e-65	1.28e-62
SNORD15B	high	low	-2.75463	-1.36732	4.19e-65	2.29e-62
RNU5E-1	high	low	-4.67814	-1.74103	7.64e-65	4.08e-62
SCARNA9	high	low	-2.05875	-0.783266	1.29e-64	6.59e-62
SCARNA9L	high	low	-2.05875	-0.783266	1.29e-64	6.59e-62
ERVFRD-1	high	low	-2.51382	-0.867096	9.02e-62	4.51e-59
MRTFA-AS1	high	low	-2.27826	-2.06966	3.55e-61	1.74e-58
H1-5	high	low	-2.92577	-0.406734	4.2e-61	2.01e-58
SHANK2-AS1	high	low	-3.10569	-2.11314	4.36e-61	2.05e-58
H1-4	high	low	-2.43427	0.785901	4.88e-61	2.25e-58
LOC101926943	high	low	-2.05992	-0.986313	1.68e-60	7.57e-58
TAS2R30	high	low	-3.32269	-2.60086	3.75e-60	1.66e-57
BMP2KL	high	low	-5.09909	-2.25257	8.89e-60	3.86e-57
PBX1-AS1	high	low	-3.11096	-1.92225	6.51e-59	2.78e-56
LCMT1-AS2	high	low	-2.05101	-0.85142	1.18e-58	4.96e-56
LORICRIN	high	low	-5.30128	0.861456	9.69e-58	3.99e-55
SNORA47	high	low	-2.92893	-2.75766	1.1e-57	4.47e-55
SNORA74A	high	low	-4.76265	-0.836559	1.14e-57	4.53e-55
CSN2	high	low	-10.7414	6.63247	5.74e-57	2.25e-54
SNORA49	high	low	-4.64067	-2.28334	6.61e-57	2.55e-54
SMCR5	high	low	-2.54404	-2.464	9.86e-57	3.74e-54
ADAM20	high	low	-1.97627	-2.42421	1.57e-56	5.84e-54
SNORA7B	high	low	-2.77515	-2.62692	5.91e-56	2.17e-53
RN7SKP9	high	low	-5.59203	-2.09151	7e-56	2.53e-53
RN7SL4P	high	low	-2.5647	-0.925881	6.9e-55	2.46e-52
KRT12	high	low	3.46668	-0.29159	1.43e-54	5e-52
DOCK4-AS1	high	low	-3.65142	-2.79261	2.55e-54	8.81e-52
RTL9	high	low	-2.34485	0.566992	5.43e-54	1.85e-51
SHANK2-AS3	high	low	-3.98635	-2.56111	5.81e-54	1.95e-51
DIP2C-AS1	high	low	-2.17461	0.0219116	7.96e-54	2.63e-51
DANT2	high	low	-2.17108	-1.57458	1.01e-53	3.29e-51
FLG2	high	low	-4.57333	-1.0721	2.11e-53	6.8e-51
CLDN6	high	low	3.24988	1.22394	4e-53	1.27e-50
DIAPH1-AS1	high	low	-3.34751	-3.10266	5.09e-53	1.59e-50
ADD3-AS1	high	low	2.25176	-0.822467	1.12e-52	3.45e-50
RNU6-171P	high	low	-3.69312	-2.95377	1.65e-52	5.04e-50
ITPK1-AS1	high	low	-2.71145	-2.96158	2.54e-52	7.65e-50
DNAJB6P7	high	low	-3.54475	-3.29731	5.41e-52	1.61e-49
ANKRD44-IT1	high	low	-2.75711	-2.85359	1.29e-51	3.79e-49
CLSTN2-AS1	high	low	-2.93597	-2.89331	1.75e-51	5.06e-49
LOC100420532	high	low	-2.86514	-3.06281	2.11e-51	6.05e-49
H2AC21	high	low	-2.48035	-2.07513	4.05e-51	1.15e-48
TAS2R18P	high	low	-2.58167	-2.91283	5.3e-51	1.48e-48
VMO1	high	low	1.90904	2.19607	5.75e-51	1.59e-48
CSN1S2AP	high	low	-10.463	2.0395	7.89e-51	2.13e-48
SLC35A2	high	low	0.515887	5.85223	7.9e-51	2.13e-48
RNU1-88P	high	low	-5.66211	-2.16619	1.13e-50	3e-48
ZBTB20-AS5	high	low	-3.81641	-3.09232	1.19e-50	3.15e-48
COL18A1-AS1	high	low	-3.17096	-3.01061	1.27e-50	3.3e-48
MAGI1-AS1	high	low	-4.07822	-3.00706	2.47e-50	6.38e-48
KRT40	high	low	2.47235	-0.54967	4.5e-50	1.15e-47
HNRNPA3P7	high	low	-2.45424	-3.41618	1.27e-49	3.22e-47
RPL3L	high	low	2.09995	-0.073679	1.35e-49	3.37e-47
SNORA22C	high	low	-3.24798	-3.16215	1.52e-49	3.75e-47
SNORA20	high	low	-2.9962	-3.06264	2.14e-49	5.24e-47
SHISA3	high	low	2.61929	-0.104276	3.37e-49	8.15e-47
FOXI2	high	low	-2.18258	-0.138217	4.92e-49	1.18e-46
RNVU1-7	high	low	-3.10395	-2.42598	5.6e-49	1.33e-46
LOC101928731	high	low	-2.26429	-2.58351	6.23e-49	1.46e-46
SNORA38	high	low	-3.32537	-3.21379	7.39e-49	1.72e-46
C1orf105	high	low	3.01859	-0.995582	1.05e-48	2.43e-46
SCARNA17	high	low	-1.41908	-0.337533	1.9e-48	4.29e-46
SNHG22	high	low	-1.41908	-0.337533	1.9e-48	4.29e-46
QRSL1P3	high	low	-2.76843	-3.11947	2e-48	4.48e-46
SRP72P2	high	low	-1.95433	-2.22735	2.65e-48	5.87e-46
RN7SKP227	high	low	-6.34004	-3.04786	3.74e-48	8.21e-46
LOC100420057	high	low	-3.47654	-3.0515	4.45e-48	9.67e-46
LARGE-AS1	high	low	-2.5506	-2.78938	6.71e-48	1.45e-45
MTRNR2L8	high	low	-1.83897	0.609667	1.12e-47	2.39e-45
AICDA	high	low	-3.05135	-0.929389	1.17e-47	2.48e-45
PRSS48	high	low	-3.86051	-3.18357	3.16e-47	6.62e-45
KRT20	high	low	-4.67462	0.766694	3.19e-47	6.63e-45
BTBD9-AS1	high	low	-3.01557	-3.35988	4.55e-47	9.37e-45
LOC101927539	high	low	-2.52404	-2.76211	8.81e-47	1.8e-44
LOC100506289	high	low	-2.43807	0.128919	1.3e-46	2.64e-44
MUC5AC	high	low	4.25082	3.57462	1.38e-46	2.77e-44
SNORA71D	high	low	-3.69542	-3.1095	1.72e-46	3.42e-44
MEPE	high	low	3.47924	0.375279	2.14e-46	4.22e-44
NFIA-AS1	high	low	-2.85148	-2.82384	2.56e-46	5.02e-44
ATP8A2P2	high	low	-2.1932	-2.87383	2.58e-46	5.02e-44
LRRTM2	high	low	-1.48778	-0.26375	5.22e-46	1e-43
LOC100131496	high	low	-1.76606	-2.14456	5.62e-46	1.07e-43
CCNYL7	high	low	-2.14265	-2.49415	5.67e-46	1.07e-43
KRT79	high	low	3.45582	2.22476	5.8e-46	1.09e-43
NPM1P30	high	low	-3.16755	-3.38651	8.28e-46	1.54e-43
MYOC	high	low	-3.82634	1.51464	4.41e-45	8.15e-43
SNORA74D	high	low	-3.84912	-3.14071	6.26e-45	1.15e-42
PPFIA1P1	high	low	-2.8473	-3.29806	6.87e-45	1.25e-42
RAI1-AS1	high	low	-2.98038	-3.32437	7.72e-45	1.39e-42
LOC105375166	high	low	-3.28787	-1.98557	9.52e-45	1.71e-42
LOC101927950	high	low	-2.63225	-3.33522	1.46e-44	2.59e-42
NOBOX	high	low	-5.61459	-2.96213	1.82e-44	3.21e-42
ASTN2-AS1	high	low	-3.15939	-3.6902	2.98e-44	5.23e-42
GPR52	high	low	-2.61321	-3.41697	3.63e-44	6.32e-42
RN7SKP8	high	low	-4.82465	-3.4751	5.53e-44	9.55e-42
CACNA1C-AS4	high	low	-4.59864	-3.11801	5.74e-44	9.84e-42
LOC729558	high	low	-3.55819	-2.59444	6.6e-44	1.12e-41
LOC100129707	high	low	-3.46552	-3.36209	7.59e-44	1.28e-41
LOC100419700	high	low	-2.82675	-3.32305	8.68e-44	1.46e-41
LOC101930421	high	low	-2.38285	-2.49351	9.3e-44	1.55e-41
RNVU1-18	high	low	-5.75226	-3.18791	1.73e-43	2.86e-41
LOC100420018	high	low	-2.67813	-2.76098	5.01e-43	8.23e-41
ACAN	high	low	2.13378	4.27993	6.53e-43	1.07e-40
EGFR-AS1	high	low	-3.63237	-1.33305	7.12e-43	1.15e-40
EPN2-AS1	high	low	-1.82144	-2.51388	9.94e-43	1.6e-40
LINC00517	high	low	-1.64638	-1.91975	1.88e-42	3e-40
GCG	high	low	-6.20677	-1.81359	1.95e-42	3.1e-40
H4C2	high	low	-2.57635	-2.09673	2.18e-42	3.43e-40
PRICKLE2-AS3	high	low	-2.18006	-3.02873	2.24e-42	3.51e-40
RNY3	high	low	-6.25778	-2.7276	3.1e-42	4.82e-40
RABGAP1L-AS1	high	low	-2.71751	-3.38548	3.22e-42	4.97e-40
SNORA37	high	low	-3.06012	-3.54673	3.51e-42	5.38e-40
LOC100420226	high	low	-3.77914	-3.61148	5.71e-42	8.71e-40
RNF113B	high	low	-2.74058	-3.47444	5.9e-42	8.94e-40
LOC101927557	high	low	-3.52361	-3.76999	9.13e-42	1.37e-39
PHKG1	high	low	-1.65199	1.96418	9.28e-42	1.39e-39
RN7SL752P	high	low	-2.37422	-2.45792	2.06e-41	3.06e-39
PBOV1	high	low	-2.18478	-2.71726	3.96e-41	5.85e-39
SLC28A2	high	low	-1.84923	-1.31967	4.06e-41	5.96e-39
METTL21AP1	high	low	-3.57398	-3.6699	5.23e-41	7.63e-39
SCARNA1	high	low	-3.37037	-3.34499	6.39e-41	9.26e-39
NCKAP5-AS1	high	low	-2.8951	-3.53484	7.63e-41	1.1e-38
FLJ42393	high	low	-2.51182	-1.9652	7.68e-41	1.1e-38
LOC100421091	high	low	-3.3653	-3.58162	9.39e-41	1.34e-38
HNRNPMP1	high	low	-2.58689	-3.64504	2.04e-40	2.88e-38
CHCHD4P5	high	low	-3.80092	-3.56778	2.24e-40	3.15e-38
KNOP1P2	high	low	-1.90912	-3.0829	2.32e-40	3.24e-38
RN7SL359P	high	low	-2.54104	-3.19966	2.37e-40	3.29e-38
RNVU1-2	high	low	-3.56604	-3.38461	2.93e-40	4.05e-38
ZBTB20-AS1	high	low	-1.93009	-2.3776	3.06e-40	4.2e-38
MTCO1P11	high	low	-1.91876	-2.94466	4.6e-40	6.28e-38
COL18A1-AS2	high	low	-3.46537	-3.65168	4.66e-40	6.33e-38
LOC100506551	high	low	-1.45535	-1.93458	6.11e-40	8.24e-38
ENO1P3	high	low	-3.27316	-3.66825	6.49e-40	8.7e-38
TYR	high	low	-2.60726	-3.30862	6.89e-40	9.19e-38
TSPYL6	high	low	-2.55493	-3.42629	7.56e-40	1e-37
HNRNPA3P11	high	low	-1.76975	-2.78839	8.8e-40	1.16e-37
ILF2P1	high	low	-2.28701	-3.34635	8.95e-40	1.17e-37
LOC101928389	high	low	-3.18018	-3.4798	2.02e-39	2.63e-37
LOC93463	high	low	-2.51932	-3.84583	2.27e-39	2.94e-37
SNORA84	high	low	-3.30346	-3.54609	2.34e-39	3.02e-37
RNU6ATAC	high	low	-2.39906	-3.13921	2.84e-39	3.65e-37
RMRP	high	low	-4.40112	-2.5865	3.26e-39	4.16e-37
RPL34P28	high	low	-3.06412	-3.7387	5.03e-39	6.39e-37
MAEL	high	low	2.62196	1.27638	5.07e-39	6.4e-37
C9orf131	high	low	-2.00082	-2.66553	5.43e-39	6.82e-37
RPL18P10	high	low	-1.66435	-2.94404	5.5e-39	6.87e-37
LINC01716	high	low	-5.01728	-2.81427	8.88e-39	1.1e-36
ATP11A-AS1	high	low	-3.26286	-3.75501	9.84e-39	1.22e-36
RN7SL546P	high	low	-3.37363	-3.62626	1.03e-38	1.27e-36
RNU1-52P	high	low	-5.08405	-3.81367	1.29e-38	1.57e-36
XAGE3	high	low	4.07412	-2.91353	1.35e-38	1.65e-36
BTBD18	high	low	-1.58101	-2.29931	1.74e-38	2.1e-36
RPL21P72	high	low	-3.61717	-3.85015	1.92e-38	2.31e-36
RNU1-139P	high	low	-4.46818	-4.18244	2e-38	2.39e-36
IBSP	high	low	2.0828	2.89743	2.13e-38	2.54e-36
MTND2P2	high	low	-3.86991	-4.0676	2.22e-38	2.63e-36
SCARNA8	high	low	-1.90196	-3.23408	2.94e-38	3.47e-36
VPS26BP1	high	low	-3.54951	-3.83679	2.98e-38	3.5e-36
MTCO1P46	high	low	-2.83976	-3.69791	6.2e-38	7.24e-36
RPL36AP41	high	low	-2.85324	-3.9079	6.54e-38	7.61e-36
SNRPGP18	high	low	-3.42703	-3.80248	6.95e-38	8.04e-36
RFPL4AP4	high	low	-3.64599	-3.8741	7.75e-38	8.92e-36
DDX18P1	high	low	-1.55719	-2.45992	7.92e-38	9.07e-36
RNU4ATAC16P	high	low	-3.71929	-3.76192	1.03e-37	1.17e-35
LOC100421511	high	low	-2.75104	-3.75048	1.07e-37	1.21e-35
SNORA28	high	low	-2.11554	-3.32677	1.23e-37	1.39e-35
C6orf15	high	low	3.01555	2.3772	1.26e-37	1.42e-35
INS	high	low	-5.54501	-2.06997	1.61e-37	1.8e-35
RN7SL141P	high	low	-4.02702	-3.94967	1.68e-37	1.87e-35
TAS2R3	high	low	-2.02024	-2.82779	2.19e-37	2.43e-35
RPS26P12	high	low	-2.69491	-3.84855	2.58e-37	2.85e-35
RNA5-8SP6	high	low	4.86403	-1.5476	2.84e-37	3.12e-35
PAGE1	high	low	5.80194	-1.83886	3.28e-37	3.58e-35
RPL17P17	high	low	-3.6749	-3.5887	3.39e-37	3.68e-35
GHSR	high	low	4.36384	-2.70321	4.19e-37	4.54e-35
SLITRK3	high	low	2.99422	-0.498603	4.56e-37	4.91e-35
H2AC14	high	low	-2.07824	-2.48226	5.46e-37	5.85e-35
LINC00261	high	low	-5.57823	-1.12297	5.72e-37	6.1e-35
SNX2P1	high	low	-1.79401	-2.69777	5.99e-37	6.37e-35
PHACTR2-AS1	high	low	-2.48059	-3.374	6.58e-37	6.96e-35
KLK14	high	low	2.63411	3.49701	7.77e-37	8.18e-35
MIR5190	high	low	-2.85596	-3.49567	8.5e-37	8.91e-35
TAS2R13	high	low	-2.44567	-3.3865	9.75e-37	1.02e-34
GSTM5	high	low	-1.78218	2.94283	1.13e-36	1.17e-34
SNORA70G	high	low	-3.17391	-4.06726	1.2e-36	1.25e-34
SPATA13-AS1	high	low	-2.55976	-3.77119	1.22e-36	1.26e-34
GNG3	high	low	-1.71704	-0.0838506	1.24e-36	1.28e-34
LOC100506321	high	low	-1.34433	-1.87483	1.32e-36	1.35e-34
RPL10P12	high	low	-1.61303	-2.94869	1.34e-36	1.36e-34
RERG-AS1	high	low	-2.30065	-2.78553	1.35e-36	1.37e-34
RPS29P22	high	low	-2.88826	-4.05637	1.42e-36	1.43e-34
PDHA1P1	high	low	-3.2016	-3.8564	1.44e-36	1.45e-34
H2BC10	high	low	-2.39849	-2.92658	1.51e-36	1.51e-34
BACH1-IT3	high	low	-3.64507	-4.05366	1.68e-36	1.68e-34
RPL17P25	high	low	-2.19703	-3.61885	2.13e-36	2.11e-34
GPR22	high	low	-2.2224	-2.31226	2.24e-36	2.21e-34
H2BC14	high	low	-2.52251	-2.41254	2.69e-36	2.64e-34
EEF1B2P8	high	low	-3.41768	-3.95148	2.84e-36	2.78e-34
LOC105369507	high	low	-4.44901	-3.81903	2.87e-36	2.79e-34
LOC100505851	high	low	2.21385	-0.0257746	3.09e-36	3e-34
RPL21P123	high	low	-1.95414	-3.57274	3.59e-36	3.47e-34
RPS15AP29	high	low	-2.88887	-3.76379	4.42e-36	4.24e-34
FCF1P5	high	low	-2.03039	-3.79751	4.42e-36	4.24e-34
ST8SIA3	high	low	-3.72728	-3.12835	4.48e-36	4.27e-34
GSG1L	high	low	-2.05426	-1.05167	5.04e-36	4.79e-34
MTND1P11	high	low	-2.73397	-3.65328	5.94e-36	5.63e-34
STX18-IT1	high	low	-2.84926	-3.98566	5.97e-36	5.63e-34
RPS2P3	high	low	-2.51898	-2.76926	6.16e-36	5.79e-34
MIR604	high	low	-3.09984	-3.78136	6.66e-36	6.23e-34
LOC100419830	high	low	-2.40075	-3.47635	7.24e-36	6.75e-34
LOC101927023	high	low	-2.88908	-3.91782	8.59e-36	7.97e-34
RNU1-19P	high	low	-3.92248	-4.11801	1.14e-35	1.05e-33
MIR554	high	low	-2.26236	-3.45459	1.27e-35	1.17e-33
RPS20P15	high	low	-2.48773	-3.4071	1.27e-35	1.17e-33
HNRNPA3P15	high	low	-2.63837	-3.82307	1.61e-35	1.47e-33
LOC100505716	high	low	-1.18293	-1.7714	1.68e-35	1.52e-33
SPIN2A	high	low	-1.28028	-1.78967	2.19e-35	1.99e-33
FOXN3-AS2	high	low	-3.85934	-3.95592	2.89e-35	2.6e-33
SEPTIN7P6	high	low	-1.75819	-3.31595	2.89e-35	2.6e-33
H4C1	high	low	-2.37495	-3.1593	2.99e-35	2.68e-33
RPS2P15	high	low	-1.89975	-3.25434	3.22e-35	2.88e-33
LPP-AS1	high	low	-3.55759	-3.94578	3.44e-35	3.06e-33
RPL9P16	high	low	-2.30744	-3.46141	3.61e-35	3.2e-33
CFLAR-AS1	high	low	-1.29636	-0.796762	4.11e-35	3.63e-33
RPL11P3	high	low	-1.1743	-2.04219	4.48e-35	3.94e-33
LCE1C	high	low	-4.0048	-1.61011	4.69e-35	4.11e-33
SNORD94	high	low	-1.10946	-1.44822	4.7e-35	4.11e-33
RSU1P3	high	low	-4.08149	-3.99201	5.07e-35	4.41e-33
FTX	high	low	-0.962764	1.69743	5.51e-35	4.77e-33
RN7SL246P	high	low	-2.29775	-3.90496	7.49e-35	6.46e-33
SUN3	high	low	2.28974	-2.6949	7.84e-35	6.74e-33
ARHGEF3-AS1	high	low	-3.24307	-4.06365	8.5e-35	7.28e-33
PPIAP10	high	low	-3.18561	-4.18602	8.6e-35	7.34e-33
H3C11	high	low	-2.65176	-3.14004	8.71e-35	7.41e-33
POU5F1P4	high	low	-2.04202	-3.52482	9.07e-35	7.69e-33
DPYD-AS1	high	low	-2.14683	-3.66412	1.14e-34	9.6e-33
RPL7AP65	high	low	-2.32627	-3.83186	1.33e-34	1.12e-32
ZDHHC4P1	high	low	-2.79846	-3.58507	1.43e-34	1.2e-32
KRT33B	high	low	3.59354	-3.07469	1.59e-34	1.33e-32
LOC101927057	high	low	-1.22322	-0.827547	1.86e-34	1.54e-32
OMG	high	low	-1.22322	-0.827547	1.86e-34	1.54e-32
HNRNPA1P29	high	low	-3.991	-4.03075	2.1e-34	1.74e-32
H3C7	high	low	-1.98944	-1.99244	2.52e-34	2.08e-32
RPL7AP42	high	low	-2.73288	-3.98847	2.95e-34	2.41e-32
PTTG3P	high	low	-2.5208	-3.61906	2.95e-34	2.41e-32
GSN-AS1	high	low	-1.1388	-0.0411048	3.44e-34	2.8e-32
RNF14P3	high	low	-1.38893	-2.68787	3.68e-34	2.99e-32
RPL26P26	high	low	-2.93772	-3.57078	3.94e-34	3.19e-32
PENK	high	low	-2.19709	0.801157	4.05e-34	3.27e-32
C21orf91-OT1	high	low	-3.07603	-2.64037	4.11e-34	3.3e-32
SSX3	high	low	5.07283	-3.13376	5.01e-34	4.02e-32
HMGB1P23	high	low	-3.17599	-3.92298	5.27e-34	4.21e-32
BNIP3P42	high	low	-1.94554	-3.63309	5.49e-34	4.37e-32
LOC100421100	high	low	-2.24569	-3.58674	5.97e-34	4.74e-32
PRKCE-AS1	high	low	-2.89199	-3.80037	6.24e-34	4.94e-32
CTXN3	high	low	-3.62902	-1.51949	6.76e-34	5.33e-32
MYH4	high	low	-1.40752	-1.83367	8.54e-34	6.7e-32
RN7SL683P	high	low	-3.68311	-4.24025	9.4e-34	7.36e-32
RNU1-89P	high	low	-4.1378	-4.28216	1.16e-33	9.07e-32
RNU2-61P	high	low	-3.57285	-4.53415	1.27e-33	9.87e-32
H4C6	high	low	-3.46702	-3.55212	1.38e-33	1.07e-31
RNU4ATAC11P	high	low	-3.6694	-4.05791	1.39e-33	1.07e-31
RPL26P35	high	low	-2.01814	-3.57479	1.47e-33	1.13e-31
RN7SKP186	high	low	-4.0724	-4.31226	1.74e-33	1.33e-31
FREM3	high	low	-2.17322	-2.06597	2.01e-33	1.54e-31
DTD1-AS1	high	low	-3.50573	-3.99014	2.02e-33	1.54e-31
AGXT	high	low	2.80094	-0.39092	2.43e-33	1.84e-31
MTATP8P1	high	low	-1.98455	-0.235229	2.77e-33	2.09e-31
RNU6-107P	high	low	-2.72593	-3.95011	3.06e-33	2.31e-31
KIZ-AS1	high	low	-1.26822	-2.25949	3.2e-33	2.41e-31
RNU2-59P	high	low	-3.92223	-4.05577	3.35e-33	2.51e-31
MACROD2-AS1	high	low	-3.08009	-3.66503	3.54e-33	2.65e-31
MIR4296	high	low	-2.9454	-3.85854	3.75e-33	2.79e-31
LOC100533631	high	low	-2.5425	-3.98673	3.87e-33	2.87e-31
SCARNA3	high	low	-3.23976	-3.98446	3.87e-33	2.87e-31
RPL3P6	high	low	-1.34091	-2.4809	3.95e-33	2.91e-31
OSBPL10-AS1	high	low	-2.20761	-3.27324	4.34e-33	3.19e-31
RNU6-414P	high	low	-3.05939	-4.26549	6.16e-33	4.52e-31
SALL4P4	high	low	-3.3398	-4.05046	7.64e-33	5.59e-31
RPS3P2	high	low	-1.61428	-3.065	8.71e-33	6.35e-31
PGBD3P1	high	low	-4.16928	-3.76955	8.76e-33	6.37e-31
TMEM14EP	high	low	-3.33413	-2.91186	9.41e-33	6.82e-31
SNORA80E	high	low	-1.62529	-3.27225	1.05e-32	7.56e-31
RN7SL338P	high	low	-2.18092	-3.68418	1.06e-32	7.63e-31
EIF4BP5	high	low	-2.05501	-3.66174	1.1e-32	7.94e-31
PLA2G10	high	low	-1.17659	-0.514325	1.25e-32	8.97e-31
RPL23AP23	high	low	-2.70302	-3.94189	1.35e-32	9.62e-31
SPO11	high	low	-4.16824	-3.64693	1.56e-32	1.11e-30
RPL23AP51	high	low	-1.89347	-3.54508	1.69e-32	1.2e-30
LOC101927884	high	low	-3.05518	-3.73292	1.87e-32	1.32e-30
PDE4B-AS1	high	low	-4.02761	-3.84148	2.03e-32	1.43e-30
LINC00305	high	low	4.48108	-2.91797	2.6e-32	1.83e-30
PTPRT-AS1	high	low	-3.27961	-4.16447	2.62e-32	1.84e-30
RPL7AP47	high	low	-1.47807	-2.39881	2.64e-32	1.85e-30
RNU6-681P	high	low	-3.77603	-4.08466	2.91e-32	2.02e-30
RNY1P14	high	low	-2.38974	-3.43047	2.95e-32	2.05e-30
RPL7L1P2	high	low	-3.18249	-4.05837	3.31e-32	2.29e-30
NLGN1-AS1	high	low	-3.96006	-4.41007	3.58e-32	2.47e-30
RNU5D-1	high	low	-2.68006	-3.85632	4.36e-32	3.01e-30
SMAD1-AS2	high	low	-2.29974	-3.72158	5.08e-32	3.49e-30
EDDM13	high	low	-1.1041	-0.868558	5.42e-32	3.71e-30
PPIAP52	high	low	-2.21702	-3.99265	7.31e-32	4.99e-30
RNU5A-8P	high	low	-3.70803	-4.01498	1.15e-31	7.81e-30
MTCYBP32	high	low	-3.29934	-4.2621	1.41e-31	9.59e-30
FOXP1-AS1	high	low	-1.5418	-3.06416	1.44e-31	9.72e-30
RNU11-2P	high	low	-3.10413	-4.22499	1.58e-31	1.07e-29
KARS1P1	high	low	-2.88864	-3.99061	1.93e-31	1.3e-29
RNU1-46P	high	low	-3.75236	-4.42033	2.08e-31	1.4e-29
LOC101929297	high	low	2.94692	-2.59867	2.16e-31	1.44e-29
RPL12P20	high	low	-3.14204	-3.82013	2.24e-31	1.49e-29
SLC8A1-AS1	high	low	-1.63288	-2.21114	2.28e-31	1.52e-29
MYT1L	high	low	2.27597	-2.22983	2.34e-31	1.55e-29
RN7SKP219	high	low	-2.78685	-3.96899	2.63e-31	1.74e-29
RTP3	high	low	3.69206	-1.74669	3.42e-31	2.26e-29
BNIP3P40	high	low	-1.75114	-3.35619	4.08e-31	2.69e-29
LOC100631242	high	low	-2.87262	-3.93253	4.11e-31	2.7e-29
RNU6-617P	high	low	-3.48217	-3.54408	4.4e-31	2.88e-29
RN7SL600P	high	low	-1.56689	-2.71733	4.56e-31	2.98e-29
RNU7-80P	high	low	-3.76247	-4.31801	4.6e-31	2.99e-29
RN7SL471P	high	low	-3.87204	-3.24591	4.79e-31	3.11e-29
MTOR-AS1	high	low	-2.27208	-3.89309	5.3e-31	3.43e-29
RNU4ATAC12P	high	low	-2.23626	-3.96514	5.76e-31	3.72e-29
RPL17P29	high	low	-3.46061	-3.91733	7e-31	4.51e-29
GABRQ	high	low	2.5523	2.24139	7.25e-31	4.65e-29
RPL37AP6	high	low	-3.52279	-4.10788	7.37e-31	4.72e-29
LNX1-AS1	high	low	-2.23505	-3.87528	7.71e-31	4.92e-29
RNU2-23P	high	low	-3.7057	-4.35649	8.75e-31	5.57e-29
RNY4	high	low	-4.27461	-3.49153	9.67e-31	6.14e-29
RNU6-1188P	high	low	-3.32999	-4.27092	1.06e-30	6.69e-29
MEGF11	high	low	-1.23466	-0.98769	1.08e-30	6.81e-29
ATP6V0E1P1	high	low	-2.76055	-3.99608	1.16e-30	7.29e-29
RNU1-108P	high	low	-3.41446	-3.92526	1.28e-30	8.06e-29
TMED11P	high	low	-2.27948	-3.58927	1.53e-30	9.6e-29
LOC100421122	high	low	-3.39272	-4.13455	1.58e-30	9.88e-29
PPIAP51	high	low	-1.57926	-3.30894	1.74e-30	1.08e-28
RNA5SP44	high	low	-3.06923	-4.23019	1.98e-30	1.23e-28
LINC02617	high	low	3.34252	-3.24396	2.3e-30	1.42e-28
SNORA80A	high	low	-2.93701	-4.11824	2.36e-30	1.46e-28
LOC284898	high	low	-3.78858	-4.20466	2.46e-30	1.52e-28
IGF2BP2-AS1	high	low	-3.44962	-3.35866	2.49e-30	1.53e-28
SLC24A3-AS1	high	low	-1.7687	-2.97065	2.54e-30	1.55e-28
CREB3L2-AS1	high	low	-2.84923	-3.4031	2.82e-30	1.73e-28
ERI3-IT1	high	low	-1.32562	-2.63615	3.44e-30	2.1e-28
RN7SL173P	high	low	-2.93868	-4.24437	3.75e-30	2.28e-28
LOC100286962	high	low	-1.46878	-3.18413	3.9e-30	2.37e-28
SNORA71A	high	low	-1.31776	-1.96516	3.93e-30	2.38e-28
PRDM14	high	low	-2.9329	-3.98311	4.01e-30	2.42e-28
TBC1D22A-AS1	high	low	-2.18853	-3.8875	4.81e-30	2.9e-28
SNORA2C	high	low	-1.56647	-2.95854	5.78e-30	3.47e-28
RN7SKP48	high	low	-3.72939	-4.41025	5.92e-30	3.55e-28
DHRS9	high	low	-1.41695	1.69456	7.1e-30	4.24e-28
LCE1B	high	low	-4.6445	-2.40383	7.39e-30	4.41e-28
CIBAR1P2	high	low	4.11525	-3.47025	7.78e-30	4.63e-28
LCE6A	high	low	-4.92736	-3.50206	8.47e-30	5.02e-28
ZBTB20	high	low	-1.05997	1.30557	8.68e-30	5.13e-28
LINC02676	high	low	-2.37868	-2.97887	8.69e-30	5.13e-28
GABRA4	high	low	-3.00012	-2.55046	9.09e-30	5.35e-28
RN7SL166P	high	low	-2.89687	-4.15517	9.22e-30	5.41e-28
OTOG	high	low	2.49274	-2.43633	9.41e-30	5.51e-28
HSPE1P27	high	low	-2.38724	-4.07941	9.45e-30	5.52e-28
RNVU1-33	high	low	-3.53065	-4.22662	1.02e-29	5.95e-28
LOC105375304	high	low	-1.40227	-0.794759	1.04e-29	6.05e-28
HSPE1P26	high	low	-1.74679	-3.49529	1.18e-29	6.85e-28
HNRNPA1P45	high	low	-1.66437	-3.63799	1.29e-29	7.49e-28
LRP4	high	low	-1.12547	3.14951	1.39e-29	8e-28
MTND1P21	high	low	-2.88215	-4.23845	1.41e-29	8.13e-28
SOD2P1	high	low	-3.77153	-4.30257	1.52e-29	8.73e-28
ADAMTSL4-AS1	high	low	-1.07887	-0.758428	2.01e-29	1.15e-27
RNU5F-1	high	low	-1.64927	-3.53973	2.02e-29	1.15e-27
RELN	high	low	-1.50255	2.03431	2.12e-29	1.21e-27
MYH8	high	low	-1.1664	-1.838	2.25e-29	1.28e-27
MTCYBP3	high	low	-2.60816	-4.23323	2.62e-29	1.49e-27
RN7SL57P	high	low	-2.9443	-4.24124	2.72e-29	1.54e-27
LCE2B	high	low	-5.74179	-2.59336	2.95e-29	1.67e-27
RN7SL629P	high	low	-2.70035	-4.30784	3.06e-29	1.72e-27
RPL5P13	high	low	-2.27097	-3.7336	3.65e-29	2.05e-27
RPL37P18	high	low	-3.59154	-3.8902	3.66e-29	2.05e-27
OR14A2	high	low	-3.32168	-4.46243	3.84e-29	2.15e-27
FGL1	high	low	2.38178	0.435721	3.88e-29	2.17e-27
TKTL1	high	low	1.92737	-2.01617	4.37e-29	2.43e-27
RPL7AP48	high	low	-2.24096	-4.14591	4.37e-29	2.43e-27
TAS2R31	high	low	-1.27045	-2.01263	4.69e-29	2.6e-27
LOC100130664	high	low	-2.68389	-4.07715	5.38e-29	2.97e-27
RN7SL296P	high	low	-3.24736	-4.15999	5.64e-29	3.11e-27
MTND5P14	high	low	-1.93011	-3.78051	5.9e-29	3.24e-27
ZBTB20-AS3	high	low	-3.047	-4.14407	6.45e-29	3.54e-27
TCF7L1-IT1	high	low	-2.32915	-3.50514	7.05e-29	3.86e-27
SUMO2P14	high	low	-3.5245	-4.52353	9.42e-29	5.14e-27
LOC651337	high	low	-0.930595	-0.61336	9.45e-29	5.15e-27
LOC100420298	high	low	-2.79289	-4.16463	1.01e-28	5.48e-27
MAGI1-IT1	high	low	-1.42636	-1.39504	1.07e-28	5.78e-27
RN7SL517P	high	low	-3.09293	-4.17926	1.11e-28	6.03e-27
ANKRD36	high	low	-0.852815	2.29628	1.15e-28	6.21e-27
VEZTP1	high	low	-1.16091	-2.18099	1.16e-28	6.23e-27
LOC100533848	high	low	-2.85389	-3.99852	1.18e-28	6.34e-27
H4C5	high	low	-1.55792	0.355791	1.24e-28	6.66e-27
CALB2	high	low	1.48913	3.90172	1.25e-28	6.7e-27
RNU6-946P	high	low	-3.33622	-4.39291	1.27e-28	6.77e-27
GOT2P7	high	low	-3.27048	-4.39072	1.27e-28	6.77e-27
AIG1P1	high	low	-2.92073	-4.40056	1.3e-28	6.93e-27
H3C14	high	low	-3.13306	-3.49728	1.66e-28	8.78e-27
YWHAQP5	high	low	-2.07647	-3.78916	1.73e-28	9.18e-27
TAF1L	high	low	-1.61778	-3.31325	1.77e-28	9.32e-27
USH1C	high	low	1.98818	-0.17194	1.79e-28	9.44e-27
PCA3	high	low	-2.90762	-4.03677	1.81e-28	9.53e-27
H4C13	high	low	-3.30151	-3.89349	1.88e-28	9.84e-27
LZTS1-AS1	high	low	-2.89697	-4.19213	1.89e-28	9.89e-27
RPS17P13	high	low	-3.27407	-4.51036	2e-28	1.04e-26
TAS2R63P	high	low	-2.35667	-3.86343	2.12e-28	1.1e-26
TTR	high	low	-2.70235	-1.28537	2.16e-28	1.12e-26
RN7SL507P	high	low	-3.30952	-4.21798	2.16e-28	1.12e-26
KIF26B-AS1	high	low	-2.54494	-2.64935	2.18e-28	1.13e-26
DDX20P1	high	low	-1.39688	-2.53179	2.28e-28	1.18e-26
RNVU1-15	high	low	-1.80536	-3.39925	2.35e-28	1.21e-26
ARHGAP26-IT1	high	low	-2.70196	-4.23664	2.42e-28	1.25e-26
RN7SKP185	high	low	-2.41557	-4.16656	2.43e-28	1.25e-26
IFNK	high	low	-3.14756	-3.82643	2.55e-28	1.3e-26
RN7SL801P	high	low	-3.48782	-4.20853	2.58e-28	1.32e-26
RNU1-44P	high	low	-3.54279	-4.45308	2.72e-28	1.39e-26
NAALADL2-AS3	high	low	-2.50066	-4.1979	2.75e-28	1.4e-26
RPL27P3	high	low	-2.59013	-4.0896	2.86e-28	1.45e-26
TRIML2	high	low	1.99518	-2.23699	3.13e-28	1.58e-26
NHS-AS1	high	low	-3.47619	-4.26452	3.14e-28	1.59e-26
CHRM2	high	low	-2.88863	-3.32193	3.2e-28	1.61e-26
RNA5SP123	high	low	-1.67314	-3.64073	3.54e-28	1.78e-26
AIRN	high	low	-2.36568	-4.11021	3.62e-28	1.81e-26
MIR181A2	high	low	-3.036	-4.34396	3.97e-28	1.99e-26
KCND3-AS1	high	low	-2.53256	-3.87154	4.18e-28	2.09e-26
TCF4-AS1	high	low	-2.7545	-4.02674	4.24e-28	2.11e-26
FLG	high	low	-1.51428	-0.131004	4.35e-28	2.17e-26
LOC102031319	high	low	-2.76292	-4.24144	5.35e-28	2.66e-26
RNU1-16P	high	low	-1.56535	-3.38415	5.42e-28	2.68e-26
RNU4ATAC	high	low	-1.6293	-2.88689	5.44e-28	2.69e-26
RN7SKP37	high	low	-3.1826	-4.36044	5.73e-28	2.83e-26
ELMO1-AS1	high	low	-3.25512	-4.21875	5.75e-28	2.83e-26
RPL21P23	high	low	-2.28436	-4.21041	5.81e-28	2.86e-26
KCNQ1OT1	high	low	-1.02202	3.5204	6.55e-28	3.21e-26
RAC1P7	high	low	-3.35394	-4.53827	6.72e-28	3.29e-26
LOC107985097	high	low	-2.47583	-4.04535	8.2e-28	4e-26
SSTR1	high	low	1.60403	0.160437	8.51e-28	4.15e-26
TAS2R50	high	low	-1.79373	-3.75906	9.35e-28	4.55e-26
AMBN	high	low	3.25052	-3.60911	9.69e-28	4.7e-26
C1orf68	high	low	-4.7215	-2.55325	9.97e-28	4.83e-26
RNU6-853P	high	low	-1.41064	-3.58878	1.02e-27	4.91e-26
LOC100420114	high	low	-1.6636	-3.55941	1.04e-27	5e-26
LOC105372069	high	low	-2.94729	-4.27335	1.05e-27	5.04e-26
RPL6P2	high	low	-1.5979	-3.9722	1.09e-27	5.22e-26
UNC5D	high	low	-2.76096	-0.606906	1.33e-27	6.39e-26
KRT18P57	high	low	-1.73916	-3.56495	1.43e-27	6.84e-26
SMCO1	high	low	1.83149	-3.41491	1.61e-27	7.71e-26
DPP3P2	high	low	3.64192	-2.53862	1.68e-27	7.99e-26
RN7SKP154	high	low	-3.28872	-4.37516	1.72e-27	8.18e-26
FAM204CP	high	low	-3.03539	-4.45292	1.73e-27	8.21e-26
MTND2P26	high	low	-2.66623	-4.26761	1.79e-27	8.47e-26
RNU6-60P	high	low	-3.03002	-4.43966	1.91e-27	9.01e-26
RNVU1-2A	high	low	-3.16519	-4.1629	1.96e-27	9.25e-26
LOC101927839	high	low	-2.66158	-4.1002	2e-27	9.42e-26
DAPK1-IT1	high	low	-2.9019	-4.05907	2.17e-27	1.02e-25
RPL23AP50	high	low	-2.22432	-4.1035	2.18e-27	1.02e-25
LOC100419851	high	low	-2.34139	-3.95284	2.21e-27	1.04e-25
RNU6-82P	high	low	-2.71192	-4.39596	2.23e-27	1.04e-25
CELF2-AS2	high	low	-3.26446	-4.51912	2.38e-27	1.11e-25
NDUFA3P2	high	low	-2.51423	-4.14772	2.6e-27	1.21e-25
DDX3P2	high	low	-2.4945	-4.48515	2.7e-27	1.25e-25
H3P25	high	low	-1.40584	-3.37959	2.74e-27	1.27e-25
MTND5P2	high	low	-2.48945	-4.09548	2.88e-27	1.33e-25
LOC100420214	high	low	-3.13797	-4.35213	2.93e-27	1.35e-25
MIR4714	high	low	-2.74428	-4.09569	3.05e-27	1.41e-25
LINC02167	high	low	4.36152	-2.00446	3.43e-27	1.58e-25
SF3A3P1	high	low	-1.34942	-3.21771	4.01e-27	1.84e-25
RPS12P5	high	low	-2.82742	-4.40381	4.14e-27	1.9e-25
MTND4P15	high	low	-1.59777	-3.86676	4.35e-27	1.99e-25
ZNF415P1	high	low	-1.99293	-3.7359	4.88e-27	2.22e-25
LOC340512	high	low	-2.42198	-3.95902	5.29e-27	2.41e-25
MTHFD1P1	high	low	-1.09014	-1.89481	5.43e-27	2.46e-25
RPS15AP23	high	low	-2.8508	-4.48449	5.46e-27	2.47e-25
RN7SL285P	high	low	-2.39106	-4.21203	6.22e-27	2.81e-25
RN7SL398P	high	low	-3.38458	-4.16933	6.65e-27	3e-25
RN7SL756P	high	low	-2.9359	-4.52176	6.87e-27	3.1e-25
SNORD116-18	high	low	-3.05445	-4.46659	8.04e-27	3.62e-25
ZNF460	high	low	-0.931855	1.62667	8.21e-27	3.69e-25
RN7SL127P	high	low	-2.09283	-4.01742	8.88e-27	3.98e-25
RNU6-433P	high	low	-3.12608	-4.35661	8.94e-27	4e-25
OR7G2	high	low	-3.61553	-4.33155	9.12e-27	4.07e-25
HSPE1P28	high	low	-3.04022	-4.48219	9.5e-27	4.23e-25
RNU6-954P	high	low	-3.14937	-4.52636	9.75e-27	4.34e-25
NDUFB4P6	high	low	-1.73557	-3.85752	9.9e-27	4.39e-25
EIF4BP2	high	low	-1.56091	-2.88945	1.08e-26	4.78e-25
LOC100419073	high	low	-1.95683	-4.04258	1.11e-26	4.92e-25
MTND1P32	high	low	-2.79946	-4.17903	1.31e-26	5.78e-25
MIR5739	high	low	-3.37771	-4.46533	1.44e-26	6.34e-25
SYCP3	high	low	-1.05469	-0.497161	1.51e-26	6.66e-25
PTP4A1P3	high	low	-2.86606	-4.41365	1.52e-26	6.66e-25
SEMA5A-AS1	high	low	-2.35991	-3.95869	1.75e-26	7.67e-25
RNU6-1283P	high	low	-2.54545	-4.29251	1.82e-26	7.96e-25
RN7SL473P	high	low	-1.41052	-3.08133	1.87e-26	8.18e-25
KCNIP4-IT1	high	low	-3.77045	-3.91002	1.99e-26	8.69e-25
HMGN1P8	high	low	-1.32399	-2.77979	2.04e-26	8.87e-25
UBE2V2P4	high	low	-2.41804	-4.20155	2.2e-26	9.56e-25
AMY2A	high	low	-2.83847	-2.08522	2.35e-26	1.02e-24
MTND4P14	high	low	-1.77731	-3.62945	2.41e-26	1.04e-24
SLC7A11-AS1	high	low	-1.72321	-2.28122	2.61e-26	1.13e-24
RPL17P48	high	low	-1.99928	-3.94208	2.79e-26	1.2e-24
THOC7-AS1	high	low	-1.56021	-3.64779	2.81e-26	1.21e-24
ERVW-1	high	low	-1.37184	-1.65844	2.95e-26	1.27e-24
RPS24P5	high	low	-2.2016	-3.79898	3.27e-26	1.4e-24
RNU4-25P	high	low	-1.81444	-3.58908	3.29e-26	1.41e-24
DPYD-AS2	high	low	-2.73418	-4.21629	3.39e-26	1.45e-24
MACC1-AS1	high	low	-2.01009	-3.73856	3.64e-26	1.55e-24
COX6CP14	high	low	-2.4194	-4.33407	3.65e-26	1.55e-24
DDI1	high	low	-2.67042	-4.25122	3.8e-26	1.61e-24
TUSC7	high	low	-3.20576	-4.48649	4.04e-26	1.71e-24
RNU1-67P	high	low	-1.65052	-3.11478	4.37e-26	1.85e-24
KRT34	high	low	3.02231	-2.61939	4.46e-26	1.88e-24
LOC100653049	high	low	3.02231	-2.61939	4.46e-26	1.88e-24
RPL6P12	high	low	-2.36571	-4.17477	4.67e-26	1.97e-24
MIR3619	high	low	-2.26135	-3.7708	5e-26	2.1e-24
RPL7AP44	high	low	-2.72183	-4.33983	5.03e-26	2.11e-24
SLIT2-IT1	high	low	-2.5612	-4.31425	5.03e-26	2.11e-24
PSORS1C2	high	low	2.17043	0.246534	5.04e-26	2.11e-24
MIR1296	high	low	-2.61846	-4.2307	5.8e-26	2.42e-24
ANGPTL3	high	low	-1.40388	-2.49524	5.95e-26	2.48e-24
SNORA63C	high	low	-1.5211	-3.66823	6.54e-26	2.72e-24
MAPRE3-AS1	high	low	-1.35144	-3.14447	6.95e-26	2.88e-24
DSPP	high	low	-1.96412	-3.76692	7e-26	2.9e-24
BNIP3P25	high	low	-1.95319	-3.7481	7.07e-26	2.92e-24
NR2E1	high	low	2.48439	-1.54026	7.17e-26	2.96e-24
LACRT	high	low	4.33393	4.14505	7.28e-26	3e-24
RNU6-522P	high	low	-3.04992	-4.52907	7.54e-26	3.1e-24
SNORA38B	high	low	-1.54759	-3.5521	7.86e-26	3.23e-24
SEPTIN7P10	high	low	-1.85103	-4.1826	8.28e-26	3.39e-24
RNU1-34P	high	low	-2.84338	-4.67797	8.33e-26	3.41e-24
CPA4	high	low	1.45111	2.67061	8.84e-26	3.61e-24
RN7SL558P	high	low	-1.39934	-3.32994	9.45e-26	3.85e-24
MTATP6P19	high	low	-2.77496	-4.34819	9.73e-26	3.96e-24
RYKP1	high	low	-1.24549	-2.86484	9.77e-26	3.97e-24
ZPBP2	high	low	2.61373	-2.73736	9.98e-26	4.05e-24
CTD-2350J17.1	high	low	-3.16666	-3.74425	1.01e-25	4.08e-24
RNU6-1177P	high	low	-2.38124	-4.27816	1.08e-25	4.35e-24
RN7SKP56	high	low	-2.95453	-4.50433	1.09e-25	4.38e-24
RPL26P10	high	low	-1.98975	-4.09602	1.14e-25	4.6e-24
KRT18P31	high	low	-1.18579	-2.84552	1.18e-25	4.76e-24
RNU6-1016P	high	low	-1.15051	-1.73756	1.22e-25	4.88e-24
MTCO3P15	high	low	-2.62175	-4.50096	1.23e-25	4.92e-24
NDUFA8P1	high	low	-2.81875	-4.49121	1.23e-25	4.94e-24
RNU6-859P	high	low	-2.66153	-4.42037	1.28e-25	5.09e-24
ENPP7P12	high	low	-1.69563	-3.87059	1.3e-25	5.19e-24
SNORD113-8	high	low	-3.07276	-4.66169	1.68e-25	6.68e-24
NUDT19P4	high	low	-2.85998	-4.57787	1.82e-25	7.24e-24
ROS1	high	low	2.30142	0.706103	1.83e-25	7.25e-24
RIT2	high	low	2.32677	-3.53558	1.85e-25	7.34e-24
BNIP3P8	high	low	-2.18115	-4.15077	1.89e-25	7.49e-24
RPS20P31	high	low	-2.57141	-4.22524	1.94e-25	7.67e-24
MUSK	high	low	-1.46728	-2.69019	2.3e-25	9.08e-24
MIR938	high	low	-3.16649	-4.21011	2.35e-25	9.22e-24
RPL34P24	high	low	-1.45626	-3.6068	2.43e-25	9.51e-24
PLCE1-AS2	high	low	-2.41825	-4.07292	2.43e-25	9.51e-24
RPL10AP13	high	low	-2.84734	-4.42677	2.68e-25	1.05e-23
MIR548U	high	low	-3.07799	-4.61278	2.81e-25	1.1e-23
RN7SL16P	high	low	-2.54811	-4.25666	2.88e-25	1.13e-23
MIR5699	high	low	-2.67597	-4.42301	3.01e-25	1.17e-23
RPL10AP1	high	low	-1.39282	-3.49121	3.05e-25	1.19e-23
RBM22P4	high	low	-2.83425	-4.33718	3.15e-25	1.22e-23
CHRM4	high	low	-1.24745	-0.915387	3.16e-25	1.23e-23
C8orf31	high	low	1.1897	0.625497	3.18e-25	1.23e-23
RNU6-123P	high	low	-2.34527	-4.21881	3.28e-25	1.27e-23
RNA5SP20	high	low	-2.7179	-4.55761	3.29e-25	1.27e-23
LINC00710	high	low	-2.5357	-4.3971	3.3e-25	1.27e-23
PAGE2	high	low	3.33096	-0.429273	3.46e-25	1.33e-23
BIRC6-AS2	high	low	-1.28715	-3.29981	3.72e-25	1.43e-23
RNU1-29P	high	low	-3.03535	-4.60574	4.11e-25	1.58e-23
MTCYBP43	high	low	-2.92514	-4.58241	4.12e-25	1.58e-23
LOC100421670	high	low	-3.17674	-4.61016	4.17e-25	1.59e-23
RN7SL328P	high	low	-2.17693	-4.17823	4.51e-25	1.72e-23
GTSF1	high	low	1.47737	0.53193	4.77e-25	1.82e-23
IGSF1	high	low	-1.96564	4.247	5.18e-25	1.97e-23
ANKRD36C	high	low	-0.898444	2.19625	5.22e-25	1.98e-23
LHX3	high	low	-2.89157	-3.43226	5.33e-25	2.02e-23
LOC100422317	high	low	-1.56882	-3.88275	5.45e-25	2.06e-23
RN7SKP50	high	low	-2.62419	-4.39769	5.85e-25	2.21e-23
RNU11	high	low	-1.59225	-3.85644	6.05e-25	2.28e-23
RPL12P24	high	low	-3.04985	-4.49712	6.2e-25	2.33e-23
LOC100420052	high	low	-2.85382	-4.46231	6.21e-25	2.33e-23
LOC100419913	high	low	-2.55234	-4.34307	6.24e-25	2.34e-23
SNORD113-1	high	low	-2.96883	-4.62849	6.3e-25	2.36e-23
H2AC4	high	low	-1.76691	-3.00035	7.16e-25	2.68e-23
RNU4-24P	high	low	-2.01126	-4.25464	7.3e-25	2.73e-23
RPL7AP22	high	low	-1.45702	-2.90042	7.51e-25	2.8e-23
SOX5-AS1	high	low	-3.37767	-4.12361	7.84e-25	2.92e-23
H3P31	high	low	-1.8735	-4.20529	8e-25	2.97e-23
RPL31P19	high	low	-1.87041	-4.02201	8.11e-25	3.01e-23
LOC105372143	high	low	-2.36995	-4.25727	8.65e-25	3.2e-23
SPANXC	high	low	-3.55444	-2.88499	8.82e-25	3.26e-23
CLDN20	high	low	-0.992456	-1.78651	8.91e-25	3.29e-23
KRT18P60	high	low	-1.94511	-3.98011	9.33e-25	3.44e-23
NEUROD2	high	low	-2.21326	-0.700043	9.35e-25	3.44e-23
GPC6-AS1	high	low	-2.7607	-4.48187	1.02e-24	3.75e-23
RPS15AP39	high	low	-2.24545	-4.30928	1.04e-24	3.8e-23
TNPO1P1	high	low	-1.42812	-3.78904	1.13e-24	4.14e-23
LOC100420583	high	low	-2.82179	-4.26523	1.25e-24	4.56e-23
LOC100420939	high	low	-2.29524	-4.35734	1.3e-24	4.76e-23
RN7SL665P	high	low	-2.45114	-3.96804	1.32e-24	4.8e-23
RPL9P30	high	low	-2.07187	-4.24523	1.37e-24	5e-23
LOC100421154	high	low	-2.67382	-4.35446	1.41e-24	5.13e-23
RN7SKP299	high	low	-2.43815	-4.22966	1.42e-24	5.16e-23
OR7E2P	high	low	-1.96315	-3.9089	1.7e-24	6.17e-23
BPIFA1	high	low	4.3322	2.11082	1.74e-24	6.29e-23
RNF216-IT1	high	low	-1.58887	-3.82825	1.81e-24	6.52e-23
SALRNA2	high	low	-1.70103	-3.79204	1.82e-24	6.57e-23
LOC100418874	high	low	-2.24671	-3.96985	1.84e-24	6.63e-23
RNY3P13	high	low	-2.5524	-4.36707	2.16e-24	7.76e-23
RPL21P32	high	low	-1.46708	-3.71832	2.21e-24	7.93e-23
RNA5SP119	high	low	-2.96367	-4.63461	2.24e-24	8.02e-23
RPL31P58	high	low	-2.01632	-3.95675	2.24e-24	8.03e-23
MTND1P36	high	low	-2.30712	-4.44495	2.34e-24	8.38e-23
RN7SKP80	high	low	-1.025	-1.61407	2.36e-24	8.42e-23
RPL19P3	high	low	-1.59535	-3.62681	2.41e-24	8.59e-23
CLMAT3	high	low	-1.1656	-2.22219	2.42e-24	8.62e-23
ARLNC1	high	low	1.17558	-2.04923	2.55e-24	9.06e-23
H2AC20	high	low	-1.08513	0.248667	2.67e-24	9.46e-23
LINC01375	high	low	-2.97362	-4.57932	2.69e-24	9.51e-23
SNORD116-19	high	low	-2.51597	-4.48171	2.76e-24	9.75e-23
RNU6-638P	high	low	-1.34346	-3.45154	2.78e-24	9.81e-23
MIR151A	high	low	-2.94948	-4.51113	2.83e-24	9.97e-23
TMPRSS11CP	high	low	-1.12984	-2.63902	2.88e-24	1.01e-22
H2BC13	high	low	-1.34083	-1.58449	2.9e-24	1.02e-22
MRPL42P6	high	low	-2.98727	-4.52803	3.35e-24	1.17e-22
RN7SL330P	high	low	-2.55678	-4.36378	3.77e-24	1.32e-22
XDH	high	low	-1.55555	4.25	4.12e-24	1.44e-22
C5orf66-AS2	high	low	-2.15896	-4.13545	4.35e-24	1.52e-22
EIF1AXP2	high	low	-2.72708	-4.35438	4.43e-24	1.55e-22
EEF1B2P7	high	low	-1.306	-3.51349	4.46e-24	1.55e-22
DOCK9-AS1	high	low	-2.39063	-4.41401	4.58e-24	1.59e-22
SLC30A6P1	high	low	-3.0649	-4.46584	4.87e-24	1.69e-22
OR52H2P	high	low	-2.92155	-4.34091	5.1e-24	1.77e-22
LINC01255	high	low	-3.28631	-4.58195	5.31e-24	1.84e-22
RPL21P99	high	low	-2.69008	-4.50653	5.41e-24	1.87e-22
PATE4	high	low	-1.65025	-3.63152	5.96e-24	2.06e-22
RNU6-268P	high	low	-2.67206	-4.50698	6.21e-24	2.14e-22
AMELX	high	low	-3.66754	-3.28257	6.63e-24	2.28e-22
LOC101928855	high	low	-1.51992	-3.65485	6.67e-24	2.29e-22
RNU6-759P	high	low	-1.72685	-3.76817	6.92e-24	2.37e-22
HMGN1P12	high	low	-1.9246	-4.30452	7.18e-24	2.46e-22
RN7SL862P	high	low	-1.73718	-4.03642	7.74e-24	2.65e-22
MTND2P11	high	low	-2.57236	-4.53175	7.92e-24	2.71e-22
H3P42	high	low	-2.38017	-4.39011	8.07e-24	2.75e-22
LOC100421142	high	low	-2.71142	-4.68195	8.14e-24	2.77e-22
RN7SL653P	high	low	-2.78626	-4.552	8.18e-24	2.78e-22
LINC01359	high	low	-0.996047	-0.79199	8.39e-24	2.85e-22
LINC00216	high	low	-0.89482	-1.88721	8.54e-24	2.9e-22
RNU2-31P	high	low	-2.80318	-4.62749	8.59e-24	2.91e-22
FTH1P25	high	low	-1.96192	-4.2301	9.43e-24	3.19e-22
MTND2P23	high	low	-2.64649	-4.31741	1.04e-23	3.5e-22
PRSS37	high	low	-1.32308	-3.13359	1.16e-23	3.93e-22
FILNC1	high	low	1.50821	-3.28061	1.2e-23	4.06e-22
RPS15AP13	high	low	-2.33087	-4.43608	1.29e-23	4.33e-22
MIR5687	high	low	-3.12156	-4.49338	1.36e-23	4.58e-22
RN7SL698P	high	low	-2.09912	-4.30631	1.37e-23	4.6e-22
LOC101929109	high	low	-1.60236	-3.81916	1.41e-23	4.72e-22
LOC100129078	high	low	-2.69962	-4.66178	1.53e-23	5.11e-22
RPL7AP29	high	low	-2.07536	-4.35198	1.56e-23	5.21e-22
LOC101928392	high	low	-3.20828	-4.40703	1.58e-23	5.28e-22
RPL21P60	high	low	-1.22586	-3.3145	1.67e-23	5.55e-22
MIR421	high	low	-1.25723	-3.13366	1.67e-23	5.55e-22
SMR3B	high	low	4.32941	5.272	1.67e-23	5.55e-22
GRIA3	high	low	1.37057	1.66167	1.7e-23	5.64e-22
LOC401312	high	low	1.07766	-0.693521	1.78e-23	5.87e-22
STEAP1B	high	low	1.07766	-0.693521	1.78e-23	5.87e-22
RN7SL735P	high	low	-2.94933	-4.46696	1.8e-23	5.96e-22
MTCO2P11	high	low	-1.76155	-3.83752	1.82e-23	6e-22
SAMM50P1	high	low	-2.24418	-4.39461	1.98e-23	6.52e-22
TVP23CP1	high	low	-2.29816	-3.96477	2e-23	6.56e-22
RNU6-490P	high	low	-2.4895	-4.53841	2.05e-23	6.72e-22
HMGB3P14	high	low	-1.36733	-3.45618	2.05e-23	6.73e-22
FBXO40	high	low	-1.81438	-3.37389	2.06e-23	6.75e-22
RNU6-1226P	high	low	-2.5627	-4.56489	2.29e-23	7.49e-22
RPL31P20	high	low	-2.72712	-4.42169	2.3e-23	7.53e-22
RCC2P4	high	low	-2.23886	-4.36378	2.38e-23	7.76e-22
RPL19P14	high	low	-2.26129	-4.29721	2.56e-23	8.33e-22
LOC102723604	high	low	-2.82692	-4.51931	2.59e-23	8.41e-22
SRGAP3-AS3	high	low	-2.8121	-4.33989	2.77e-23	9e-22
TAS2R46	high	low	-1.78996	-3.8986	3.24e-23	1.05e-21
RPL31P22	high	low	-2.39799	-4.45584	3.31e-23	1.07e-21
RNU1-83P	high	low	-2.96391	-4.08483	3.63e-23	1.17e-21
LRTM1	high	low	-2.34535	-3.84082	3.81e-23	1.23e-21
LOC105369980	high	low	2.16651	-3.9668	3.97e-23	1.28e-21
VCAN-AS1	high	low	-1.28793	-2.91944	4.17e-23	1.34e-21
LOC105370622	high	low	-2.89858	-4.55595	4.2e-23	1.35e-21
RNA5SP88	high	low	-2.63203	-4.66109	4.25e-23	1.37e-21
FGF14	high	low	1.39959	2.83719	4.34e-23	1.39e-21
SLC26A3	high	low	-1.80786	2.15388	4.41e-23	1.41e-21
MTND2P5	high	low	-2.15766	-4.30767	4.56e-23	1.46e-21
TGM4	high	low	2.00303	-0.813481	4.69e-23	1.5e-21
SLC12A3	high	low	-1.3716	-0.427413	5e-23	1.59e-21
MIR4802	high	low	-2.56095	-4.49064	5e-23	1.59e-21
GSTCD-AS1	high	low	-0.989675	-2.7176	5.07e-23	1.61e-21
RN7SL344P	high	low	-1.96235	-4.39091	5.09e-23	1.62e-21
MIR1207	high	low	-2.4915	-4.38993	5.22e-23	1.66e-21
FADS6	high	low	1.98497	-1.47313	5.23e-23	1.66e-21
RNU4-40P	high	low	-2.48151	-4.09865	5.46e-23	1.73e-21
ARHGAP36	high	low	-2.61171	2.33297	5.59e-23	1.77e-21
MTCO2P19	high	low	-2.51331	-4.39706	5.69e-23	1.8e-21
MIR1972-1	high	low	-1.50332	-3.90184	5.9e-23	1.86e-21
RN7SL760P	high	low	-2.24939	-4.30674	6.18e-23	1.95e-21
LOC100420053	high	low	-2.32954	-4.43277	6.46e-23	2.03e-21
DIP2A-IT1	high	low	-1.47842	-3.71488	7.12e-23	2.24e-21
CYP4F2	high	low	2.10206	-1.36346	7.52e-23	2.36e-21
SNORD8	high	low	-1.87411	-4.20863	7.54e-23	2.36e-21
HMGB1P7	high	low	-2.26283	-4.39975	7.54e-23	2.36e-21
NOP56P2	high	low	-2.74453	-4.49872	7.56e-23	2.36e-21
DAB1-AS1	high	low	-2.40379	-4.35386	7.86e-23	2.45e-21
ADAD1P2	high	low	-2.92412	-4.53619	7.88e-23	2.46e-21
RPS15AP6	high	low	-1.57732	-3.51648	7.99e-23	2.49e-21
PWAR1	high	low	-1.24369	-3.29323	8.28e-23	2.57e-21
PRDX4	high	low	0.497711	6.5387	8.35e-23	2.59e-21
MIR605	high	low	-2.75821	-4.64663	8.48e-23	2.62e-21
RNU6-341P	high	low	-1.25838	-3.83875	8.48e-23	2.62e-21
RNA5SP33	high	low	-2.4752	-4.39586	9.2e-23	2.84e-21
CA1	high	low	-1.97596	-2.6407	9.67e-23	2.98e-21
RNU6-942P	high	low	-2.08967	-4.13751	9.83e-23	3.03e-21
CDC42P1	high	low	-1.63416	-4.11754	1.09e-22	3.34e-21
RPL27P10	high	low	1.67171	-3.60739	1.15e-22	3.53e-21
CRISP3	high	low	2.3622	6.32395	1.25e-22	3.84e-21
LOC101929653	high	low	-2.52106	-4.26713	1.25e-22	3.84e-21
LOC100420186	high	low	-2.11272	-4.31671	1.31e-22	4.02e-21
RPL13P4	high	low	-1.55098	-4.0948	1.32e-22	4.03e-21
RPS20P20	high	low	-3.02165	-4.54949	1.39e-22	4.24e-21
RN7SL329P	high	low	-2.29777	-3.72666	1.46e-22	4.44e-21
SNORA35B	high	low	-3.04988	-4.5522	1.47e-22	4.48e-21
CYP2U1-AS1	high	low	-1.36808	-3.16765	1.49e-22	4.54e-21
LOC107986298	high	low	-1.36808	-3.16765	1.49e-22	4.54e-21
RN7SL503P	high	low	-2.41139	-4.51578	1.54e-22	4.67e-21
LINC02809	high	low	-1.21425	-2.58192	1.57e-22	4.74e-21
NDUFB4P2	high	low	-2.80919	-4.49201	1.65e-22	4.99e-21
RN7SL459P	high	low	-2.37971	-4.51999	2.06e-22	6.24e-21
OPRPN	high	low	2.99187	3.42981	2.13e-22	6.43e-21
RPL34P21	high	low	-2.16632	-4.29617	2.14e-22	6.46e-21
MOG	high	low	2.43603	-1.20326	2.15e-22	6.48e-21
RPS12P7	high	low	-2.12422	-4.29945	2.5e-22	7.53e-21
RNU1-43P	high	low	-2.97959	-4.60448	2.57e-22	7.71e-21
HECW1-IT1	high	low	-2.72285	-4.49892	2.58e-22	7.72e-21
LOC339059	high	low	-1.21462	-3.39958	2.75e-22	8.23e-21
CACNA2D3-AS1	high	low	-2.65198	-3.77566	2.95e-22	8.84e-21
KRT18P29	high	low	1.63634	-3.38766	3.03e-22	9.07e-21
RPL19P2	high	low	-1.72177	-3.55441	3.05e-22	9.11e-21
TFGP1	high	low	-1.85727	-4.24234	3.08e-22	9.17e-21
SCARNA22	high	low	-1.27358	-3.65585	3.08e-22	9.17e-21
ENPP7P4	high	low	-1.00959	-1.81671	3.31e-22	9.83e-21
RN7SL769P	high	low	-2.49482	-4.57402	3.37e-22	1e-20
TRH	high	low	-2.30739	4.49865	3.48e-22	1.03e-20
RN7SKP158	high	low	-2.50372	-4.45495	3.52e-22	1.04e-20
RN7SL144P	high	low	-2.15755	-4.34909	3.77e-22	1.12e-20
H3P33	high	low	-2.19582	-4.50919	3.97e-22	1.17e-20
RNF14P4	high	low	-1.25521	-3.81181	4.02e-22	1.19e-20
CACNG7	high	low	-1.92593	-3.97564	4.12e-22	1.21e-20
RNU6-1045P	high	low	-2.49004	-4.44198	4.18e-22	1.23e-20
SHISA7	high	low	-1.48269	-1.86582	4.25e-22	1.25e-20
HAO2	high	low	2.14272	0.716973	4.37e-22	1.28e-20
LINC01447	high	low	1.92621	-3.78598	4.39e-22	1.29e-20
MTCO1P55	high	low	-2.46104	-4.51014	4.61e-22	1.35e-20
MIR4265	high	low	-2.5429	-4.69409	4.65e-22	1.36e-20
VTRNA1-1	high	low	-2.19675	-4.2975	4.69e-22	1.37e-20
LOC646804	high	low	-2.83854	-4.20468	5.09e-22	1.48e-20
HIF1A-AS3	high	low	-1.39702	-2.44194	5.11e-22	1.49e-20
RPS15AP16	high	low	-1.0374	-3.01047	5.15e-22	1.5e-20
RPS2P19	high	low	-2.72071	-4.46753	6.24e-22	1.81e-20
LOC101927227	high	low	-1.76063	-4.09612	6.51e-22	1.89e-20
CHGA	high	low	2.9918	6.67841	7.06e-22	2.05e-20
RN7SL508P	high	low	-2.50714	-4.49739	7.13e-22	2.07e-20
MIR4729	high	low	-2.39015	-4.49739	7.22e-22	2.09e-20
C4orf51	high	low	1.76815	-2.351	7.47e-22	2.16e-20
RBBP8P1	high	low	-2.06504	-4.21956	7.53e-22	2.17e-20
LEUTX	high	low	-3.17683	-4.36542	7.58e-22	2.18e-20
MIR603	high	low	-2.49476	-4.38053	7.91e-22	2.28e-20
RNU1-136P	high	low	-2.8894	-4.07427	8.17e-22	2.35e-20
RNU6-1327P	high	low	-2.4948	-4.46093	8.67e-22	2.49e-20
MFSD13B	high	low	-0.814146	-1.3772	8.85e-22	2.54e-20
RPL37P17	high	low	-1.56246	-4.03928	9.25e-22	2.65e-20
MIR4319	high	low	-2.26924	-4.56605	9.99e-22	2.86e-20
RNU6-936P	high	low	-2.67903	-4.60784	1e-21	2.86e-20
TEX19	high	low	1.64425	-1.07256	1.01e-21	2.88e-20
RN7SKP151	high	low	-1.99844	-4.50658	1.01e-21	2.89e-20
CARD18	high	low	3.45329	-1.68948	1.03e-21	2.94e-20
B3GALT2	high	low	-1.0548	-1.05233	1.05e-21	2.99e-20
CDH15	high	low	1.19664	-0.663658	1.08e-21	3.08e-20
RPL37P14	high	low	-2.23238	-4.29887	1.12e-21	3.17e-20
RNU1-104P	high	low	-2.38271	-4.7429	1.12e-21	3.17e-20
NPY	high	low	-3.00076	-0.811625	1.12e-21	3.18e-20
RN7SL736P	high	low	-2.08436	-4.27643	1.14e-21	3.22e-20
CDK16	high	low	0.373017	7.04078	1.17e-21	3.3e-20
MIR3140	high	low	-2.6381	-4.64047	1.22e-21	3.43e-20
DCDC2B	high	low	-0.937678	-1.5943	1.28e-21	3.62e-20
RPL9P32	high	low	-1.06041	-2.2936	1.3e-21	3.65e-20
NTRK1	high	low	-0.928135	-0.0578907	1.4e-21	3.94e-20
MTCO2P15	high	low	-2.37335	-4.55249	1.43e-21	4e-20
ATP5PBP1	high	low	-2.04514	-4.19347	1.5e-21	4.21e-20
H2BC3	high	low	-1.83107	-3.12301	1.53e-21	4.28e-20
CCNYL6	high	low	-0.845326	-2.47793	1.54e-21	4.31e-20
MIR644A	high	low	-2.20836	-4.4803	1.56e-21	4.37e-20
SNORD56B	high	low	-2.63659	-4.60113	1.57e-21	4.38e-20
GK3P	high	low	-1.42378	-3.86745	1.6e-21	4.47e-20
RNU6-606P	high	low	-2.20836	-4.44882	1.63e-21	4.53e-20
LOC100419654	high	low	-2.09824	-4.28071	1.65e-21	4.59e-20
RPL34P10	high	low	-1.23398	-3.40521	1.67e-21	4.64e-20
MIR1205	high	low	-2.03514	-4.15563	1.72e-21	4.76e-20
RNU6-1322P	high	low	-2.6698	-4.55696	1.73e-21	4.78e-20
RNU7-96P	high	low	-2.58618	-4.58774	1.77e-21	4.88e-20
RNU1-134P	high	low	-1.72088	-4.17999	1.79e-21	4.93e-20
RNU1-109P	high	low	-2.51237	-4.65487	1.93e-21	5.31e-20
CTSV	high	low	0.984812	3.23162	1.93e-21	5.32e-20
COX6B2	high	low	-1.28617	0.137251	1.95e-21	5.38e-20
RPL21P48	high	low	-2.01526	-4.47983	1.99e-21	5.48e-20
UBQLN3	high	low	-2.53126	-4.19483	2.26e-21	6.21e-20
RNU6-674P	high	low	-2.62079	-4.33102	2.38e-21	6.53e-20
BGLAP	high	low	1.11162	0.0887675	2.43e-21	6.67e-20
RNA5SP491	high	low	-1.85807	-4.20907	2.45e-21	6.71e-20
KRT35	high	low	-2.47931	-2.26488	2.46e-21	6.73e-20
TMPRSS11GP	high	low	-2.12151	-3.99968	2.56e-21	6.99e-20
NREP-AS1	high	low	-2.52019	-4.51952	2.66e-21	7.26e-20
CCAT2	high	low	-1.54416	-3.66401	2.73e-21	7.45e-20
MIR550A3	high	low	-1.48445	-4.26717	2.74e-21	7.46e-20
RHOQ-AS1	high	low	-0.966421	-1.60765	2.75e-21	7.46e-20
FAM71C	high	low	-1.7064	-3.20821	2.95e-21	8e-20
PGDP1	high	low	1.33704	-3.61994	3.08e-21	8.34e-20
RNU6-1176P	high	low	-2.06691	-4.38132	3.11e-21	8.42e-20
KIAA0087	high	low	-1.4016	-2.23626	3.23e-21	8.73e-20
FAM133FP	high	low	-1.49135	-3.92986	3.35e-21	9.06e-20
MTATP6P15	high	low	-2.38167	-4.46408	3.36e-21	9.08e-20
KCNMA1-AS2	high	low	-2.59616	-4.47316	3.45e-21	9.3e-20
LCE2C	high	low	-4.36974	-3.17779	3.48e-21	9.38e-20
C1QTNF7-AS1	high	low	-1.07474	-2.1041	3.52e-21	9.47e-20
RPS12P17	high	low	-1.55444	-4.10907	3.58e-21	9.63e-20
RPS2P23	high	low	-1.5567	-4.08921	3.68e-21	9.88e-20
ETS1-AS1	high	low	-1.98867	-4.28434	3.8e-21	1.02e-19
ARAP1-AS2	high	low	-0.985782	-1.79202	3.94e-21	1.06e-19
RN7SKP193	high	low	-2.58294	-4.61214	4.15e-21	1.11e-19
SCG2	high	low	1.446	3.42412	4.24e-21	1.13e-19
MTATP6P11	high	low	-1.76298	-4.00934	4.41e-21	1.18e-19
RNU6-91P	high	low	-2.17833	-4.55374	4.48e-21	1.19e-19
CHRNA6	high	low	-1.1388	0.407064	4.49e-21	1.19e-19
H3P45	high	low	-2.05039	-4.43229	4.69e-21	1.25e-19
RN7SL200P	high	low	-1.88871	-4.37894	4.81e-21	1.28e-19
RNU6-1284P	high	low	-2.52267	-4.63779	5.18e-21	1.37e-19
MIR6081	high	low	-2.31846	-4.48803	5.63e-21	1.49e-19
LINC00222	high	low	-1.11599	-3.05954	5.71e-21	1.51e-19
RN7SL408P	high	low	-2.73501	-4.55642	5.78e-21	1.53e-19
KIRREL3	high	low	1.19549	0.169123	5.86e-21	1.55e-19
SNORA74C-1	high	low	-1.94326	-4.5633	5.94e-21	1.57e-19
RN7SKP57	high	low	-1.95966	-4.4742	6e-21	1.58e-19
RNU1-30P	high	low	-2.47052	-4.70558	6.11e-21	1.61e-19
RPL35AP10	high	low	-2.00065	-4.35993	6.27e-21	1.65e-19
NCF4-AS1	high	low	1.75488	-3.08427	6.28e-21	1.65e-19
LINC00102	high	low	-1.44645	-3.93643	6.62e-21	1.74e-19
MIR548F2	high	low	-2.51926	-4.6236	6.95e-21	1.82e-19
RN7SL655P	high	low	-2.31688	-4.55085	6.97e-21	1.82e-19
OR52H1	high	low	-2.13117	-4.3257	7.14e-21	1.87e-19
WNT7A	high	low	1.79847	-1.91911	7.53e-21	1.97e-19
RNU7-181P	high	low	-2.06696	-4.34972	7.59e-21	1.98e-19
TAS2R19	high	low	-0.926329	-2.18143	7.6e-21	1.98e-19
RN7SL370P	high	low	-2.26587	-4.44987	7.83e-21	2.04e-19
MIR5194	high	low	-2.06227	-4.27245	7.95e-21	2.07e-19
REG1A	high	low	4.10203	-1.15815	8.13e-21	2.11e-19
RN7SL230P	high	low	-2.08931	-4.2139	8.16e-21	2.12e-19
TTN	high	low	-0.776194	3.62441	8.4e-21	2.18e-19
SNORA65	high	low	-0.691708	-1.45954	8.7e-21	2.25e-19
RNU1-56P	high	low	-2.09862	-4.277	9.17e-21	2.37e-19
CCR6	high	low	-1.20518	-1.60664	9.18e-21	2.37e-19
EIF3EP4	high	low	-1.93491	-4.27759	9.31e-21	2.4e-19
MIR3679	high	low	-2.33869	-4.62377	9.92e-21	2.56e-19
LINC01257	high	low	2.22451	-3.57538	1.03e-20	2.65e-19
HCCS	high	low	0.306829	4.59571	1.04e-20	2.67e-19
MTCO1P15	high	low	-1.62482	-3.70735	1.07e-20	2.74e-19
RN7SL308P	high	low	-2.6513	-4.46643	1.08e-20	2.77e-19
MIR1299	high	low	-2.36532	-4.61281	1.16e-20	2.98e-19
MRPS10P2	high	low	-2.28909	-4.50096	1.18e-20	3.01e-19
RPL35AP6	high	low	-1.41919	-3.60614	1.18e-20	3.01e-19
LOC101928002	high	low	-1.29794	-3.10911	1.18e-20	3.02e-19
NDUFA9P1	high	low	-1.19283	-3.37471	1.22e-20	3.12e-19
TRAJ22	high	low	-2.20751	-4.48208	1.23e-20	3.13e-19
B3GNT7	high	low	0.866967	2.94483	1.23e-20	3.13e-19
SERPINB11	high	low	3.68493	-2.94718	1.28e-20	3.26e-19
LALBA	high	low	-4.79928	5.52332	1.29e-20	3.27e-19
LINC00460	high	low	1.14275	-1.13153	1.3e-20	3.3e-19
RNU6-613P	high	low	-2.44211	-4.64959	1.31e-20	3.32e-19
SNORD71	high	low	-1.95644	-4.32408	1.33e-20	3.37e-19
LHX5	high	low	2.05841	-3.08353	1.45e-20	3.66e-19
PM20D1	high	low	-0.920693	-1.7403	1.5e-20	3.8e-19
SNRPEP9	high	low	-2.14185	-4.45363	1.53e-20	3.86e-19
LOC100129456	high	low	-2.35592	-4.46283	1.56e-20	3.93e-19
RNU6-301P	high	low	-1.41156	-4.17769	1.57e-20	3.96e-19
LRRC77P	high	low	-1.15934	-2.65814	1.58e-20	3.97e-19
CHGB	high	low	2.70184	7.12196	1.61e-20	4.05e-19
RN7SL220P	high	low	-2.04964	-4.35037	1.64e-20	4.11e-19
RPL21P57	high	low	-1.58768	-3.98725	1.74e-20	4.38e-19
KCNG1	high	low	1.4986	2.52992	1.89e-20	4.73e-19
MRPL53P1	high	low	-1.29376	-3.80977	2.02e-20	5.06e-19
MTCO1P28	high	low	-1.2491	-2.64151	2.14e-20	5.35e-19
RPL18AP12	high	low	-1.6222	-4.09251	2.26e-20	5.63e-19
RPL7P11	high	low	-1.27679	-3.42609	2.34e-20	5.84e-19
SPANXB1	high	low	-2.80775	0.0511902	2.41e-20	6.01e-19
AIMP1P1	high	low	-2.10431	-4.57193	2.45e-20	6.09e-19
LINC01419	high	low	3.94222	-1.25482	2.67e-20	6.64e-19
MTCO3P29	high	low	-1.20859	-3.86615	2.79e-20	6.93e-19
SNORD116-13	high	low	-2.0527	-4.29394	2.88e-20	7.16e-19
RNU6-644P	high	low	-2.04382	-4.55508	3.13e-20	7.76e-19
RNA5SP321	high	low	-2.42392	-4.58187	3.25e-20	8.04e-19
SEPTIN7P12	high	low	-1.83158	-4.09597	3.48e-20	8.6e-19
TRPC5	high	low	-1.79852	-3.83989	3.54e-20	8.75e-19
ZMYM4-AS1	high	low	-1.03582	-3.52501	3.6e-20	8.89e-19
HSPA8P3	high	low	-1.58262	-4.02968	3.68e-20	9.08e-19
DEFB108B	high	low	-2.03139	-4.39671	3.7e-20	9.13e-19
RNVU1-19	high	low	-1.46228	-3.71317	3.88e-20	9.55e-19
LOC100419170	high	low	-1.14804	-0.590163	3.98e-20	9.79e-19
SEC24AP1	high	low	-1.32545	-3.32759	4e-20	9.83e-19
FAM133A	high	low	1.39172	-0.409796	4.13e-20	1.01e-18
TAS2R43	high	low	-1.53319	-3.59325	4.22e-20	1.03e-18
TAS2R45	high	low	-1.53319	-3.59325	4.22e-20	1.03e-18
RN7SL418P	high	low	-2.67783	-4.61301	4.33e-20	1.06e-18
PLCB1-IT1	high	low	-2.82562	-4.48066	4.37e-20	1.07e-18
ST18	high	low	-1.03284	-1.06673	4.4e-20	1.07e-18
PPIAP41	high	low	-0.995249	-2.86939	4.72e-20	1.15e-18
SLC22A31	high	low	1.53563	-0.425501	4.79e-20	1.17e-18
DMP1	high	low	1.77342	-0.769662	4.83e-20	1.17e-18
RN7SKP100	high	low	-2.37924	-4.54465	4.83e-20	1.17e-18
RPL7AP37	high	low	-1.31243	-3.82229	5.09e-20	1.24e-18
GPR79	high	low	-1.41606	-3.84449	5.2e-20	1.26e-18
H4C4	high	low	-1.20489	-0.961239	5.24e-20	1.27e-18
TMEM156	high	low	-0.993344	1.50954	5.39e-20	1.3e-18
SDR9C7	high	low	1.63809	-2.1224	5.55e-20	1.34e-18
BTBD17	high	low	1.90399	-3.61868	5.63e-20	1.36e-18
KCNA4	high	low	-1.99274	-3.11866	6.14e-20	1.48e-18
RPL34P30	high	low	-1.6213	-4.28025	6.28e-20	1.51e-18
ACTN3	high	low	1.19331	-2.03214	6.29e-20	1.51e-18
RNU1-148P	high	low	-2.3805	-4.72153	6.32e-20	1.52e-18
CXorf66	high	low	3.48435	-4.33479	6.84e-20	1.64e-18
LOC101927543	high	low	-1.92231	-3.23701	6.96e-20	1.67e-18
LOC101929586	high	low	-1.57619	-3.46524	7.39e-20	1.77e-18
RNU6-1306P	high	low	-2.16178	-4.59516	7.46e-20	1.79e-18
POTEJ	high	low	-1.58091	-1.76262	8.02e-20	1.92e-18
STATH	high	low	-3.8639	-2.71909	8.58e-20	2.05e-18
CNTN4-AS2	high	low	-1.88943	-3.97831	8.63e-20	2.06e-18
MIR3973	high	low	-2.48444	-4.60515	8.9e-20	2.12e-18
ANKRD49P2	high	low	-2.20113	-4.47688	9.41e-20	2.24e-18
RN7SL116P	high	low	-2.32031	-4.40146	9.44e-20	2.25e-18
RNU1-22P	high	low	-1.70102	-4.17987	9.63e-20	2.29e-18
RPL3P1	high	low	-0.870353	-2.62558	9.89e-20	2.35e-18
LINC01946	high	low	-1.70725	-4.47033	1.01e-19	2.39e-18
IAPP	high	low	4.22658	-0.620193	1.05e-19	2.5e-18
RNU4-54P	high	low	-2.08918	-4.77126	1.07e-19	2.55e-18
MTCO3P11	high	low	-1.39635	-3.69616	1.12e-19	2.66e-18
DIAPH2-AS1	high	low	-1.09543	-2.80236	1.15e-19	2.71e-18
RPL7P49	high	low	-1.51802	-4.07	1.15e-19	2.71e-18
RNA5SP53	high	low	-2.14424	-4.38702	1.18e-19	2.78e-18
SLC39A7	high	low	0.378411	7.82444	1.2e-19	2.82e-18
RNU2-6P	high	low	-1.89337	-4.31888	1.2e-19	2.83e-18
GNRHR	high	low	-0.840135	-1.77762	1.23e-19	2.89e-18
ADAM3B	high	low	-2.21466	-4.4833	1.23e-19	2.9e-18
PRKAR1AP1	high	low	-1.65089	-4.3168	1.24e-19	2.91e-18
NECAP1P2	high	low	-1.65153	-4.2452	1.29e-19	3.02e-18
NR3C1P1	high	low	-2.00494	-4.38455	1.3e-19	3.04e-18
MIR181B2	high	low	-2.04408	-4.48385	1.37e-19	3.2e-18
NCOA7-AS1	high	low	-2.07079	-4.40022	1.41e-19	3.31e-18
MSMB	high	low	-1.8237	4.68659	1.42e-19	3.31e-18
LOC100129844	high	low	1.48984	-2.20594	1.42e-19	3.32e-18
XAGE-4	high	low	3.64466	-3.46271	1.43e-19	3.33e-18
RN7SL260P	high	low	-1.86697	-4.53237	1.43e-19	3.34e-18
RN7SL431P	high	low	-0.951764	-2.72896	1.46e-19	3.4e-18
SNORA40B	high	low	-2.21938	-4.28561	1.59e-19	3.7e-18
RN7SL393P	high	low	-2.55423	-4.47177	1.66e-19	3.86e-18
RNU6-1231P	high	low	-1.59877	-4.4118	1.69e-19	3.92e-18
KRT28	high	low	-3.10703	-4.22532	1.69e-19	3.92e-18
TAS2R4	high	low	-0.678426	-0.620123	1.8e-19	4.16e-18
KRTAP3-3	high	low	2.96753	-1.55826	1.82e-19	4.22e-18
RPS27AP8	high	low	-2.10183	-4.05177	1.9e-19	4.39e-18
RNU6-1201P	high	low	-1.81689	-4.42586	1.91e-19	4.4e-18
EIF2S2	high	low	0.333247	6.59638	1.93e-19	4.46e-18
RNU6-444P	high	low	-1.69458	-4.25538	1.99e-19	4.6e-18
ALDH7A1P2	high	low	-2.50738	-4.63687	2.04e-19	4.7e-18
RPS26P23	high	low	-2.51528	-4.6521	2.07e-19	4.77e-18
CBLIF	high	low	-2.0504	-4.12756	2.18e-19	5e-18
C18orf12	high	low	-2.49019	-4.66115	2.25e-19	5.17e-18
PDHA1	high	low	0.344603	6.05326	2.33e-19	5.34e-18
RNU6-126P	high	low	-1.43514	-3.88012	2.39e-19	5.47e-18
SMAD1-AS1	high	low	-2.28516	-4.53581	2.44e-19	5.57e-18
RNU6-1057P	high	low	-2.24348	-4.61141	2.57e-19	5.88e-18
OR51I2	high	low	-2.51028	-4.57459	2.64e-19	6.04e-18
MIR5002	high	low	-2.07522	-4.75941	2.69e-19	6.14e-18
CDH10	high	low	-2.27769	-1.39687	2.7e-19	6.17e-18
CTCFL	high	low	2.00987	-2.57185	2.71e-19	6.18e-18
TSR2	high	low	0.346193	5.83154	2.97e-19	6.75e-18
RNU1-18P	high	low	-2.70279	-4.62909	2.98e-19	6.76e-18
GTF3AP2	high	low	-2.28817	-4.65423	2.99e-19	6.78e-18
RPL26P27	high	low	-0.957169	-2.96442	3.22e-19	7.31e-18
DELEC1	high	low	-1.38973	-1.17905	3.22e-19	7.31e-18
PNMT	high	low	-1.78956	3.70453	3.23e-19	7.32e-18
MTND5P32	high	low	-2.25769	-4.65476	3.37e-19	7.62e-18
PRSS35	high	low	1.18011	-0.239538	3.48e-19	7.87e-18
AIPL1	high	low	2.09673	-3.32465	3.54e-19	7.99e-18
RNU6-808P	high	low	-1.85944	-4.38487	3.57e-19	8.06e-18
RN7SL778P	high	low	-2.27343	-4.54247	3.68e-19	8.29e-18
TRAJ19	high	low	-2.0128	-4.45338	3.71e-19	8.36e-18
MIR1284	high	low	-1.98648	-4.52998	4e-19	9e-18
TUBB4BP2	high	low	-1.6474	-4.2211	4.2e-19	9.45e-18
ECEL1	high	low	1.71834	3.4727	4.33e-19	9.73e-18
RPL7P25	high	low	-1.67902	-4.1167	4.46e-19	1e-17
TMEFF2	high	low	-1.5293	-3.37837	4.47e-19	1e-17
RPL17P19	high	low	-2.7718	-4.65324	4.47e-19	1e-17
RORA-AS2	high	low	-1.97439	-4.33782	4.49e-19	1e-17
RPL17P8	high	low	-1.29959	-3.87544	4.49e-19	1e-17
LOC100419679	high	low	-1.21327	-3.62383	4.59e-19	1.02e-17
ESRRB	high	low	-0.960357	-0.749722	4.63e-19	1.03e-17
RNU6-1233P	high	low	-2.44431	-4.65845	4.69e-19	1.04e-17
RPLP1P13	high	low	-1.39014	-4.27536	4.73e-19	1.05e-17
FLJ20712	high	low	-1.11445	-3.46001	4.81e-19	1.07e-17
TATDN1P1	high	low	-1.08971	-2.87164	4.83e-19	1.07e-17
PPP1R11P2	high	low	-1.71772	-4.28768	5.15e-19	1.14e-17
RN7SKP167	high	low	3.05279	-4.34966	5.18e-19	1.15e-17
RN7SL65P	high	low	-2.50948	-4.56671	5.31e-19	1.18e-17
RN7SKP292	high	low	-1.51757	-4.16802	5.33e-19	1.18e-17
RN7SL394P	high	low	-1.48142	-4.28577	5.4e-19	1.19e-17
SCARNA18	high	low	-1.50265	-4.25044	5.62e-19	1.24e-17
RNU7-119P	high	low	-2.38441	-4.67974	5.76e-19	1.27e-17
IFITM5	high	low	2.27252	-0.970149	5.83e-19	1.29e-17
RNU6-957P	high	low	-2.33723	-4.67041	5.85e-19	1.29e-17
RPL31P60	high	low	-2.08398	-4.60752	5.85e-19	1.29e-17
RNA5SP168	high	low	-2.30826	-4.61478	5.96e-19	1.31e-17
UGT2A1	high	low	3.1732	-2.89621	6.34e-19	1.39e-17
RNU6-1277P	high	low	-1.90529	-4.33159	6.51e-19	1.43e-17
MIR1245A	high	low	-1.72444	-4.44047	6.71e-19	1.47e-17
RPL21P109	high	low	-2.19134	-4.29839	6.82e-19	1.5e-17
C17orf78	high	low	-1.01778	-2.78593	7.35e-19	1.61e-17
IRS4	high	low	3.07575	0.880458	7.38e-19	1.61e-17
MIR4451	high	low	-2.189	-4.63246	7.4e-19	1.62e-17
GHRHR	high	low	1.72718	-2.62743	7.66e-19	1.67e-17
LOC101927018	high	low	-1.01239	-2.56732	7.69e-19	1.68e-17
FANK1-AS1	high	low	-2.20978	-4.63075	7.9e-19	1.72e-17
CTSE	high	low	1.95694	-0.110501	8.29e-19	1.8e-17
LOC107984969	high	low	-0.792518	-1.39621	8.37e-19	1.82e-17
RNU6-202P	high	low	-2.2669	-4.68808	8.48e-19	1.84e-17
PRSS56	high	low	2.72596	-2.6024	8.61e-19	1.87e-17
RORA-AS1	high	low	-0.720547	-1.3995	8.66e-19	1.88e-17
AQP4	high	low	1.35534	0.557574	9.19e-19	1.99e-17
RN7SL30P	high	low	-1.85481	-4.50874	9.32e-19	2.02e-17
RPS15AP26	high	low	-1.18041	-3.14864	9.45e-19	2.04e-17
CYP2F1	high	low	1.92877	-1.72153	9.94e-19	2.15e-17
RNA5SP233	high	low	-1.86747	-4.58883	1e-18	2.16e-17
LOC101928940	high	low	-1.22699	-3.64939	1.08e-18	2.32e-17
RNU6-155P	high	low	-2.22216	-4.61796	1.09e-18	2.34e-17
MIR548O	high	low	-1.54324	-4.4341	1.11e-18	2.39e-17
IGHV3-25	high	low	1.64703	-2.64769	1.12e-18	2.4e-17
SUGT1P2	high	low	-0.876281	-3.13096	1.12e-18	2.41e-17
RPL5P11	high	low	-1.09902	-3.69242	1.17e-18	2.51e-17
MIR151B	high	low	-1.48793	-4.05311	1.18e-18	2.54e-17
KRT77	high	low	-2.65224	0.26506	1.31e-18	2.81e-17
RNU7-124P	high	low	-2.08455	-4.39298	1.33e-18	2.84e-17
ARL14EPP1	high	low	-1.22644	-3.62538	1.35e-18	2.88e-17
MTND6P18	high	low	-2.2127	-4.56336	1.45e-18	3.09e-17
RNU7-172P	high	low	-2.39132	-4.71273	1.45e-18	3.11e-17
EHD4-AS1	high	low	-0.91794	-2.71865	1.47e-18	3.14e-17
NAV2-AS5	high	low	-2.33415	-4.48425	1.5e-18	3.2e-17
SCAANT1	high	low	-0.926654	-3.14352	1.52e-18	3.24e-17
FGF14-IT1	high	low	-1.58038	-3.88168	1.55e-18	3.29e-17
RPL5P24	high	low	-0.811309	-2.49955	1.58e-18	3.37e-17
NLRP7	high	low	1.34141	-0.933019	1.74e-18	3.69e-17
OR7A19P	high	low	-2.22642	-4.52273	1.81e-18	3.84e-17
LINC01287	high	low	1.76602	-0.290999	2e-18	4.23e-17
H1-3	high	low	-1.27827	0.362985	2.04e-18	4.33e-17
CFAP20DC-AS1	high	low	-1.90336	-4.2994	2.04e-18	4.33e-17
IGHD2-8	high	low	2.66496	-4.11523	2.09e-18	4.42e-17
PRH2	high	low	-1.05469	-2.98549	2.12e-18	4.47e-17
LOC101929452	high	low	-1.23185	-3.71321	2.18e-18	4.6e-17
EIF4E2P1	high	low	-2.38432	-4.55519	2.25e-18	4.75e-17
LOC100128939	high	low	-1.43101	-3.32393	2.3e-18	4.84e-17
LINC01019	high	low	2.23775	-3.14561	2.3e-18	4.84e-17
LOC101929290	high	low	-0.793315	-1.65614	2.31e-18	4.85e-17
RPS10P23	high	low	-2.20418	-4.50539	2.36e-18	4.96e-17
TMEM70	high	low	0.395496	4.92911	2.39e-18	5.01e-17
RNU6-805P	high	low	-1.97404	-4.57694	2.39e-18	5.01e-17
CCNB2P1	high	low	-1.67448	-4.27093	2.42e-18	5.08e-17
RNU2-68P	high	low	-1.57126	-4.28757	2.53e-18	5.29e-17
RPL23AP52	high	low	-1.32911	-4.21008	2.6e-18	5.43e-17
IRAK1	high	low	0.451678	7.16102	2.61e-18	5.46e-17
DEFB130C	high	low	-1.79457	-4.48324	2.67e-18	5.57e-17
LOC100421651	high	low	-2.89831	-4.5343	2.68e-18	5.59e-17
EPS8L3	high	low	-1.64794	-1.94269	2.89e-18	6.03e-17
RNU6-396P	high	low	-2.19889	-4.66285	2.96e-18	6.17e-17
RPL7P52	high	low	-1.11566	-3.49637	2.97e-18	6.18e-17
LCE5A	high	low	-2.77367	-3.532	3.05e-18	6.33e-17
IGLV4-3	high	low	1.90898	-1.09969	3.09e-18	6.42e-17
SCGB1D4	high	low	3.1021	-3.10207	3.19e-18	6.62e-17
MIR3139	high	low	-2.23766	-4.5112	3.22e-18	6.67e-17
LOC100422382	high	low	-1.15488	-3.65828	3.22e-18	6.68e-17
RN7SL297P	high	low	-2.27132	-4.54264	3.3e-18	6.84e-17
LOC100419923	high	low	-1.7643	-4.50113	3.32e-18	6.87e-17
SNORD113-2	high	low	-2.24234	-4.72448	3.36e-18	6.94e-17
RNU2-36P	high	low	-2.42518	-4.71212	3.41e-18	7.04e-17
RNU6-862P	high	low	-2.17799	-4.69751	3.41e-18	7.04e-17
RN7SL67P	high	low	-1.50764	-4.02766	3.42e-18	7.04e-17
RNU6-789P	high	low	-2.16434	-4.61397	3.61e-18	7.42e-17
MMP1	high	low	1.37847	5.17204	3.88e-18	7.98e-17
DIO3	high	low	-1.20195	0.727148	3.89e-18	7.99e-17
KLK12	high	low	2.32061	1.71868	3.89e-18	7.99e-17
BPIFB3	high	low	3.44286	-3.24269	3.92e-18	8.03e-17
KRBOX1-AS1	high	low	-1.80025	-4.07331	3.94e-18	8.07e-17
RN7SL449P	high	low	-1.2273	-3.68326	3.94e-18	8.07e-17
LOC100421746	high	low	2.0771	-4.03919	3.97e-18	8.13e-17
NDUFS5P1	high	low	-2.5834	-4.58441	3.99e-18	8.16e-17
ZNF154	high	low	-0.683258	2.1434	4.15e-18	8.47e-17
EEF1B2P1	high	low	-1.05402	-3.59457	4.28e-18	8.74e-17
TBR1	high	low	1.9277	-1.9923	4.33e-18	8.83e-17
ZNF101P2	high	low	-1.1641	-3.73954	4.44e-18	9.05e-17
CEP295NL	high	low	-1.00572	-2.48096	4.53e-18	9.21e-17
FGF4	high	low	-3.92722	0.479266	4.59e-18	9.32e-17
SPTLC1P1	high	low	-1.30377	-4.18235	4.59e-18	9.32e-17
RNU6-874P	high	low	-2.26361	-4.71048	4.64e-18	9.42e-17
GPKOW	high	low	0.283059	4.77199	4.78e-18	9.7e-17
RPS3AP28	high	low	-1.72256	-4.27957	4.83e-18	9.79e-17
RN7SL732P	high	low	-2.11694	-4.49836	4.92e-18	9.96e-17
DUTP7	high	low	-1.49415	-4.29403	4.93e-18	9.97e-17
LOC100421238	high	low	-1.3443	-3.55151	5.01e-18	1.01e-16
LOC101927377	high	low	-0.832065	-0.748996	5.16e-18	1.04e-16
MIR548I2	high	low	-1.87214	-4.36161	5.24e-18	1.06e-16
IGHV3-30-2	high	low	2.53484	-4.47994	5.26e-18	1.06e-16
RBMS3-AS1	high	low	-1.97948	-4.59023	5.39e-18	1.08e-16
RPL6P24	high	low	-1.5794	-4.20665	5.4e-18	1.08e-16
SNTG1	high	low	-2.32459	-2.61594	5.4e-18	1.08e-16
RASD2	high	low	0.859167	4.33268	5.44e-18	1.09e-16
RNU6-998P	high	low	-1.79682	-4.48912	5.56e-18	1.12e-16
CCL25	high	low	1.25538	-2.20176	5.56e-18	1.12e-16
RPS3AP38	high	low	-0.836645	-2.07519	5.6e-18	1.12e-16
LOC100287148	high	low	-1.33375	-3.99511	6.36e-18	1.27e-16
RPL36AP32	high	low	-1.54891	-4.34493	6.55e-18	1.31e-16
FER1L6	high	low	-1.24989	-1.15383	6.79e-18	1.36e-16
GABRA1	high	low	-3.13154	0.585416	6.96e-18	1.39e-16
HAO1	high	low	2.71372	-2.12808	7.17e-18	1.43e-16
SERPINB7	high	low	1.55201	1.18888	7.18e-18	1.43e-16
RNA5SP363	high	low	-2.29875	-4.6539	7.37e-18	1.47e-16
RNU1-42P	high	low	-2.38505	-4.68206	7.45e-18	1.48e-16
IGSF10	high	low	-0.98608	2.62387	7.57e-18	1.5e-16
MTND5P33	high	low	-2.10621	-4.64581	7.77e-18	1.54e-16
RNA5SP397	high	low	-2.08795	-4.72069	7.81e-18	1.55e-16
DCAF12L1	high	low	-2.90514	-1.48857	8.04e-18	1.59e-16
WNT16	high	low	-1.05535	-2.42283	8.51e-18	1.69e-16
NSRP1P1	high	low	-0.976757	-3.41819	8.55e-18	1.69e-16
ALPI	high	low	-2.84812	-3.42437	8.62e-18	1.7e-16
MIR2909	high	low	-2.04823	-4.59234	8.73e-18	1.73e-16
CCNE1	high	low	0.918553	3.24781	8.87e-18	1.75e-16
RN7SL559P	high	low	-1.34998	-3.98613	9.33e-18	1.84e-16
MEIS1-AS2	high	low	-1.33023	-4.09648	9.33e-18	1.84e-16
LOC100131264	high	low	-1.62	-4.35847	9.38e-18	1.85e-16
ADAM20P1	high	low	-0.733288	-1.57017	9.51e-18	1.87e-16
RPL15P16	high	low	-1.00266	-3.51864	9.89e-18	1.95e-16
RN7SL105P	high	low	-1.87652	-4.47217	1.11e-17	2.17e-16
RNU6-1208P	high	low	-2.22826	-4.66728	1.29e-17	2.54e-16
MIR4774	high	low	-2.20639	-4.68644	1.33e-17	2.61e-16
SNORD9	high	low	-1.00729	-3.71689	1.35e-17	2.64e-16
LINC01425	high	low	2.82615	-3.74361	1.36e-17	2.67e-16
UGT2B4	high	low	-2.45502	3.32629	1.44e-17	2.82e-16
MTND1P9	high	low	-1.65765	-4.09687	1.46e-17	2.86e-16
RPEP1	high	low	-2.19343	-4.71521	1.49e-17	2.9e-16
MARS1	high	low	0.25825	6.69212	1.5e-17	2.94e-16
RN7SKP235	high	low	-1.71106	-4.45818	1.54e-17	3.01e-16
HMGB3P3	high	low	-2.06219	-4.69825	1.55e-17	3.01e-16
LOC100506405	high	low	2.46424	-3.35128	1.56e-17	3.04e-16
ARHGEF38-IT1	high	low	-1.16099	-2.33132	1.57e-17	3.06e-16
LINC00589	high	low	1.42139	-0.678035	1.59e-17	3.08e-16
SNORA46	high	low	-1.60656	-3.97919	1.64e-17	3.19e-16
KLF4P1	high	low	-2.00361	-4.47581	1.64e-17	3.19e-16
MTND4LP1	high	low	-1.94831	-4.40414	1.78e-17	3.46e-16
RN7SL864P	high	low	-1.96787	-4.57595	1.86e-17	3.6e-16
MRPL13	high	low	0.451186	5.69518	1.86e-17	3.61e-16
RNU6-769P	high	low	-2.16998	-4.72047	1.87e-17	3.62e-16
RNU4-9P	high	low	-2.34808	-4.66561	1.88e-17	3.63e-16
RNU1-28P	high	low	-2.30632	-4.6597	1.88e-17	3.63e-16
LEFTY2	high	low	1.41838	0.677356	1.91e-17	3.7e-16
LOC100420880	high	low	-1.20941	-3.84638	1.93e-17	3.72e-16
MIR4644	high	low	-1.54466	-4.33769	1.95e-17	3.76e-16
RN7SL269P	high	low	-1.40782	-4.34674	2.01e-17	3.87e-16
SPRR2D	high	low	3.56373	-0.201635	2.04e-17	3.93e-16
HNF1A-AS1	high	low	-1.35468	-3.5562	2.14e-17	4.12e-16
KCTD4	high	low	-1.64064	-3.38688	2.22e-17	4.26e-16
ANKRD36B	high	low	-0.639693	1.29867	2.26e-17	4.33e-16
LOC100422225	high	low	-1.42249	-4.29744	2.28e-17	4.37e-16
RNU6-1141P	high	low	-2.11223	-4.63542	2.32e-17	4.44e-16
OR13G1	high	low	-1.76461	-4.2159	2.47e-17	4.73e-16
RN7SKP55	high	low	-1.94821	-4.62204	2.49e-17	4.76e-16
MIR920	high	low	-2.34127	-4.5636	2.58e-17	4.93e-16
RNU6-1138P	high	low	-1.60848	-4.53058	2.6e-17	4.96e-16
KIR2DL1	high	low	-1.63836	-2.84458	2.62e-17	4.99e-16
LOC112267881	high	low	-1.63836	-2.84458	2.62e-17	4.99e-16
DCD	high	low	3.12052	6.53751	2.71e-17	5.16e-16
RN7SL164P	high	low	-2.21907	-4.67775	2.72e-17	5.18e-16
C21orf62	high	low	-0.822653	-2.63786	3.01e-17	5.72e-16
LOC101928988	high	low	-0.934894	-2.41829	3.07e-17	5.83e-16
OR52T1P	high	low	-2.00693	-4.44164	3.15e-17	5.98e-16
STMN4	high	low	-1.42079	-1.33125	3.15e-17	5.98e-16
TAS2R64P	high	low	-1.29861	-2.98661	3.18e-17	6.04e-16
MTCO1P19	high	low	-1.92151	-4.43646	3.24e-17	6.14e-16
PSG9	high	low	2.02582	-1.59319	3.25e-17	6.14e-16
COX6B1P6	high	low	-2.1086	-4.42513	3.27e-17	6.19e-16
LOC100420642	high	low	-2.13816	-4.48875	3.31e-17	6.25e-16
SPAAR	high	low	0.891013	0.68056	3.32e-17	6.27e-16
RAB5IF	high	low	0.382339	4.39553	3.48e-17	6.56e-16
RN7SL577P	high	low	-1.94129	-4.54267	3.48e-17	6.57e-16
TRAJ23	high	low	-1.6294	-4.56787	3.51e-17	6.61e-16
RPS3AP34	high	low	-0.797042	-2.56061	3.52e-17	6.63e-16
S100A2	high	low	1.46478	4.90545	3.55e-17	6.67e-16
RPL37P9	high	low	-1.72535	-4.30686	3.56e-17	6.69e-16
LINC01364	high	low	-1.63376	-4.21492	3.62e-17	6.79e-16
ZBTB20-AS4	high	low	-0.947843	-2.96367	3.64e-17	6.82e-16
SMG1P3	high	low	-0.623112	1.18055	3.79e-17	7.09e-16
RN7SL809P	high	low	-0.831279	-2.71369	3.91e-17	7.33e-16
RHEX	high	low	1.18651	2.18308	4.04e-17	7.56e-16
TDO2	high	low	0.901022	2.35899	4.07e-17	7.61e-16
RN7SL288P	high	low	-2.05282	-4.65381	4.09e-17	7.65e-16
LINC00581	high	low	-1.69525	-3.96391	4.13e-17	7.72e-16
GCNT7	high	low	-0.736287	-1.75158	4.15e-17	7.74e-16
CC2D2B	high	low	-0.687785	-2.80664	4.22e-17	7.87e-16
TMED9	high	low	0.338281	7.71243	4.31e-17	8.02e-16
RN7SL505P	high	low	-1.67066	-4.48819	4.35e-17	8.09e-16
LINC01931	high	low	-1.57907	-4.31273	4.47e-17	8.31e-16
OR52D1	high	low	-1.85472	-4.40961	4.48e-17	8.32e-16
SNORD116-1	high	low	-1.62912	-4.40282	4.49e-17	8.34e-16
PAGE5	high	low	2.19549	-1.53526	4.57e-17	8.47e-16
MTCYBP33	high	low	-2.23459	-4.60268	4.58e-17	8.49e-16
RNA5SP159	high	low	-2.02481	-4.41784	4.6e-17	8.51e-16
SLC26A4	high	low	1.07801	1.26602	4.6e-17	8.51e-16
RN7SL430P	high	low	-2.2113	-4.4328	4.88e-17	9.02e-16
LOC105374516	high	low	-2.64433	-4.60511	4.95e-17	9.15e-16
ONECUT3	high	low	1.30562	-3.38253	4.98e-17	9.2e-16
LINC02747	high	low	-1.46266	2.38503	5.21e-17	9.6e-16
MYF6	high	low	-2.45301	-1.92437	5.24e-17	9.66e-16
PIR	high	low	0.62365	3.75908	5.3e-17	9.77e-16
SMARCE1P1	high	low	-1.45093	-4.33938	5.33e-17	9.82e-16
HDAC1P2	high	low	-1.30134	-3.66023	5.35e-17	9.83e-16
RN7SL414P	high	low	-2.2049	-4.66013	5.69e-17	1.04e-15
AADACL2	high	low	-2.27256	-2.8319	5.83e-17	1.07e-15
RN7SL791P	high	low	-1.92469	-4.78552	5.89e-17	1.08e-15
LINC00200	high	low	2.45533	-3.07463	5.95e-17	1.09e-15
DAB1	high	low	-1.1461	0.864497	6.02e-17	1.1e-15
LINC02024	high	low	-2.52635	-4.55269	6.07e-17	1.11e-15
XAGE2	high	low	3.08894	-0.523344	6.11e-17	1.12e-15
SNORA70E	high	low	-2.0641	-4.59972	6.28e-17	1.15e-15
SAMD11P1	high	low	-1.75845	-4.45412	6.46e-17	1.18e-15
NDUFB4P3	high	low	-1.76477	-4.47639	6.79e-17	1.24e-15
AMZ2P2	high	low	-1.86832	-4.45688	7.32e-17	1.33e-15
RN7SKP23	high	low	-0.717276	-0.520066	7.37e-17	1.34e-15
RNA5SP237	high	low	-2.25707	-4.6637	7.38e-17	1.34e-15
RPL17P13	high	low	-2.09687	-4.55626	7.41e-17	1.35e-15
LINC01206	high	low	-1.76429	-3.72616	7.46e-17	1.36e-15
RN7SL350P	high	low	-2.09309	-4.62451	7.86e-17	1.43e-15
NEUROG3	high	low	-1.85736	-2.02811	7.99e-17	1.45e-15
IGSF23	high	low	1.45117	-2.06608	8.09e-17	1.47e-15
RN7SL302P	high	low	-2.06279	-4.70011	8.19e-17	1.48e-15
NGF-AS1	high	low	-1.59928	-3.13431	8.78e-17	1.59e-15
RNF222	high	low	1.25289	-1.66901	8.87e-17	1.6e-15
NPAS4	high	low	-1.15333	-2.52315	9.25e-17	1.67e-15
CIR1P2	high	low	-2.03728	-3.92238	9.37e-17	1.69e-15
PUF60	high	low	0.420733	7.57972	9.63e-17	1.74e-15
MIR30E	high	low	-2.0834	-4.70804	9.81e-17	1.77e-15
SETP11	high	low	-1.78247	-4.58815	1e-16	1.81e-15
ALAS1	high	low	0.256602	5.62306	1.07e-16	1.92e-15
GFI1B	high	low	-1.12248	-2.43074	1.09e-16	1.96e-15
RN7SL47P	high	low	-2.05735	-4.58015	1.09e-16	1.96e-15
IRAG2	high	low	-0.725632	2.63719	1.1e-16	1.98e-15
RNU11-6P	high	low	-2.27078	-4.60996	1.11e-16	1.99e-15
RNA5-8SN1	high	low	-2.67141	-4.62717	1.14e-16	2.04e-15
DCT	high	low	-1.29328	-0.987054	1.16e-16	2.07e-15
STARD4-AS1	high	low	-0.639833	1.81039	1.17e-16	2.1e-15
PROKR2	high	low	2.40487	-2.76426	1.18e-16	2.11e-15
SLC36A2	high	low	1.40105	-3.30845	1.22e-16	2.18e-15
CARS1-AS1	high	low	-1.06452	-3.5056	1.27e-16	2.27e-15
RNA5SP179	high	low	-2.07653	-4.65595	1.29e-16	2.31e-15
MARK3P1	high	low	-1.74076	-4.45531	1.34e-16	2.39e-15
RPL5P16	high	low	-2.10834	-4.66836	1.37e-16	2.44e-15
LRRC19	high	low	-0.868584	-2.36066	1.41e-16	2.51e-15
RPL7L1P12	high	low	-1.67693	-4.46077	1.41e-16	2.52e-15
FKBP9P1	high	low	-0.811707	1.31964	1.42e-16	2.52e-15
OR52B6	high	low	-1.74871	-4.27564	1.47e-16	2.6e-15
H2AC16	high	low	-1.16998	-2.31975	1.49e-16	2.65e-15
MIR4480	high	low	-1.99139	-4.6795	1.5e-16	2.67e-15
MED8	high	low	0.251585	5.39924	1.51e-16	2.68e-15
SNORA13	high	low	-0.731611	-2.8695	1.51e-16	2.68e-15
MIR4427	high	low	-1.99522	-4.55193	1.57e-16	2.78e-15
RPS26P21	high	low	-1.35778	-4.10708	1.7e-16	3.01e-15
PRB4	high	low	-2.31129	-3.80847	1.72e-16	3.04e-15
RPL17P9	high	low	-0.715997	-2.76824	1.73e-16	3.05e-15
MIR619	high	low	-1.69408	-4.58191	1.76e-16	3.11e-15
PCP4L1	high	low	1.18715	1.24129	1.79e-16	3.15e-15
LOC105371967	high	low	-1.80669	-3.76277	1.84e-16	3.24e-15
RPL23AP36	high	low	-1.98827	-4.60983	1.85e-16	3.26e-15
WWC2-AS1	high	low	-2.05669	-4.28872	1.86e-16	3.27e-15
LOC100130620	high	low	-1.6433	-4.25829	1.86e-16	3.28e-15
MTCYBP40	high	low	-2.14879	-4.75561	1.9e-16	3.34e-15
LOC729126	high	low	-1.20709	-4.20177	1.93e-16	3.4e-15
JTBP1	high	low	-1.36699	-4.22288	1.99e-16	3.5e-15
MIR4526	high	low	-1.22696	-3.68226	2.02e-16	3.54e-15
LOC107986208	high	low	-2.70715	-4.44853	2.03e-16	3.55e-15
LOC730338	high	low	1.86088	-1.72563	2.08e-16	3.65e-15
DEFB116	high	low	-2.15736	-4.74404	2.1e-16	3.68e-15
CDH22	high	low	-1.17449	-1.09452	2.17e-16	3.8e-15
RNU6-212P	high	low	-1.99247	-4.73382	2.18e-16	3.81e-15
ADAMTS9-AS2	high	low	-0.810842	-0.630785	2.24e-16	3.9e-15
SEC14L3	high	low	-1.54871	-3.93927	2.24e-16	3.91e-15
PDYN	high	low	2.28812	-3.30102	2.41e-16	4.2e-15
LINC02458	high	low	-1.04529	-2.79448	2.43e-16	4.23e-15
PATE1	high	low	-2.02127	-4.52256	2.44e-16	4.26e-15
NDUFB5P2	high	low	-1.97076	-4.7187	2.67e-16	4.64e-15
APEX2	high	low	0.298457	5.50412	2.69e-16	4.68e-15
LOC101928052	high	low	-2.29381	-4.70918	2.72e-16	4.73e-15
LINC02523	high	low	2.05216	-3.57382	2.73e-16	4.73e-15
CFAP44-AS1	high	low	-1.07697	-3.59846	2.74e-16	4.76e-15
RN7SL218P	high	low	-2.09923	-4.73738	2.85e-16	4.94e-15
TUBB4BP8	high	low	-1.77281	-4.29031	2.88e-16	4.99e-15
NXPE1	high	low	-1.19021	-3.78925	2.91e-16	5.03e-15
AGBL4-IT1	high	low	-1.87899	-4.34692	3.42e-16	5.91e-15
PHF24	high	low	1.11144	0.110676	3.42e-16	5.92e-15
TUBA1C	high	low	0.395708	6.68747	3.43e-16	5.92e-15
SUV39H1	high	low	0.334078	3.86377	3.46e-16	5.97e-15
UGT1A5	high	low	-2.57034	-4.6069	3.5e-16	6.03e-15
RPS10P6	high	low	-0.616028	-1.82537	3.51e-16	6.05e-15
GS1-279B7.1	high	low	-1.28537	-4.04034	3.6e-16	6.2e-15
GCNT1P3	high	low	-1.70988	-4.48167	3.62e-16	6.24e-15
PCDH11X	high	low	-1.71776	-0.0226513	3.9e-16	6.7e-15
RNU6-608P	high	low	-1.99985	-4.59769	4.06e-16	6.97e-15
SPINT4	high	low	-2.19539	-4.66781	4.27e-16	7.33e-15
RNU6ATAC7P	high	low	-1.69127	-4.54733	4.28e-16	7.34e-15
C6orf163	high	low	-0.538151	-0.646797	4.34e-16	7.43e-15
RNY3P2	high	low	-1.94071	-4.75281	4.35e-16	7.46e-15
ADAMTS9-AS1	high	low	-0.936191	-0.190701	4.44e-16	7.59e-15
SQSTM1	high	low	0.368724	8.18703	4.44e-16	7.6e-15
RPS13P4	high	low	-1.8848	-4.54363	4.46e-16	7.62e-15
LOC100129573	high	low	-1.19782	-3.54284	4.57e-16	7.81e-15
RPS2P53	high	low	-0.7387	-2.39592	4.78e-16	8.16e-15
RNY1P12	high	low	-1.36445	-4.43895	4.89e-16	8.34e-15
LIMS1-AS1	high	low	-0.799701	-2.71708	4.9e-16	8.35e-15
ITM2BP1	high	low	-1.405	-4.28475	4.92e-16	8.37e-15
IGHV6-1	high	low	1.52487	1.10984	5.09e-16	8.66e-15
EZHIP	high	low	1.94156	-2.64286	5.19e-16	8.82e-15
RPL35AP14	high	low	-1.39996	-4.27672	5.36e-16	9.1e-15
PACRG-AS3	high	low	-1.813	-4.49434	5.4e-16	9.18e-15
TAS2R39	high	low	-2.19834	-4.63041	5.54e-16	9.41e-15
NCCRP1	high	low	1.3517	4.07833	5.7e-16	9.67e-15
RPL27P8	high	low	-2.03401	-4.54462	5.71e-16	9.68e-15
RNU6-342P	high	low	-1.45437	-3.81466	5.81e-16	9.84e-15
NDUFB4P10	high	low	-1.18022	-4.20975	5.85e-16	9.89e-15
RNU6-1112P	high	low	-2.09123	-4.7381	5.99e-16	1.01e-14
MTND6P25	high	low	-2.10716	-4.73728	6.09e-16	1.03e-14
RNU6-331P	high	low	-2.08688	-4.71536	6.39e-16	1.08e-14
IL1R2	high	low	1.08977	1.08389	6.5e-16	1.1e-14
RN7SKP16	high	low	-0.714667	-2.29447	6.52e-16	1.1e-14
MDH2	high	low	0.310067	7.78886	6.66e-16	1.12e-14
CORO6	high	low	-1.17861	3.43744	6.81e-16	1.15e-14
ZFPL1	high	low	0.285279	3.10486	6.88e-16	1.16e-14
RN7SL254P	high	low	-2.07785	-4.73827	7.37e-16	1.24e-14
RPS2P16	high	low	-0.821191	-3.38045	7.45e-16	1.25e-14
RNY4P7	high	low	-1.88808	-4.61366	7.62e-16	1.28e-14
SNORA50A	high	low	-1.76881	-4.62259	7.65e-16	1.28e-14
HTR1B	high	low	-0.927007	-1.98248	7.74e-16	1.3e-14
LAMP2	high	low	0.298443	8.0424	7.96e-16	1.33e-14
RNY1P15	high	low	-1.85833	-4.58694	8.04e-16	1.34e-14
RNA5SP278	high	low	-2.04102	-4.5836	8.22e-16	1.38e-14
LOC102724776	high	low	-0.951235	-3.26534	8.37e-16	1.4e-14
LRFN5	high	low	-0.819258	0.058879	8.45e-16	1.41e-14
LCTL	high	low	0.666395	-0.920989	8.47e-16	1.41e-14
MIR7-3HG	high	low	2.21819	-1.41923	8.49e-16	1.42e-14
SPRR2B	high	low	3.17162	-3.60919	8.54e-16	1.42e-14
DCAF13	high	low	0.413098	6.22663	8.61e-16	1.43e-14
CPB2	high	low	-1.47015	-1.56528	8.7e-16	1.45e-14
RN7SKP253	high	low	-1.9193	-4.65987	8.71e-16	1.45e-14
RPL7P17	high	low	-0.876059	-3.42357	8.95e-16	1.49e-14
RN7SL442P	high	low	-1.88382	-4.65576	8.97e-16	1.49e-14
ILRUN	high	low	0.248281	7.27932	9.25e-16	1.53e-14
MIR548T	high	low	-1.72294	-4.57577	9.46e-16	1.57e-14
LINC01450	high	low	-1.28609	-4.00715	1.01e-15	1.67e-14
RNU6ATAC23P	high	low	-1.92879	-4.78452	1.02e-15	1.7e-14
LOC613206	high	low	-0.696775	-2.1847	1.03e-15	1.71e-14
TNFRSF21	high	low	0.595009	5.72507	1.05e-15	1.73e-14
CCL8	high	low	0.862464	2.24726	1.05e-15	1.73e-14
CNPY1	high	low	-2.08337	-3.60712	1.06e-15	1.75e-14
RN7SL836P	high	low	-1.90685	-4.46988	1.07e-15	1.77e-14
RN7SL743P	high	low	-1.8325	-4.52179	1.09e-15	1.8e-14
FABP7	high	low	2.0941	5.56859	1.1e-15	1.81e-14
TUBG1P	high	low	-0.829755	-2.911	1.1e-15	1.81e-14
MIR5690	high	low	-1.80933	-4.47665	1.1e-15	1.81e-14
RNASE10	high	low	1.00108	-2.54998	1.13e-15	1.86e-14
MRPL15	high	low	0.424234	5.71064	1.15e-15	1.89e-14
LOC105374344	high	low	-1.35792	-3.7739	1.15e-15	1.9e-14
RN7SL413P	high	low	-2.00757	-4.63756	1.17e-15	1.93e-14
SNORD53	high	low	-1.45399	-4.5615	1.21e-15	1.98e-14
DISC1-IT1	high	low	-1.5746	-4.27226	1.22e-15	1.99e-14
LINC00901	high	low	-2.0514	-4.76342	1.23e-15	2.01e-14
LOC101929162	high	low	-0.576369	-1.4407	1.23e-15	2.02e-14
PLOD3	high	low	0.405193	6.36063	1.26e-15	2.05e-14
GNG12-AS1	high	low	-0.619287	-0.573167	1.32e-15	2.16e-14
RN7SKP103	high	low	-2.23953	-4.69843	1.38e-15	2.25e-14
ELK1	high	low	0.234246	5.50199	1.39e-15	2.26e-14
UCN3	high	low	3.46536	1.34562	1.45e-15	2.37e-14
RPS2P47	high	low	-0.868131	-3.39262	1.53e-15	2.49e-14
LOC107985557	high	low	-1.53058	-4.29603	1.57e-15	2.56e-14
GCM2	high	low	-1.36387	-4.1762	1.65e-15	2.69e-14
C8orf76	high	low	0.380753	3.21185	1.66e-15	2.7e-14
ADAM7	high	low	2.7153	-3.45674	1.67e-15	2.71e-14
LOC100506403	high	low	-0.377854	7.66652	1.69e-15	2.74e-14
RUNX1	high	low	-0.377854	7.66652	1.69e-15	2.74e-14
CLYBL-AS2	high	low	-1.54466	-4.34287	1.69e-15	2.74e-14
SNORD38C	high	low	-1.73871	-4.66464	1.74e-15	2.81e-14
PROK1	high	low	1.74119	0.289128	1.77e-15	2.86e-14
MIR2355	high	low	-1.71755	-4.50264	1.8e-15	2.91e-14
EMC2	high	low	0.331495	5.55443	1.83e-15	2.95e-14
STIP1	high	low	0.345028	7.64995	1.84e-15	2.97e-14
RPS20P9	high	low	-1.63862	-4.50727	1.86e-15	3e-14
LINC00559	high	low	-2.04723	-4.64399	1.93e-15	3.11e-14
YRDCP2	high	low	-1.45177	-4.33955	1.98e-15	3.19e-14
RNU1-21P	high	low	-2.31778	-4.68025	2e-15	3.23e-14
CYP1A1	high	low	-1.4925	-1.42886	2.02e-15	3.25e-14
CLCN4	high	low	0.746003	2.59951	2.04e-15	3.28e-14
LOC100422622	high	low	-1.4959	-4.45964	2.07e-15	3.32e-14
LINC00499	high	low	-1.767	-4.22851	2.08e-15	3.34e-14
MIR4796	high	low	-1.92248	-4.77701	2.08e-15	3.35e-14
TTYH1	high	low	1.2889	3.83177	2.09e-15	3.35e-14
RIPK2	high	low	0.411382	5.0644	2.23e-15	3.57e-14
ARAF	high	low	0.244501	6.20703	2.29e-15	3.67e-14
MEG3	high	low	-0.771357	4.47314	2.29e-15	3.67e-14
PLEKHF1	high	low	0.652796	3.49	2.32e-15	3.71e-14
ADAM5	high	low	-2.28167	-3.62099	2.33e-15	3.73e-14
APOA1-AS	high	low	-0.789201	-2.93133	2.42e-15	3.86e-14
RN7SL382P	high	low	-1.15609	-4.14338	2.5e-15	3.99e-14
PIANP	high	low	-0.896732	0.358672	2.52e-15	4.03e-14
POU6F2	high	low	1.67962	-1.01581	2.53e-15	4.04e-14
POLR3DP1	high	low	-1.46212	-4.35579	2.55e-15	4.07e-14
ASAP1-IT2	high	low	-0.835294	-1.82155	2.63e-15	4.2e-14
RNU6-199P	high	low	-1.38471	-4.35509	2.68e-15	4.26e-14
HMGB3P21	high	low	-1.87917	-4.65979	2.74e-15	4.35e-14
SLC1A6	high	low	1.92109	0.885348	2.81e-15	4.47e-14
SIAH3	high	low	-1.27533	-1.02333	2.83e-15	4.5e-14
TLR8-AS1	high	low	1.40044	-3.50881	2.86e-15	4.54e-14
FAM96AP1	high	low	-2.03691	-4.75273	3.15e-15	4.99e-14
SEC13	high	low	0.276768	6.89449	3.3e-15	5.23e-14
ELAVL3	high	low	-1.72525	-0.4437	3.34e-15	5.29e-14
SNORA11B	high	low	-1.72704	-4.50886	3.36e-15	5.32e-14
SEPTIN7P1	high	low	-1.39442	-4.33725	3.42e-15	5.42e-14
RN7SL672P	high	low	-1.85227	-4.13784	3.62e-15	5.72e-14
SAP30L-AS1	high	low	-0.57554	-0.257767	3.69e-15	5.83e-14
CXorf56	high	low	0.213871	4.80303	3.72e-15	5.87e-14
MEP1B	high	low	-0.948429	-3.58363	3.72e-15	5.88e-14
C12orf40	high	low	-1.73146	-3.7502	3.76e-15	5.93e-14
LY6E	high	low	0.655126	8.65616	3.95e-15	6.22e-14
SCGB3A2	high	low	1.3694	-0.849173	4.11e-15	6.47e-14
RNU1-93P	high	low	-1.98745	-4.6645	4.14e-15	6.51e-14
RARRES2P10	high	low	-2.83886	-4.03163	4.18e-15	6.58e-14
CLEC4D	high	low	-1.31924	-1.47466	4.2e-15	6.61e-14
CACNG2	high	low	2.11936	-3.17752	4.28e-15	6.72e-14
SUMO4	high	low	-0.757761	-2.45282	4.3e-15	6.76e-14
PLOD1	high	low	0.460038	7.64816	4.32e-15	6.78e-14
C8orf33	high	low	0.375884	6.33757	4.42e-15	6.93e-14
RN7SKP64	high	low	-1.6668	-4.47174	4.45e-15	6.98e-14
RNVU1-22	high	low	-1.3062	-4.19535	4.46e-15	6.98e-14
CCDC144B	high	low	-0.929385	0.710111	4.47e-15	7e-14
ZNF483	high	low	-0.652797	0.552574	4.48e-15	7e-14
ORM1	high	low	1.76481	2.75969	4.49e-15	7.02e-14
YAP1P3	high	low	-1.99916	-4.74422	4.63e-15	7.23e-14
RNU6-1280P	high	low	-1.21006	-3.913	4.7e-15	7.34e-14
MROH5	high	low	1.33497	-3.3461	5.04e-15	7.86e-14
PSMD6-AS2	high	low	-0.628743	-0.499007	5.18e-15	8.07e-14
SMIM18	high	low	-1.10839	-3.72442	5.25e-15	8.18e-14
VXN	high	low	1.05812	2.20331	5.3e-15	8.25e-14
HRNR	high	low	-0.893162	-2.0033	5.34e-15	8.31e-14
KRT16	high	low	1.51273	6.03152	5.52e-15	8.58e-14
MIR3117	high	low	-1.47084	-4.31032	5.59e-15	8.68e-14
RPL35AP29	high	low	-1.2994	-4.39022	5.66e-15	8.78e-14
INAVA	high	low	1.0038	3.55749	5.81e-15	9.02e-14
MIR8063	high	low	-2.19795	-4.73069	5.94e-15	9.21e-14
RNU6ATAC39P	high	low	-1.54431	-4.22446	5.98e-15	9.26e-14
H3C1	high	low	-1.09091	-2.45608	6e-15	9.29e-14
UBE2D3P3	high	low	-0.930573	-3.63947	6.07e-15	9.39e-14
VWC2L	high	low	-1.71365	-2.49398	6.08e-15	9.4e-14
MRPL2	high	low	0.420198	4.84838	6.09e-15	9.4e-14
N4BP2L2-IT2	high	low	-0.494695	0.985064	6.2e-15	9.57e-14
LINC02669	high	low	-1.62347	-3.15356	6.21e-15	9.57e-14
RNU6-876P	high	low	-1.39207	-4.43283	6.32e-15	9.74e-14
SNORD116-7	high	low	-1.9522	-4.65458	6.48e-15	9.98e-14
LINC01241	high	low	-2.20914	-4.67747	6.5e-15	1e-13
EBNA1BP2	high	low	0.290143	6.13189	6.6e-15	1.02e-13
MMP16	high	low	-0.729499	4.10378	6.67e-15	1.03e-13
RN7SL118P	high	low	-1.06261	-3.87507	6.71e-15	1.03e-13
MUC20	high	low	0.923602	3.43606	6.79e-15	1.04e-13
LARGE2	high	low	0.697107	4.44659	6.8e-15	1.04e-13
MTND5P16	high	low	-2.01705	-4.65761	7.01e-15	1.08e-13
CDCA4P1	high	low	-0.804855	-2.67643	7.02e-15	1.08e-13
MADD-AS1	high	low	-0.933885	-3.47032	7.08e-15	1.08e-13
PRR27	high	low	3.23499	1.4671	7.15e-15	1.09e-13
CDC123	high	low	0.319919	6.17729	7.34e-15	1.12e-13
SNORD70	high	low	-1.43461	-4.51887	7.39e-15	1.13e-13
LOC101929128	high	low	1.72784	0.601657	7.4e-15	1.13e-13
LOC157273	high	low	1.72784	0.601657	7.4e-15	1.13e-13
RPL21P21	high	low	-1.42719	-4.44983	7.6e-15	1.16e-13
PRO1804	high	low	-1.45897	-4.43121	7.88e-15	1.2e-13
IARS2P1	high	low	-2.16239	-4.55272	8.05e-15	1.23e-13
GRINA	high	low	0.392391	8.48866	8.22e-15	1.25e-13
EIF1AX-AS1	high	low	-0.993423	-3.75146	8.7e-15	1.32e-13
RNU6-577P	high	low	-1.29423	-4.19745	8.91e-15	1.35e-13
MRPS18A	high	low	0.292865	4.2845	9.62e-15	1.46e-13
RN7SL314P	high	low	-1.49978	1.03211	9.83e-15	1.49e-13
RNA5SP129	high	low	-1.646	-4.43338	9.94e-15	1.51e-13
TRHR	high	low	-1.59046	-4.17271	1.01e-14	1.54e-13
TTC3-AS1	high	low	-0.702372	-2.25197	1.03e-14	1.56e-13
ANKRD29	high	low	-0.727365	2.44142	1.05e-14	1.59e-13
LOC649133	high	low	-1.60267	-4.21407	1.06e-14	1.61e-13
CLRN1	high	low	-1.34347	-3.46771	1.06e-14	1.61e-13
PIRT	high	low	-1.90861	-2.02106	1.07e-14	1.61e-13
RNU6-767P	high	low	-1.17012	-4.27008	1.13e-14	1.71e-13
SRRM4	high	low	-1.66865	-1.85724	1.15e-14	1.74e-13
IGFL4	high	low	-0.706541	-1.66616	1.16e-14	1.75e-13
CYP4F12	high	low	-1.02381	1.15045	1.16e-14	1.75e-13
LOC101927237	high	low	-0.685138	-2.72929	1.17e-14	1.76e-13
DNAJB6P8	high	low	-1.2741	-4.17503	1.19e-14	1.8e-13
CAMKV	high	low	1.58801	-1.21969	1.2e-14	1.8e-13
NARS1P2	high	low	-2.14815	-4.57863	1.2e-14	1.8e-13
RNU6-198P	high	low	-2.00716	-4.62363	1.22e-14	1.83e-13
SLC9A9-AS1	high	low	-2.05559	-4.60449	1.22e-14	1.84e-13
TUBB8P1	high	low	-0.7508	-2.79795	1.3e-14	1.95e-13
YKT6	high	low	0.243456	6.88971	1.34e-14	2.01e-13
CLEC2L	high	low	1.1999	-1.09129	1.34e-14	2.01e-13
LINC02860	high	low	-1.34251	-4.33646	1.35e-14	2.03e-13
RPL7AP5	high	low	-0.94729	-3.9462	1.38e-14	2.06e-13
FAT3	high	low	-0.915399	1.44633	1.39e-14	2.09e-13
OR3D1P	high	low	-1.36563	-4.03305	1.43e-14	2.13e-13
CTRB1	high	low	1.59308	-3.9929	1.49e-14	2.23e-13
OR9A3P	high	low	-1.28853	-4.24807	1.49e-14	2.23e-13
MROH9	high	low	-1.28539	-2.80744	1.5e-14	2.24e-13
DUSP9	high	low	1.25484	0.959907	1.51e-14	2.25e-13
LOC100507156	high	low	-0.651667	-1.16593	1.53e-14	2.28e-13
LOC105378044	high	low	-2.10033	-4.63994	1.55e-14	2.31e-13
PGK1	high	low	0.362639	8.85176	1.58e-14	2.36e-13
RPS15AP31	high	low	-1.40287	-4.41358	1.6e-14	2.37e-13
RN7SL45P	high	low	-1.25758	-4.27879	1.62e-14	2.4e-13
HMGA1	high	low	0.494789	7.20011	1.69e-14	2.51e-13
HTR3A	high	low	1.49157	-0.508438	1.71e-14	2.54e-13
PSMA7	high	low	0.365791	7.40096	1.74e-14	2.58e-13
LOC101929124	high	low	-1.34425	-3.80284	1.75e-14	2.59e-13
ACAD9	high	low	0.232342	5.65063	1.75e-14	2.59e-13
TH2LCRR	high	low	-0.632459	-2.23986	1.76e-14	2.61e-13
RNU4-51P	high	low	-1.45523	-4.52551	1.81e-14	2.68e-13
PLK1	high	low	0.584554	5.02293	1.82e-14	2.7e-13
TSHZ2	high	low	-0.647614	4.12717	1.84e-14	2.72e-13
TFE3	high	low	0.188074	6.02503	1.92e-14	2.84e-13
ELOBP4	high	low	-1.97164	-4.65888	1.95e-14	2.87e-13
RFX4	high	low	1.48402	-2.75471	2e-14	2.95e-13
VASN	high	low	0.539657	4.75856	2.01e-14	2.97e-13
SNORA14A	high	low	-1.63031	-4.05853	2.06e-14	3.04e-13
HSP90AB1	high	low	0.317797	10.8135	2.06e-14	3.04e-13
SLC52A2	high	low	0.449992	6.34908	2.08e-14	3.06e-13
RNU4-78P	high	low	-0.736979	-3.62661	2.16e-14	3.18e-13
HNRNPA3P9	high	low	-0.699083	-1.77028	2.24e-14	3.29e-13
SLC38A3	high	low	0.994494	2.52153	2.26e-14	3.31e-13
LINC02312	high	low	-1.76724	-4.52846	2.26e-14	3.32e-13
KRT6C	high	low	1.84396	1.23783	2.27e-14	3.34e-13
BOP1	high	low	0.526977	6.12065	2.32e-14	3.4e-13
RPL21P63	high	low	-1.37408	-3.6075	2.43e-14	3.56e-13
NUTF2P5	high	low	-1.80595	-4.75309	2.52e-14	3.68e-13
NR0B1	high	low	-2.21705	-0.776229	2.52e-14	3.68e-13
PVR	high	low	0.44907	4.7489	2.53e-14	3.7e-13
MIR4654	high	low	-2.03229	-4.71384	2.61e-14	3.82e-13
JMJD4	high	low	0.360065	4.71464	2.68e-14	3.92e-13
FTSJ1	high	low	0.22228	5.34888	2.73e-14	3.99e-13
ST14	high	low	0.4442	7.47181	2.75e-14	4.01e-13
RPUSD3	high	low	0.327964	4.771	2.78e-14	4.05e-13
SCARNA11	high	low	-1.68629	-4.47916	2.8e-14	4.09e-13
KCND3-IT1	high	low	-1.74208	-4.42856	2.86e-14	4.16e-13
PPFIA3	high	low	0.543708	4.07704	2.87e-14	4.17e-13
KPRP	high	low	-2.85238	-2.07229	2.87e-14	4.17e-13
PCDH9	high	low	1.18398	2.66471	2.87e-14	4.17e-13
PAGE4	high	low	2.24764	-3.45296	3.14e-14	4.57e-13
PPP1R14C	high	low	1.21107	3.27568	3.24e-14	4.7e-13
RPL21P86	high	low	-1.43364	-4.51526	3.27e-14	4.75e-13
MTND1P3	high	low	-1.58483	-4.39954	3.37e-14	4.88e-13
CGB5	high	low	-2.27539	-3.91487	3.41e-14	4.95e-13
LOC101927948	high	low	-2.29662	-4.48763	3.46e-14	5.01e-13
SLC15A1	high	low	1.50884	1.60511	3.46e-14	5.01e-13
GOT2P6	high	low	-1.32199	-4.22444	3.49e-14	5.04e-13
RGS5-AS1	high	low	-1.40914	-4.04804	3.49e-14	5.04e-13
SPDYA	high	low	-0.498041	-0.345669	3.5e-14	5.06e-13
MIR4762	high	low	-1.82909	-4.63317	3.54e-14	5.12e-13
RN7SL68P	high	low	-1.26543	-4.09605	3.68e-14	5.31e-13
IL12RB2	high	low	1.06832	1.38156	3.68e-14	5.31e-13
PARM1-AS1	high	low	-1.42719	-3.55697	3.81e-14	5.49e-13
SLC25A48-AS1	high	low	-1.75568	-3.95221	3.82e-14	5.5e-13
H2AC12	high	low	-1.33525	-2.42816	3.83e-14	5.51e-13
RNA5SP282	high	low	-1.5439	-4.49885	3.94e-14	5.67e-13
RNU6-1237P	high	low	-1.71065	-4.64467	3.99e-14	5.74e-13
ZNF385D-AS1	high	low	-1.84449	-4.39866	4.02e-14	5.77e-13
CLDN9	high	low	0.913605	0.809728	4.11e-14	5.9e-13
GTF3C2-AS1	high	low	-0.571526	-1.81025	4.17e-14	5.98e-13
RNU6-720P	high	low	-1.05855	-3.96409	4.23e-14	6.07e-13
MLANA	high	low	-0.572017	-0.550255	4.27e-14	6.12e-13
FSCN1	high	low	0.609032	6.44403	4.33e-14	6.21e-13
RPL31P7	high	low	-1.02481	-4.14068	4.34e-14	6.22e-13
POU3F1	high	low	-0.916874	0.0328745	4.46e-14	6.39e-13
TPH2	high	low	1.58558	-2.9715	4.58e-14	6.54e-13
BNIP3P37	high	low	-1.20886	-3.95754	4.58e-14	6.55e-13
RPL13P6	high	low	-1.09355	-3.90678	4.65e-14	6.64e-13
LINC01749	high	low	1.93444	-3.84268	4.78e-14	6.83e-13
PSMD2	high	low	0.286419	8.03568	4.82e-14	6.87e-13
ALKAL1	high	low	-2.24653	-2.83575	4.96e-14	7.07e-13
SNORD38D	high	low	-2.02699	-4.5887	4.98e-14	7.09e-13
HHIPL2	high	low	1.09226	1.80129	4.99e-14	7.11e-13
LOC643342	high	low	-0.946423	-3.76169	5.03e-14	7.15e-13
RNU4-80P	high	low	-1.68453	-4.58608	5.05e-14	7.19e-13
A2ML1	high	low	1.44263	3.92909	5.07e-14	7.2e-13
KERA	high	low	-0.930471	0.489138	5.14e-14	7.3e-13
MIR1915HG	high	low	0.69681	1.45323	5.18e-14	7.35e-13
LURAP1L-AS1	high	low	-1.00366	-2.75396	5.24e-14	7.43e-13
RPL26P9	high	low	-1.79367	-4.66015	5.35e-14	7.58e-13
CEACAM19	high	low	0.66488	2.29287	5.36e-14	7.6e-13
RNU1-62P	high	low	-1.75356	-4.78493	5.37e-14	7.6e-13
PWAR5	high	low	-0.871833	0.401902	5.38e-14	7.62e-13
IL1RL1	high	low	-0.808559	0.422977	5.56e-14	7.86e-13
KRT2	high	low	-1.43194	-1.61856	5.57e-14	7.87e-13
IGF1R	high	low	-0.754335	8.31588	5.88e-14	8.3e-13
ABCA9-AS1	high	low	-1.1358	-3.89626	5.95e-14	8.4e-13
GC	high	low	-2.5223	-3.45405	5.96e-14	8.41e-13
ECE1-AS1	high	low	-0.581151	-1.39788	5.98e-14	8.44e-13
SEMA6A-AS1	high	low	-0.539575	-0.355412	5.99e-14	8.44e-13
DUX4L18	high	low	3.1248	-3.81436	6e-14	8.46e-13
KRT39	high	low	1.18747	-2.7759	6.09e-14	8.58e-13
MIR802	high	low	-1.93219	-4.77108	6.1e-14	8.58e-13
MMP12	high	low	1.18254	2.84493	6.14e-14	8.63e-13
TBC1D25	high	low	0.196532	4.37617	6.17e-14	8.67e-13
MRPL57P3	high	low	-1.102	-4.35112	6.42e-14	9.02e-13
MAL2-AS1	high	low	-0.803555	-1.73802	6.43e-14	9.03e-13
LIPF	high	low	-2.13828	-1.70773	6.58e-14	9.23e-13
RN7SL37P	high	low	-1.43918	-4.52818	6.64e-14	9.31e-13
SCYL2P1	high	low	-0.73378	-3.07511	6.65e-14	9.32e-13
LY6K	high	low	1.12344	2.53223	6.85e-14	9.59e-13
SCARNA23	high	low	-1.75485	-4.58401	6.94e-14	9.71e-13
GPR88	high	low	1.23555	1.02178	6.96e-14	9.73e-13
CHRM3-AS2	high	low	-1.05751	-1.51038	7.01e-14	9.79e-13
RNU6-1062P	high	low	-1.71745	-4.6207	7.04e-14	9.84e-13
GTPBP4	high	low	0.33011	6.2662	7.3e-14	1.02e-12
LOC101928417	high	low	-1.90922	-4.73106	7.31e-14	1.02e-12
RPS4XP14	high	low	-0.564838	-1.70871	7.59e-14	1.06e-12
SNPH	high	low	0.854572	4.05136	7.62e-14	1.06e-12
RPS29P14	high	low	-1.10836	-4.31229	7.65e-14	1.07e-12
CDC20	high	low	0.639255	5.40868	7.66e-14	1.07e-12
SNORA63D	high	low	-1.8199	-4.67575	7.67e-14	1.07e-12
TKT	high	low	0.385216	7.78684	7.82e-14	1.09e-12
RNU6-908P	high	low	-2.05313	-4.69109	7.85e-14	1.09e-12
HNF1B	high	low	1.25757	-2.80742	8.13e-14	1.13e-12
SCN3A	high	low	-0.878769	0.144796	8.16e-14	1.13e-12
RNU6-1098P	high	low	-1.13823	-4.14153	8.19e-14	1.14e-12
PSMC2	high	low	0.204985	6.63017	8.29e-14	1.15e-12
LINC01947	high	low	2.19331	-4.56659	8.53e-14	1.18e-12
MIR3664	high	low	-1.85054	-4.68365	8.59e-14	1.19e-12
SPDYE5	high	low	-0.523889	-0.840202	8.73e-14	1.21e-12
IL37	high	low	-1.18529	-3.35815	8.76e-14	1.21e-12
MTCH1	high	low	0.262765	7.55199	8.91e-14	1.23e-12
CCNQ	high	low	0.342973	4.24074	9.02e-14	1.25e-12
RNA5SP187	high	low	-0.835637	-2.95847	9.49e-14	1.31e-12
GREM2	high	low	-0.85205	0.977863	9.6e-14	1.32e-12
RNY3P12	high	low	-1.69	-4.62901	9.63e-14	1.33e-12
C17orf102	high	low	-1.70116	-3.10956	9.7e-14	1.34e-12
LINC00484	high	low	-0.96974	-3.22301	9.71e-14	1.34e-12
NUDCD1	high	low	0.382332	5.07045	9.8e-14	1.35e-12
OR2D2	high	low	-1.80523	-4.69176	9.83e-14	1.35e-12
PLA2G2A	high	low	1.26506	4.11369	9.95e-14	1.37e-12
OR51J1	high	low	-1.90958	-4.46277	1e-13	1.38e-12
RPL7P57	high	low	-0.735059	-2.70361	1.01e-13	1.38e-12
LOC101927692	high	low	-1.06596	-2.21542	1.02e-13	1.4e-12
TPRG1-AS2	high	low	-1.23686	-2.7861	1.04e-13	1.43e-12
LOC645482	high	low	-1.30856	-4.30203	1.05e-13	1.44e-12
BATF2	high	low	0.751877	3.02969	1.06e-13	1.45e-12
LINC02753	high	low	-1.38137	-3.96743	1.07e-13	1.46e-12
PCDHGB8P	high	low	-0.824013	-2.1282	1.07e-13	1.46e-12
MARCO	high	low	1.12024	2.58034	1.08e-13	1.47e-12
DDN	high	low	0.986894	-0.589599	1.09e-13	1.48e-12
CHRNG	high	low	-0.926886	-3.04321	1.09e-13	1.5e-12
POR	high	low	0.349072	6.52394	1.1e-13	1.5e-12
SLC9B1P3	high	low	-1.99172	-4.69091	1.1e-13	1.51e-12
EGOT	high	low	-0.889267	0.987799	1.12e-13	1.53e-12
H1-1	high	low	-1.72925	-3.92047	1.13e-13	1.54e-12
RPL21P49	high	low	-1.18299	-4.26453	1.13e-13	1.54e-12
CLDN18	high	low	-0.697108	-1.93072	1.13e-13	1.54e-12
AASS	high	low	-0.492653	2.49101	1.15e-13	1.56e-12
RN7SL838P	high	low	-1.10823	-3.8835	1.16e-13	1.58e-12
REC114	high	low	-0.972635	-3.91192	1.17e-13	1.59e-12
RN7SL502P	high	low	-1.20571	-4.14652	1.18e-13	1.6e-12
PRICKLE3	high	low	0.255286	3.40174	1.19e-13	1.61e-12
LOC101928446	high	low	-1.38007	-4.41153	1.2e-13	1.62e-12
RENBP	high	low	0.525129	3.21709	1.2e-13	1.62e-12
C7orf33	high	low	1.87582	-3.75652	1.24e-13	1.68e-12
RPS12P12	high	low	-0.713227	-2.66684	1.25e-13	1.69e-12
RNU1-91P	high	low	-1.34696	-4.47663	1.26e-13	1.7e-12
LDLRAD4-AS1	high	low	-1.03021	-0.0670481	1.28e-13	1.73e-12
RN7SKP58	high	low	-1.83934	-4.73143	1.31e-13	1.77e-12
LOC101928937	high	low	-1.22706	-4.21479	1.32e-13	1.79e-12
IGLJCOR18	high	low	2.03805	-3.95548	1.32e-13	1.79e-12
KCNV2	high	low	-0.853553	-3.12677	1.34e-13	1.8e-12
TAF13P2	high	low	-1.53281	-4.61913	1.35e-13	1.82e-12
SNORD116-6	high	low	-1.4476	-4.49651	1.41e-13	1.91e-12
PPIAP36	high	low	-0.965332	-3.92172	1.48e-13	1.99e-12
SLC6A5	high	low	-2.15164	-3.94925	1.51e-13	2.03e-12
LOC391092	high	low	-1.76299	-4.72111	1.55e-13	2.08e-12
SNORD13D	high	low	-1.31703	-4.51054	1.6e-13	2.15e-12
ABCF1	high	low	0.247834	6.68991	1.64e-13	2.21e-12
OR1L6	high	low	-1.81953	-4.73523	1.72e-13	2.31e-12
LIPI	high	low	-0.80259	-2.56196	1.72e-13	2.31e-12
RAPGEFL1	high	low	-0.729234	4.65461	1.73e-13	2.32e-12
MACROD2-IT1	high	low	-1.62844	-4.48772	1.77e-13	2.37e-12
RNU6-979P	high	low	-1.80391	-4.68853	1.77e-13	2.37e-12
SYF2P2	high	low	-1.1861	-4.13395	1.78e-13	2.38e-12
LINC01613	high	low	-2.00942	-4.66822	1.8e-13	2.41e-12
SLC35E4	high	low	0.392219	2.14502	1.8e-13	2.41e-12
RNA5SP260	high	low	-1.19058	-4.26926	1.81e-13	2.42e-12
SNORD116-26	high	low	-1.60299	-4.55225	1.81e-13	2.42e-12
HNRNPH1P1	high	low	-0.693381	-2.21921	1.83e-13	2.45e-12
LINC02154	high	low	1.41594	-2.02361	1.84e-13	2.46e-12
CCDC85A	high	low	-0.765729	0.139367	1.85e-13	2.47e-12
RNU6-377P	high	low	-1.04787	-4.05294	1.86e-13	2.49e-12
MED30	high	low	0.377872	3.41611	1.91e-13	2.55e-12
SPRR2E	high	low	3.00321	-0.449088	1.91e-13	2.55e-12
SEC61A1	high	low	0.238371	8.79969	1.94e-13	2.58e-12
ESRP1	high	low	0.355879	7.41367	1.97e-13	2.62e-12
LINC01118	high	low	0.940561	-2.29648	1.97e-13	2.62e-12
MTND1P34	high	low	-1.59587	-4.56201	1.97e-13	2.62e-12
HNRNPA1P49	high	low	-0.689613	-1.72397	2.01e-13	2.67e-12
LOC646870	high	low	-1.31314	-4.28569	2.07e-13	2.75e-12
CYCSP2	high	low	-1.71757	-4.63923	2.07e-13	2.75e-12
BYSL	high	low	0.399208	4.94196	2.19e-13	2.9e-12
CLC	high	low	-1.64636	-3.81601	2.19e-13	2.91e-12
GNA14-AS1	high	low	-1.29969	-4.166	2.24e-13	2.97e-12
UBA1	high	low	0.216127	8.83609	2.26e-13	2.99e-12
RAB9A	high	low	0.272212	4.83865	2.26e-13	3e-12
LINC02608	high	low	1.2304	-1.94046	2.27e-13	3.01e-12
RNU6-611P	high	low	-0.749046	-3.07002	2.3e-13	3.04e-12
STH	high	low	-1.0225	-3.14743	2.38e-13	3.14e-12
RN7SL664P	high	low	-1.41215	-4.39102	2.38e-13	3.14e-12
YRDCP1	high	low	-1.35146	-4.35625	2.46e-13	3.25e-12
MAGED1	high	low	0.363367	8.30052	2.47e-13	3.26e-12
PSME2P4	high	low	-1.04651	-4.06743	2.8e-13	3.69e-12
CASP14	high	low	1.85705	5.46787	2.87e-13	3.79e-12
RN7SL390P	high	low	-1.50068	-4.52627	2.88e-13	3.79e-12
IGLV5-45	high	low	1.26783	2.35432	2.89e-13	3.8e-12
MIR2467	high	low	-1.7249	-4.64493	3.02e-13	3.96e-12
LOC100288484	high	low	-2.00337	-4.47387	3.05e-13	4.01e-12
ECE2	high	low	0.498354	3.82366	3.05e-13	4.01e-12
ZFHX4	high	low	-0.626774	3.991	3.06e-13	4.01e-12
DPRXP4	high	low	-0.582753	-2.30965	3.13e-13	4.1e-12
RNU7-77P	high	low	-1.50187	-4.52912	3.15e-13	4.13e-12
BNIP5	high	low	1.31418	-2.69235	3.15e-13	4.13e-12
ORM2	high	low	1.49236	1.95791	3.17e-13	4.15e-12
MIR544B	high	low	-1.18614	-4.36261	3.19e-13	4.17e-12
PSMD7	high	low	0.296874	5.83229	3.27e-13	4.28e-12
SLC35G6	high	low	-0.823713	-3.45283	3.35e-13	4.38e-12
CKS1B	high	low	0.40337	5.06597	3.39e-13	4.42e-12
RPS8P9	high	low	-0.722703	-2.77109	3.45e-13	4.51e-12
THEM6	high	low	0.44449	5.97301	3.6e-13	4.71e-12
TNFSF11	high	low	-0.914442	1.12255	3.63e-13	4.73e-12
CYC1	high	low	0.393323	7.02308	3.64e-13	4.75e-12
RN7SL555P	high	low	-1.77149	-4.65473	3.73e-13	4.86e-12
MTND4LP26	high	low	-2.07156	-4.66557	3.76e-13	4.89e-12
SLC38A8	high	low	-1.3724	-2.73947	3.79e-13	4.94e-12
LINC01405	high	low	1.90452	-3.38132	3.81e-13	4.95e-12
HGH1	high	low	0.395055	5.65287	3.83e-13	4.97e-12
KRT87P	high	low	0.835661	0.8376	3.96e-13	5.14e-12
LOC101929470	high	low	1.07146	-2.93897	3.97e-13	5.16e-12
ADGRG1	high	low	0.407788	7.36295	4.06e-13	5.27e-12
LOC100419506	high	low	-1.23496	-4.42217	4.07e-13	5.28e-12
GTF3C6P3	high	low	-1.27605	-4.42076	4.18e-13	5.42e-12
MYH13	high	low	-0.674046	-0.829418	4.19e-13	5.43e-12
BPNT2P	high	low	-1.77997	-4.55011	4.31e-13	5.58e-12
MIR571	high	low	-1.24626	-4.44753	4.32e-13	5.59e-12
RN7SL493P	high	low	-1.80373	-4.69601	4.38e-13	5.67e-12
DMRTA2	high	low	1.55628	-1.95838	4.58e-13	5.93e-12
USP17L7	high	low	-1.22722	-4.13012	4.74e-13	6.13e-12
MGC15885	high	low	-1.45297	-3.87711	4.77e-13	6.16e-12
JPH1	high	low	0.688457	3.45962	4.88e-13	6.3e-12
WDR45B	high	low	0.297177	6.93787	5.01e-13	6.46e-12
LINC01499	high	low	-2.39292	-4.35987	5.1e-13	6.58e-12
LARP1BP1	high	low	2.36724	-4.3451	5.15e-13	6.64e-12
RNF213-AS1	high	low	-0.545769	0.94718	5.21e-13	6.71e-12
PPP1R8P1	high	low	-0.840456	-3.44688	5.3e-13	6.82e-12
PYCR1	high	low	0.407358	6.77572	5.31e-13	6.83e-12
FMR1NB	high	low	1.93186	-1.50512	5.35e-13	6.88e-12
AMY2B	high	low	-0.541474	2.30652	5.4e-13	6.94e-12
AIMP2	high	low	0.248794	4.35294	5.45e-13	7e-12
FAM133EP	high	low	-0.97634	-4.04606	5.46e-13	7.01e-12
TIMMDC1	high	low	0.207486	5.9699	5.48e-13	7.03e-12
H2BC17	high	low	-0.89157	-0.557991	5.57e-13	7.14e-12
RPS3P7	high	low	-1.01201	-3.85111	5.65e-13	7.24e-12
MELTF	high	low	0.800473	5.19121	5.67e-13	7.27e-12
RPL9P2	high	low	-0.691295	-2.98974	5.72e-13	7.32e-12
RAD21L1	high	low	1.72325	-1.56099	5.74e-13	7.35e-12
RNU6-484P	high	low	-1.11197	-4.39558	5.75e-13	7.35e-12
RN7SL258P	high	low	-1.08904	-4.13966	5.85e-13	7.48e-12
NPTN-IT1	high	low	-0.637659	0.148544	5.88e-13	7.51e-12
TXNDC12-AS1	high	low	-0.947474	-3.86545	5.93e-13	7.57e-12
KLHL6-AS1	high	low	-1.63961	-4.48664	6.03e-13	7.69e-12
AARS1	high	low	0.336065	7.38872	6.11e-13	7.79e-12
LINC00857	high	low	0.726778	-0.179136	6.12e-13	7.8e-12
MMP9	high	low	0.951402	7.3135	6.13e-13	7.81e-12
LOC100132686	high	low	-0.943868	-4.02663	6.16e-13	7.84e-12
XPOT	high	low	0.315682	7.02962	6.18e-13	7.86e-12
TRPV3	high	low	0.874408	0.745058	6.22e-13	7.91e-12
HMGB3P4	high	low	-0.816882	-3.19947	6.48e-13	8.24e-12
HYOU1	high	low	0.337861	7.56621	6.6e-13	8.39e-12
IGLV2-14	high	low	1.15069	6.40694	6.65e-13	8.45e-12
GABBR2	high	low	1.53112	1.2738	6.66e-13	8.45e-12
MIRLET7BHG	high	low	-0.673605	2.07153	6.67e-13	8.46e-12
RNU6-711P	high	low	-1.69934	-4.63812	6.71e-13	8.51e-12
GYPB	high	low	-1.67587	-4.52326	6.74e-13	8.54e-12
PIWIL3	high	low	1.47607	-3.96733	6.76e-13	8.56e-12
RPS5P2	high	low	-0.866567	-3.83796	6.81e-13	8.62e-12
TCOF1	high	low	0.271541	6.0444	7.04e-13	8.91e-12
RNU6-122P	high	low	-1.567	-4.57582	7.18e-13	9.08e-12
RPL24P5	high	low	-0.765092	-3.32139	7.24e-13	9.15e-12
PNMA2	high	low	-0.728028	2.75513	7.31e-13	9.24e-12
RNA5SP160	high	low	-1.04083	-3.76712	7.41e-13	9.35e-12
TG	high	low	-0.684643	0.25579	7.42e-13	9.37e-12
SLC6A8	high	low	0.464028	5.85488	7.61e-13	9.6e-12
AIFM1	high	low	0.266075	5.96861	7.64e-13	9.63e-12
LOC105375787	high	low	-1.43335	-4.28602	7.7e-13	9.7e-12
CHRND	high	low	1.74439	-3.28124	7.7e-13	9.7e-12
RN7SL834P	high	low	-0.615912	-1.4019	7.9e-13	9.94e-12
NDRG1	high	low	0.646354	8.28993	7.94e-13	9.99e-12
RPL5P23	high	low	-0.515616	-1.43894	7.95e-13	9.99e-12
RNA5SP141	high	low	-1.91311	-4.73562	7.96e-13	1e-11
LINC02323	high	low	1.21498	-3.006	7.98e-13	1e-11
LAMC1-AS1	high	low	-0.655136	-2.37662	8.02e-13	1.01e-11
RPL34P32	high	low	-1.15441	-4.33095	8.06e-13	1.01e-11
XIRP2	high	low	2.00703	-1.85178	8.31e-13	1.04e-11
RNU7-75P	high	low	-0.899824	-3.64856	8.31e-13	1.04e-11
EBLN2	high	low	-0.504925	-0.190129	8.32e-13	1.04e-11
CDCA5	high	low	0.539787	4.91696	8.33e-13	1.04e-11
MIR548V	high	low	-1.39226	-4.25959	8.39e-13	1.05e-11
LOC101928336	high	low	1.37855	-2.72243	8.42e-13	1.05e-11
POP1	high	low	0.403415	3.82544	8.47e-13	1.06e-11
LINC01014	high	low	2.28741	-3.47348	8.48e-13	1.06e-11
MTCO3P12	high	low	1.17924	3.60656	8.52e-13	1.06e-11
RNU6-757P	high	low	-1.08644	-4.26063	8.55e-13	1.07e-11
PDIA6	high	low	0.3433	7.68978	8.68e-13	1.08e-11
RNU4-31P	high	low	-1.75712	-4.69439	8.71e-13	1.09e-11
ADAMTS6	high	low	-0.487039	2.00388	8.72e-13	1.09e-11
S100A8	high	low	1.40035	6.42975	8.81e-13	1.1e-11
RPL23AP77	high	low	-1.29945	-4.15441	8.82e-13	1.1e-11
SLC5A7	high	low	-1.76849	-0.499634	8.87e-13	1.1e-11
GAPDHS	high	low	-1.16871	-3.87875	8.94e-13	1.11e-11
MIR5000	high	low	-1.42504	-4.462	9.04e-13	1.12e-11
CRB2	high	low	-0.657865	-0.419099	9.04e-13	1.12e-11
ALYREF	high	low	0.401986	6.00515	9.12e-13	1.13e-11
SLC25A32	high	low	0.30551	5.07722	9.2e-13	1.14e-11
PSMG1	high	low	0.378509	4.71375	9.21e-13	1.14e-11
MEI4	high	low	-1.18106	-1.07295	9.44e-13	1.17e-11
FOXB1	high	low	-1.12042	-3.47963	9.51e-13	1.18e-11
LINC02516	high	low	-0.818852	-1.90495	9.69e-13	1.2e-11
HSD17B10	high	low	0.3276	6.41857	9.75e-13	1.21e-11
POTEI	high	low	-1.0492	-0.0995773	9.8e-13	1.21e-11
LOC100130044	high	low	-1.40031	-4.33057	9.86e-13	1.22e-11
CYP3A43	high	low	-0.906306	-3.19659	9.87e-13	1.22e-11
FAM83D	high	low	0.612189	4.33058	1e-12	1.24e-11
FGF12	high	low	0.876823	2.71927	1e-12	1.24e-11
AMTN	high	low	1.8193	0.268729	1e-12	1.24e-11
RPS6P11	high	low	-0.929243	-4.04963	1.02e-12	1.26e-11
OLIG3	high	low	1.86286	-4.18779	1.02e-12	1.26e-11
GAGE2A	high	low	2.78364	-3.6959	1.03e-12	1.27e-11
GAGE2B	high	low	2.78364	-3.6959	1.03e-12	1.27e-11
GAGE8	high	low	2.78364	-3.6959	1.03e-12	1.27e-11
TIMM8A	high	low	0.292046	2.95671	1.03e-12	1.27e-11
SNORA14B	high	low	-0.849599	-2.54285	1.06e-12	1.3e-11
FOSL1	high	low	0.798842	2.15281	1.06e-12	1.31e-11
RPS4XP6	high	low	-0.471757	-1.52369	1.07e-12	1.31e-11
KDELR2	high	low	0.261888	8.42183	1.07e-12	1.31e-11
TRPM1	high	low	-0.960507	-3.55477	1.08e-12	1.32e-11
LOC285638	high	low	-0.600043	-1.23761	1.09e-12	1.33e-11
LOC105376171	high	low	-0.81048	-3.69988	1.1e-12	1.34e-11
MIR3162	high	low	-1.67601	-4.67461	1.1e-12	1.35e-11
ALDH1A2	high	low	-0.708043	1.53073	1.11e-12	1.35e-11
PLB1	high	low	0.552021	1.97814	1.13e-12	1.38e-11
DBX2	high	low	-0.791676	-1.80179	1.21e-12	1.48e-11
ADGRE3	high	low	1.02414	-1.94877	1.23e-12	1.5e-11
USP17L2	high	low	-1.25206	-4.28806	1.26e-12	1.53e-11
TRAJ14	high	low	-1.48293	-4.57801	1.3e-12	1.58e-11
CTSA	high	low	0.283459	7.23019	1.33e-12	1.62e-11
RNA5SP297	high	low	-1.23859	-4.467	1.33e-12	1.63e-11
SLC47A2	high	low	-0.676195	-1.51306	1.35e-12	1.65e-11
RPS12P20	high	low	-0.946526	-3.87161	1.39e-12	1.7e-11
APOO	high	low	0.312879	4.14593	1.4e-12	1.71e-11
LOC101927661	high	low	-1.10346	-3.57126	1.41e-12	1.72e-11
STK4-AS1	high	low	0.487943	-0.851525	1.41e-12	1.72e-11
PSG5	high	low	1.21694	-2.00375	1.43e-12	1.74e-11
ODF3	high	low	-1.17407	-3.96866	1.43e-12	1.74e-11
LACTB2	high	low	0.378484	3.90681	1.46e-12	1.77e-11
RPL36AP48	high	low	-1.23413	-4.37033	1.47e-12	1.78e-11
CRYBA1	high	low	-0.828572	-3.49331	1.47e-12	1.78e-11
TGFA-IT1	high	low	-1.57275	-4.78419	1.47e-12	1.78e-11
ENPP7P10	high	low	-0.719497	-2.26145	1.55e-12	1.88e-11
RUNX1T1	high	low	-0.519387	2.75898	1.65e-12	2e-11
BARX1	high	low	1.22515	0.817902	1.65e-12	2e-11
KCNS1	high	low	1.1062	0.338464	1.71e-12	2.07e-11
MATR3	high	low	-0.361856	2.06459	1.76e-12	2.13e-11
ELOVL1	high	low	0.253712	6.56237	1.77e-12	2.14e-11
KLK13	high	low	1.4917	1.72857	1.78e-12	2.15e-11
WNT6	high	low	1.10184	0.937178	1.78e-12	2.15e-11
RN7SL306P	high	low	-1.36595	-4.47891	1.83e-12	2.2e-11
MRPS10	high	low	0.245084	5.67875	1.84e-12	2.22e-11
MIR1266	high	low	-1.57727	-4.74968	1.85e-12	2.23e-11
MIR556	high	low	-1.07516	-4.16693	1.89e-12	2.28e-11
P2RX2	high	low	1.30293	-0.173101	1.9e-12	2.29e-11
KCNRG	high	low	-0.546547	-1.37059	1.94e-12	2.34e-11
SNORD116-14	high	low	-1.30226	-4.50248	1.98e-12	2.38e-11
CLPTM1L	high	low	0.2512	7.11974	2.06e-12	2.47e-11
EFCAB3	high	low	-1.70164	-3.05378	2.17e-12	2.61e-11
ARF1	high	low	0.243233	9.48962	2.19e-12	2.63e-11
LOC100131635	high	low	-0.766817	-3.11936	2.21e-12	2.66e-11
RNU6-879P	high	low	-1.41646	-4.63991	2.23e-12	2.68e-11
ADAMTS8	high	low	-0.826366	1.13436	2.23e-12	2.68e-11
LOC100421141	high	low	-1.90586	-4.71317	2.24e-12	2.69e-11
TNMD	high	low	-1.11659	0.10594	2.25e-12	2.7e-11
OSGIN2	high	low	0.342374	5.78291	2.26e-12	2.71e-11
RNU6-1310P	high	low	-1.46099	-4.64291	2.28e-12	2.73e-11
BLID	high	low	-1.9536	-4.50859	2.48e-12	2.97e-11
ADAM15	high	low	0.36622	8.0156	2.51e-12	3.01e-11
LOC440346	high	low	-0.703708	-3.28338	2.54e-12	3.03e-11
LOC100533729	high	low	-1.84619	-4.74081	2.56e-12	3.06e-11
CD160	high	low	-0.488917	-0.284745	2.57e-12	3.06e-11
VARS1	high	low	0.27992	6.6866	2.57e-12	3.06e-11
MIR8057	high	low	-1.41274	-4.59903	2.58e-12	3.08e-11
RPL37P12	high	low	-0.690639	-2.52253	2.59e-12	3.09e-11
ANKUB1	high	low	-1.00542	-3.55199	2.6e-12	3.09e-11
IGLV3-19	high	low	1.16124	5.8692	2.6e-12	3.1e-11
RPL35AP17	high	low	-1.03868	-4.20387	2.69e-12	3.2e-11
UBAP1L	high	low	-0.466828	1.95298	2.7e-12	3.21e-11
SYP	high	low	0.897788	3.20263	2.73e-12	3.24e-11
KIF19	high	low	0.847776	0.399739	2.76e-12	3.28e-11
WNT2B	high	low	-0.432516	1.78699	2.8e-12	3.33e-11
MAGEA4	high	low	2.57867	1.90888	2.82e-12	3.35e-11
VGF	high	low	1.06751	0.96137	2.91e-12	3.46e-11
AQP5	high	low	1.3873	4.28469	2.92e-12	3.47e-11
OR2A2	high	low	-1.54845	-4.68041	2.92e-12	3.47e-11
NPHS2	high	low	-1.5457	-4.06096	2.95e-12	3.49e-11
RRAGD	high	low	0.527516	4.02268	2.95e-12	3.49e-11
SMG5	high	low	0.261837	7.18485	2.96e-12	3.51e-11
MIR6124	high	low	-1.19444	-4.35581	2.97e-12	3.52e-11
GLYATL3	high	low	2.5995	-0.587974	2.98e-12	3.53e-11
PRKX-AS1	high	low	-1.37157	-4.46571	3e-12	3.55e-11
MTND5P31	high	low	-1.71823	-4.73989	3.04e-12	3.59e-11
RNU6-466P	high	low	-1.33687	-4.45647	3.05e-12	3.6e-11
LOC100420050	high	low	-1.37885	-4.39774	3.12e-12	3.69e-11
SSBP3-AS1	high	low	-0.448339	-0.695653	3.24e-12	3.82e-11
SLC17A4	high	low	1.99393	-3.70201	3.29e-12	3.88e-11
PTDSS1	high	low	0.349266	6.69007	3.36e-12	3.96e-11
MDFI	high	low	0.749871	5.1664	3.42e-12	4.02e-11
TMIGD1	high	low	-2.22604	-3.59219	3.47e-12	4.08e-11
MT1H	high	low	1.02126	-1.5611	3.47e-12	4.08e-11
LINC00689	high	low	1.02127	0.228949	3.5e-12	4.12e-11
ZNF728	high	low	-0.897831	-1.95668	3.51e-12	4.12e-11
SMTNL2	high	low	0.94888	-0.623848	3.55e-12	4.17e-11
[truncated: 21,484 more rows]

## Sheet: DESeq2
DEG	sampleA	sampleB	baseMeanA	baseMeanB	baseMean	log2FoldChange	lfcSE	stat	pvalue	padj
RN7SK	high	low	452.687	42939.7	1531.36	-3.17608	0.146267	-21.7143	1.50261e-104	3.52858e-100
SCARNA5	high	low	6.71865	401.949	28.6736	-3.40505	0.168289	-20.2333	4.98348e-91	5.85135e-87
RN7SL3	high	low	13.9523	2441.75	79.0064	-3.36752	0.172177	-19.5584	3.49804e-85	2.73815e-81
SLC35A2	high	low	3945.59	2772.85	3358.59	0.508739	0.0336402	15.123	1.14287e-51	6.70948e-48
ST7-AS2	high	low	1.09218	45.2882	4.59539	-2.85476	0.196637	-14.5179	9.33031e-48	4.38207e-44
SCARNA10	high	low	6.34732	295.952	11.7579	-2.16537	0.156276	-13.8561	1.16931e-43	4.57649e-40
ST7-OT4	high	low	5.30435	48.7555	11.5882	-1.70046	0.1233	-13.7913	2.87708e-43	9.65179e-40
LOC101929128	high	low	134.322	41.7013	44.9329	2.6626	0.195619	13.6112	3.43525e-42	8.96334e-39
LOC157273	high	low	134.322	41.7013	44.9329	2.6626	0.195619	13.6112	3.43525e-42	8.96334e-39
CLDN6	high	low	244.725	26.9648	34.4358	2.16834	0.161952	13.3888	7.03204e-41	1.65133e-37
SNORA74B	high	low	2.37232	61.2491	5.19156	-2.33571	0.175283	-13.3254	1.6476e-40	3.51732e-37
SCARNA7	high	low	4.58288	430.346	10.9099	-1.88987	0.142542	-13.2583	4.03698e-40	7.90002e-37
SNORA74A	high	low	2.13878	76.3332	6.57738	-3.13813	0.239854	-13.0835	4.09164e-39	7.39107e-36
TRH	high	low	435.543	2139.06	390.468	-2.59967	0.199029	-13.0618	5.44525e-39	9.13363e-36
LRRTM2	high	low	24.497	81.5881	42.3092	-1.27918	0.0986645	-12.9649	1.93447e-38	3.02848e-35
RN7SL648P	high	low	1.21808	21.1985	3.96235	-2.37468	0.184844	-12.847	8.94621e-38	1.31302e-34
TMEM75	high	low	6.50922	67.0235	12.424	-1.66501	0.12978	-12.8294	1.12233e-37	1.55033e-34
FCF1P5	high	low	0.853863	5.01666	2.64318	-2.27235	0.17874	-12.7131	4.9996e-37	6.52254e-34
ANKRD36	high	low	201.334	410.146	305.853	-1.02327	0.081204	-12.6012	2.07911e-36	2.56967e-33
CSN2	high	low	6.69309	11484	110.757	-7.00728	0.559381	-12.5269	5.32286e-36	6.24984e-33
MIR133A1HG	high	low	2.72352	27.94	6.18875	-1.72575	0.137858	-12.5183	5.92784e-36	6.48239e-33
MYH8	high	low	8.83839	23.299	16.0765	-1.35904	0.108581	-12.5164	6.07301e-36	6.48239e-33
LOC729558	high	low	1.21895	20.37	3.47628	-2.91996	0.233705	-12.4942	8.02943e-36	8.19805e-33
MYH4	high	low	7.89337	25.2124	15.1125	-1.46484	0.117574	-12.4589	1.25161e-35	1.22464e-32
PLA2G10	high	low	23.4798	54.8629	39.1883	-1.21966	0.0981419	-12.4275	1.8527e-35	1.71929e-32
H4C3	high	low	5.69965	45.4831	12.1068	-1.6622	0.133774	-12.4254	1.90357e-35	1.71929e-32
ITPK1-AS1	high	low	1.46379	13.4701	3.94744	-2.05687	0.165603	-12.4205	2.02348e-35	1.7599e-32
DIAPH1-AS1	high	low	0.825975	12.8898	3.10231	-2.60413	0.21089	-12.3483	4.9754e-35	4.17277e-32
LOC100421511	high	low	0.579172	6.11335	2.64694	-2.92781	0.241032	-12.147	5.95329e-34	4.82073e-31
BTBD9-AS1	high	low	0.792242	9.61263	2.88968	-2.55912	0.210866	-12.1362	6.78979e-34	5.31482e-31
LINC01287	high	low	69.8977	20.8554	14.4928	1.90904	0.158249	12.0635	1.64648e-33	1.24724e-30
RNU6-853P	high	low	1.54826	5.56744	3.56002	-1.71331	0.142988	-11.9822	4.40358e-33	3.23154e-30
ADAM20	high	low	3.59945	18.582	6.43709	-1.27775	0.108335	-11.7945	4.16622e-32	2.96471e-29
ERVFRD-1	high	low	8.8973	54.0613	15.9768	-1.45962	0.123885	-11.782	4.8325e-32	3.33769e-29
SNORA22C	high	low	0.836482	11.7751	2.91631	-2.49682	0.212417	-11.7543	6.70971e-32	4.50183e-29
MAB21L2	high	low	14.1184	25.2169	5.28054	-1.79821	0.153513	-11.7137	1.08432e-31	6.96618e-29
RPL18P10	high	low	2.69697	11.2104	5.43052	-1.47609	0.126025	-11.7127	1.0976e-31	6.96618e-29
LOC100506321	high	low	7.79797	24.3787	13.2181	-1.20048	0.102531	-11.7084	1.15405e-31	7.13176e-29
CSAG1	high	low	112.143	38.2221	32.3342	2.78025	0.239351	11.6158	3.42703e-31	2.06351e-28
LOC100420532	high	low	1.21495	12.6805	3.32132	-2.04753	0.176726	-11.5859	4.85868e-31	2.85241e-28
LOC100129707	high	low	0.589907	10.4157	2.59838	-2.95763	0.256459	-11.5326	9.03804e-31	5.1766e-28
LOC93463	high	low	0.581074	5.33706	2.04129	-2.42578	0.210739	-11.5108	1.16409e-30	6.50863e-28
LOC100419700	high	low	0.936279	10.0144	2.99864	-2.34445	0.20385	-11.5009	1.3062e-30	7.13337e-28
GPR52	high	low	0.979325	9.00831	2.79981	-2.13358	0.185599	-11.4956	1.38772e-30	7.40631e-28
RNU4ATAC12P	high	low	0.59528	4.44152	2.24072	-2.57294	0.225472	-11.4114	3.66906e-30	1.91468e-27
FTX	high	low	125.857	286.114	175.363	-0.830816	0.0733194	-11.3315	9.16524e-30	4.67886e-27
EDDM13	high	low	19.0205	47.4479	29.4024	-1.04216	0.0920789	-11.3181	1.0672e-29	5.33214e-27
LOC100419073	high	low	0.623886	3.8111	2.21922	-2.47064	0.218918	-11.2856	1.54498e-29	7.5585e-27
CALB2	high	low	1303.82	465.756	884.337	1.48519	0.13208	11.2446	2.46206e-29	1.17993e-26
TNPO1P1	high	low	1.19854	4.44945	2.82575	-1.75777	0.156733	-11.215	3.44009e-29	1.61468e-26
RABGAP1L-AS1	high	low	0.950572	9.3305	2.8438	-2.22748	0.198645	-11.2133	3.50674e-29	1.61468e-26
RNU6-107P	high	low	0.445983	4.96761	2.19343	-3.0231	0.269708	-11.2088	3.69083e-29	1.66677e-26
DPYD-AS1	high	low	0.947612	5.95586	2.63946	-2.0584	0.18373	-11.2034	3.92516e-29	1.73914e-26
RPL36AP41	high	low	0.440956	5.33997	1.85192	-2.7556	0.246953	-11.1584	6.51558e-29	2.83343e-26
KRT1	high	low	67.2173	2910.95	49.8638	-1.8758	0.168568	-11.1278	9.18299e-29	3.9208e-26
ASTN2-AS1	high	low	0.477912	7.05632	1.87404	-2.61451	0.235138	-11.119	1.01363e-28	4.25054e-26
HNRNPA3P7	high	low	1.07519	8.50359	2.46078	-1.69992	0.153029	-11.1085	1.14105e-28	4.69689e-26
SF3A3P1	high	low	2.4492	8.39321	4.88529	-1.45418	0.130925	-11.107	1.16007e-28	4.69689e-26
SNORA73B	high	low	36.9337	957.423	47.8467	-1.21245	0.109216	-11.1014	1.23441e-28	4.91316e-26
RPL26P35	high	low	1.15202	6.57347	2.95816	-1.92135	0.174303	-11.0231	2.95849e-28	1.1579e-25
SEPTIN7P10	high	low	0.514498	2.87837	1.69771	-2.34354	0.213369	-10.9835	4.58685e-28	1.76579e-25
EIF4BP5	high	low	1.01407	6.10122	2.7268	-2.00024	0.182372	-10.9679	5.45313e-28	2.06542e-25
BMP2KL	high	low	0.510935	28.6402	2.39787	-3.02171	0.276222	-10.9394	7.46623e-28	2.78301e-25
SNORA37	high	low	0.613598	7.83687	2.07163	-2.48018	0.227113	-10.9204	9.20394e-28	3.37713e-25
LOC101927023	high	low	0.414427	5.1968	1.90496	-2.89569	0.266108	-10.8816	1.41014e-27	5.09451e-25
DCDC2B	high	low	11.8909	26.3247	19.1156	-1.11755	0.102727	-10.8788	1.45395e-27	5.17321e-25
PBX1-AS1	high	low	2.80083	33.1193	6.41324	-1.79411	0.165017	-10.8722	1.56311e-27	5.4786e-25
RPL23AP51	high	low	1.29905	6.81199	3.05086	-1.78371	0.164418	-10.8486	2.02395e-27	6.98947e-25
RNU1-88P	high	low	0.331366	30.8691	3.54462	-4.2111	0.390504	-10.7838	4.1067e-27	1.39765e-24
RPS26P12	high	low	0.519982	5.46806	1.89672	-2.50183	0.232655	-10.7534	5.71312e-27	1.91659e-24
HSPE1P27	high	low	0.454172	3.88073	1.8273	-2.69256	0.250423	-10.7521	5.79549e-27	1.91684e-24
ANKRD36C	high	low	184.03	397.736	268.771	-0.937942	0.0873158	-10.742	6.46624e-27	2.08958e-24
NDUFB4P6	high	low	0.916082	4.40422	2.44113	-1.96326	0.182773	-10.7415	6.49574e-27	2.08958e-24
TMEM14EP	high	low	1.12912	15.339	2.43905	-2.86247	0.26795	-10.6829	1.22408e-26	3.88446e-24
MIR3609	high	low	0.777021	94.8409	2.74739	-2.5358	0.237548	-10.6749	1.33405e-26	4.17699e-24
RNU6-171P	high	low	0.768909	15.1042	2.47796	-2.36937	0.222252	-10.6607	1.55345e-26	4.79996e-24
PAGE2	high	low	75.858	7.07122	8.4078	3.01068	0.282928	10.6411	1.91758e-26	5.84812e-24
CLDN20	high	low	9.90134	23.4495	15.4858	-1.04006	0.0977817	-10.6365	2.01508e-26	6.06669e-24
YWHAQP5	high	low	0.851818	5.24669	2.56296	-2.21439	0.208295	-10.631	2.13723e-26	6.353e-24
RPL7AP48	high	low	0.435218	3.41007	1.60027	-2.5203	0.237706	-10.6026	2.89822e-26	8.50738e-24
CHGB	high	low	13368.4	2150.15	826.875	2.43347	0.23021	10.5706	4.07795e-26	1.16515e-23
A2ML1	high	low	1300.66	491.63	756.026	1.91305	0.180992	10.5698	4.11248e-26	1.16515e-23
RPL3P6	high	low	4.85368	15.13	8.13492	-1.14669	0.108494	-10.5692	4.13988e-26	1.16515e-23
RN7SL246P	high	low	0.62229	4.76754	1.85515	-2.14388	0.202855	-10.5686	4.16782e-26	1.16515e-23
RN7SL285P	high	low	0.353921	3.16608	1.76152	-3.01531	0.285756	-10.552	4.97048e-26	1.3732e-23
RN7SL127P	high	low	0.592365	3.80122	2.00371	-2.42265	0.229778	-10.5434	5.44879e-26	1.48784e-23
CDC42P1	high	low	0.659974	3.08845	1.87552	-2.08674	0.198146	-10.5313	6.19584e-26	1.67238e-23
MTND4P15	high	low	0.987795	4.23462	2.30981	-1.72126	0.163476	-10.5292	6.34031e-26	1.69193e-23
H3P31	high	low	0.479009	2.78034	1.63092	-2.36398	0.224759	-10.5178	7.14993e-26	1.88654e-23
LOC100420226	high	low	0.335033	8.21288	1.96086	-3.26644	0.310612	-10.5161	7.27962e-26	1.89941e-23
RNU6-1016P	high	low	9.60024	25.909	15.808	-1.15489	0.109903	-10.5083	7.91394e-26	2.04223e-23
LOC101928731	high	low	2.73996	17.4057	5.33228	-1.46319	0.139525	-10.4869	9.91836e-26	2.53166e-23
LOC100421091	high	low	0.469405	8.15244	2.07132	-2.85164	0.272027	-10.4829	1.03475e-25	2.6128e-23
RPS2P15	high	low	1.77549	9.00262	3.7366	-1.57544	0.150325	-10.4802	1.0653e-25	2.66131e-23
SYCP3	high	low	25.3778	59.6075	38.6644	-1.01757	0.0971088	-10.4787	1.08216e-25	2.67499e-23
LOC100422317	high	low	0.987245	4.10331	2.36702	-1.77157	0.169084	-10.4774	1.0967e-25	2.68269e-23
RPL23AP23	high	low	0.459541	4.94001	1.87917	-2.73669	0.261649	-10.4594	1.32708e-25	3.21276e-23
ZBTB20	high	low	91.5481	223.665	133.56	-0.93392	0.0896311	-10.4196	2.01796e-25	4.83549e-23
SNORA74D	high	low	0.558537	12.1007	2.18038	-2.81594	0.27033	-10.4167	2.08127e-25	4.93681e-23
MEGF11	high	low	16.3497	43.6137	22.967	-1.00504	0.0965674	-10.4077	2.28709e-25	5.37078e-23
MTCO1P15	high	low	1.25719	5.35219	3.3069	-2.02553	0.194653	-10.4058	2.33189e-25	5.42175e-23
RPS15AP29	high	low	0.519755	6.14878	1.96754	-2.61746	0.251833	-10.3936	2.6504e-25	6.1019e-23
KNOP1P2	high	low	2.07094	10.5593	4.07352	-1.42371	0.136998	-10.3922	2.6901e-25	6.13318e-23
LOC100419830	high	low	1.05304	8.04872	2.84376	-2.03926	0.196363	-10.3852	2.89704e-25	6.54147e-23
PDHA1P1	high	low	0.358121	5.79623	1.86927	-3.06484	0.295208	-10.382	2.9946e-25	6.69736e-23
RPS20P15	high	low	1.0816	8.91185	2.96868	-2.09035	0.201548	-10.3714	3.34416e-25	7.36543e-23
RPL13P4	high	low	0.706574	3.056	1.88255	-1.94571	0.187609	-10.3711	3.35605e-25	7.36543e-23
MAGEA4	high	low	372.141	62.914	44.0986	3.7248	0.359237	10.3686	3.44355e-25	7.48749e-23
CACNA1C-AS4	high	low	0.319472	14.1094	2.45371	-3.80503	0.367378	-10.3573	3.87947e-25	8.35794e-23
RPL37P17	high	low	0.809137	3.29451	2.05317	-1.94159	0.187815	-10.3378	4.75429e-25	1.01495e-22
SEMA5A-AS1	high	low	0.56221	4.54463	2.25311	-2.74297	0.266382	-10.2971	7.25922e-25	1.53575e-22
LINC01359	high	low	21.1465	48.6958	32.3774	-1.0239	0.0994934	-10.2912	7.72385e-25	1.61946e-22
RNF216-IT1	high	low	1.08449	4.58458	2.51301	-1.75305	0.170737	-10.2676	9.8662e-25	2.05034e-22
RPL26P10	high	low	0.554045	3.49778	1.79614	-2.30774	0.224992	-10.257	1.10055e-24	2.26704e-22
PPIAP41	high	low	3.97615	9.60461	6.79342	-1.1895	0.116021	-10.2525	1.15354e-24	2.35553e-22
RPL7AP37	high	low	1.23046	4.20914	2.72141	-1.6477	0.160898	-10.2407	1.30354e-24	2.63887e-22
RPL17P25	high	low	1.00198	6.59473	2.44024	-1.80174	0.17601	-10.2366	1.3599e-24	2.72945e-22
RPS12P17	high	low	0.705061	3.07024	1.88893	-2	0.195646	-10.2225	1.57199e-24	3.1284e-22
RPL31P19	high	low	0.695955	3.82126	1.97231	-2.12342	0.207763	-10.2204	1.60649e-24	3.16888e-22
DNAJB6P7	high	low	0.585399	10.9038	1.8178	-2.2361	0.218804	-10.2196	1.61932e-24	3.16888e-22
SCARNA21	high	low	4.52368	103.047	8.75043	-1.49152	0.146076	-10.2106	1.77837e-24	3.45136e-22
LOC101927950	high	low	1.07398	9.55888	2.60501	-1.81542	0.177931	-10.203	1.92339e-24	3.70221e-22
LOC101929290	high	low	11.9996	24.3281	18.1705	-0.97811	0.0960132	-10.1872	2.26097e-24	4.31662e-22
CCNYL7	high	low	3.06779	18.2955	5.79868	-1.37933	0.135419	-10.1857	2.29675e-24	4.34955e-22
RPL23AP50	high	low	0.48034	3.6421	1.72092	-2.48971	0.244608	-10.1784	2.47649e-24	4.65243e-22
MTCO1P46	high	low	0.593461	6.50611	1.87763	-2.29969	0.226266	-10.1636	2.88129e-24	5.34864e-22
DDX20P1	high	low	4.41165	14.4705	7.78704	-1.27158	0.125115	-10.1633	2.89264e-24	5.34864e-22
STX18-IT1	high	low	0.372247	4.72548	1.63735	-2.69861	0.265642	-10.1588	3.02689e-24	5.55316e-22
LOC100420018	high	low	1.78538	15.7738	4.21773	-1.82755	0.179972	-10.1547	3.15862e-24	5.74991e-22
TAS2R4	high	low	27.5693	48.8185	38.2054	-0.80283	0.0791232	-10.1466	3.4318e-24	6.19915e-22
PPIAP52	high	low	0.597703	4.20892	1.60938	-2.06221	0.203325	-10.1425	3.58001e-24	6.4175e-22
SNORA54	high	low	1.27591	36.2917	2.80765	-1.66313	0.163992	-10.1416	3.61318e-24	6.42789e-22
LINC00102	high	low	0.9748	3.66975	2.32373	-1.79483	0.177032	-10.1385	3.72964e-24	6.58519e-22
RNU11	high	low	1.03023	4.21155	2.29208	-1.69922	0.167691	-10.133	3.94169e-24	6.90766e-22
MTCO1P11	high	low	2.37109	12.049	4.51242	-1.37863	0.136181	-10.1235	4.34412e-24	7.55652e-22
POU5F1P4	high	low	1.1953	6.84946	2.72945	-1.68438	0.166418	-10.1213	4.44261e-24	7.67102e-22
COX6B2	high	low	36.5593	90.0057	56.0074	-1.30161	0.128723	-10.1117	4.90282e-24	8.40386e-22
DOCK4-AS1	high	low	0.926008	17.6655	2.63051	-2.12366	0.210105	-10.1076	5.11237e-24	8.69955e-22
TTYH1	high	low	1196.96	495.81	652.636	1.52904	0.151446	10.0963	5.73695e-24	9.62309e-22
SNORD8	high	low	0.47772	2.67035	1.57522	-2.35973	0.233723	-10.0963	5.73705e-24	9.62309e-22
MSLN	high	low	2231.91	866.63	891.184	1.85821	0.184252	10.0851	6.42672e-24	1.07035e-21
FOXP1-AS1	high	low	2.55568	9.77479	4.6951	-1.31274	0.130347	-10.0711	7.41579e-24	1.22637e-21
EEF1B2P7	high	low	1.82037	6.01163	3.46102	-1.35738	0.134964	-10.0573	8.52839e-24	1.39776e-21
RPL21P32	high	low	1.2847	4.8072	2.74187	-1.57597	0.156711	-10.0565	8.59771e-24	1.39776e-21
RPS3AP38	high	low	8.46186	17.8113	13.1416	-1.02807	0.102233	-10.0562	8.6307e-24	1.39776e-21
RPL17P17	high	low	0.37381	8.32475	2.2304	-3.35793	0.334709	-10.0324	1.09847e-23	1.7668e-21
LOC100420057	high	low	0.802399	13.5974	2.45719	-2.25689	0.225251	-10.0195	1.25193e-23	1.99994e-21
CCNYL6	high	low	5.99959	13.0004	9.0695	-0.917498	0.0917324	-10.0019	1.49515e-23	2.37234e-21
H3P25	high	low	1.97257	6.97959	3.73091	-1.34285	0.13434	-9.99589	1.58846e-23	2.50348e-21
RELN	high	low	123.65	356.362	210.717	-1.26686	0.126949	-9.97934	1.87717e-23	2.93877e-21
ANKRD36B	high	low	109.582	190.565	150.118	-0.791936	0.0794246	-9.97092	2.04329e-23	3.17765e-21
MTCO3P29	high	low	1.21274	3.79426	2.5049	-1.47322	0.147853	-9.96406	2.18939e-23	3.38246e-21
HNRNPMP1	high	low	0.761585	6.8819	1.96445	-1.92603	0.193398	-9.95886	2.30694e-23	3.54078e-21
C18orf15	high	low	1.46966	25.0296	2.99426	-1.5613	0.156909	-9.95034	2.51333e-23	3.8325e-21
MTOR-AS1	high	low	0.652851	4.83667	1.91976	-2.16375	0.217487	-9.94887	2.55073e-23	3.86444e-21
EHD4-AS1	high	low	4.77382	10.698	7.73909	-1.1037	0.111028	-9.94074	2.76771e-23	4.16629e-21
NFIA-AS1	high	low	1.58208	15.7514	3.60594	-1.79276	0.180368	-9.93949	2.80259e-23	4.19192e-21
RPS15AP16	high	low	3.44943	8.79915	5.7192	-1.11741	0.112484	-9.93398	2.96177e-23	4.40198e-21
RNF14P3	high	low	3.89936	12.8957	6.37678	-1.06569	0.107335	-9.92861	3.12571e-23	4.61641e-21
RN7SL558P	high	low	2.1034	7.17677	3.99026	-1.37632	0.13863	-9.92798	3.14553e-23	4.61666e-21
RPL9P30	high	low	0.401302	2.79169	1.44758	-2.48532	0.250554	-9.91929	3.43201e-23	5.00584e-21
IGF2BP3	high	low	87.8769	51.7404	50.2275	1.52067	0.153317	9.91847	3.46027e-23	5.0159e-21
LOC651337	high	low	24.772	55.0907	34.1682	-0.789848	0.0796993	-9.91035	3.75334e-23	5.40734e-21
HMGN1P12	high	low	0.374317	2.41869	1.39761	-2.43931	0.246163	-9.90932	3.79218e-23	5.42999e-21
RPL17P8	high	low	1.1775	4.00879	2.59467	-1.6332	0.164859	-9.90668	3.89363e-23	5.54146e-21
LOC100420298	high	low	0.28977	3.65927	1.79639	-3.28326	0.331489	-9.9046	3.97546e-23	5.62384e-21
SNORA84	high	low	0.508581	7.40816	1.83826	-2.58535	0.261937	-9.87011	5.61011e-23	7.88876e-21
C4orf51	high	low	14.8319	4.47023	5.68484	1.63819	0.166149	9.85976	6.22009e-23	8.69443e-21
RPL7P49	high	low	0.771479	3.2113	1.99271	-1.94055	0.196984	-9.85131	6.76557e-23	9.40093e-21
RN7SL698P	high	low	0.335898	2.51272	1.42548	-2.68179	0.272553	-9.83951	7.60778e-23	1.0509e-20
DAB1	high	low	63.7364	143.079	100.513	-1.30591	0.132956	-9.82214	9.04019e-23	1.24147e-20
SHANK2-AS1	high	low	2.40253	27.9427	4.79206	-1.52908	0.155859	-9.81067	1.01289e-22	1.38289e-20
SCARNA17	high	low	24.2326	77.2218	33.0142	-0.775001	0.0790058	-9.80943	1.02546e-22	1.38396e-20
SNHG22	high	low	24.2326	77.2218	33.0142	-0.775001	0.0790058	-9.80943	1.02546e-22	1.38396e-20
RPS15AP39	high	low	0.307139	2.62921	1.46943	-2.85125	0.290682	-9.80882	1.03163e-22	1.38433e-20
AIRN	high	low	0.441237	3.7507	1.54821	-2.48014	0.253254	-9.79309	1.20553e-22	1.60849e-20
LOC105375166	high	low	2.46481	32.1036	3.68085	-1.82242	0.186185	-9.78822	1.26505e-22	1.67837e-20
RPL6P2	high	low	0.840443	3.656	1.83256	-1.54606	0.157979	-9.78653	1.2864e-22	1.69711e-20
RPL21P123	high	low	1.21529	6.59249	2.46505	-1.47808	0.151055	-9.78503	1.30558e-22	1.71278e-20
GCNT7	high	low	11.4318	22.0995	16.7714	-0.905623	0.0925653	-9.78361	1.32396e-22	1.72726e-20
PTTG3P	high	low	0.827878	6.96425	2.26965	-2.07161	0.211936	-9.77468	1.4461e-22	1.87618e-20
RPL5P11	high	low	1.63129	4.50948	3.07194	-1.3366	0.13684	-9.76763	1.5504e-22	2.00044e-20
PRKCE-AS1	high	low	0.49876	5.94618	1.79941	-2.55964	0.262163	-9.76353	1.61441e-22	2.07165e-20
MFSD13B	high	low	14.7262	30.007	20.775	-0.830104	0.0851101	-9.75329	1.7858e-22	2.27912e-20
LOC101927557	high	low	0.320841	6.75899	1.468	-2.76792	0.283845	-9.75151	1.81744e-22	2.30697e-20
SNORA70G	high	low	0.2497	4.39081	1.41288	-2.98609	0.30629	-9.74923	1.85869e-22	2.34664e-20
RNA5SP491	high	low	0.490378	2.88731	1.69014	-2.3985	0.246347	-9.73628	2.11142e-22	2.65147e-20
RPL11P3	high	low	7.48509	20.4136	10.8069	-0.833795	0.085685	-9.73093	2.22552e-22	2.77989e-20
RPL7P25	high	low	0.677863	3.16236	1.92146	-2.18642	0.224702	-9.73032	2.23889e-22	2.78179e-20
RPL9P16	high	low	1.13137	7.95704	2.68302	-1.80779	0.18581	-9.72926	2.26236e-22	2.79616e-20
RN7SL359P	high	low	1.28351	10.4927	2.92177	-1.75016	0.180022	-9.7219	2.432e-22	2.99008e-20
BTBD18	high	low	4.96561	18.9261	8.12653	-1.07935	0.111047	-9.71975	2.48397e-22	3.03807e-20
EEF1B2P1	high	low	1.88923	4.95857	3.42555	-1.28628	0.132412	-9.71423	2.62232e-22	3.19067e-20
PRSS48	high	low	0.538039	12.4501	1.85085	-2.49061	0.256529	-9.7089	2.76308e-22	3.3446e-20
SNX2P1	high	low	3.12864	14.3051	5.69283	-1.2972	0.133623	-9.70785	2.79161e-22	3.36182e-20
ERI3-IT1	high	low	4.19472	13.1712	6.82292	-1.08809	0.112129	-9.70394	2.90063e-22	3.47528e-20
CORO6	high	low	382.208	883.635	560.443	-1.34265	0.138511	-9.69342	3.21587e-22	3.83341e-20
LINC00216	high	low	9.52097	21.0981	13.6821	-0.849572	0.0876918	-9.68815	3.38597e-22	4.0158e-20
BNIP3P42	high	low	1.09869	6.04553	2.38311	-1.55734	0.160793	-9.68538	3.47919e-22	4.10562e-20
MYH2	high	low	25.4728	34.2688	12.3055	-1.27333	0.131599	-9.67586	3.8186e-22	4.48361e-20
RN7SL329P	high	low	0.837697	5.98784	2.30676	-2.51987	0.260656	-9.66742	4.14714e-22	4.84514e-20
MTCYBP3	high	low	0.286272	3.30495	1.45726	-2.87121	0.297381	-9.65498	4.68244e-22	5.44346e-20
SNORA47	high	low	1.53023	15.718	3.13469	-1.49097	0.154473	-9.65198	4.82137e-22	5.57735e-20
TRIML2	high	low	17.3897	4.43261	7.69779	1.64396	0.170466	9.64396	5.21362e-22	6.00154e-20
RPL34P30	high	low	0.484761	2.3609	1.42385	-2.12285	0.220236	-9.63898	5.47285e-22	6.26922e-20
GSN-AS1	high	low	34.1687	89.2392	47.5249	-0.815984	0.0846786	-9.63625	5.62017e-22	6.40672e-20
PPFIA1P1	high	low	0.954069	10.2247	2.29407	-1.83809	0.190828	-9.63215	5.84946e-22	6.63588e-20
RNU5E-1	high	low	1.09217	42.2351	2.92766	-2.06565	0.214634	-9.62406	6.32843e-22	7.14474e-20
METTL21AP1	high	low	0.363933	7.6145	1.53222	-2.7614	0.286949	-9.6233	6.37502e-22	7.14988e-20
POU5F2	high	low	2.92044	38.8554	5.06293	-1.19824	0.124519	-9.623	6.39388e-22	7.14988e-20
SNORA12	high	low	2.56793	58.9818	4.84414	-1.35017	0.140537	-9.60724	7.45194e-22	8.29355e-20
C6orf15	high	low	532.773	67.9758	67.9811	1.77463	0.184796	9.60316	7.75334e-22	8.58829e-20
TRPC5	high	low	0.929427	4.59246	1.93637	-2.01088	0.209573	-9.59513	8.38149e-22	9.24049e-20
TAS2R50	high	low	1.05192	5.31858	2.34739	-1.65555	0.172569	-9.59354	8.51099e-22	9.33942e-20
RNU6-341P	high	low	1.20697	3.91425	2.30709	-1.338	0.139539	-9.58873	8.91721e-22	9.73967e-20
MIR1972-1	high	low	0.997413	3.98495	2.1839	-1.61303	0.168461	-9.57507	1.01789e-21	1.10663e-19
RN7SKP23	high	low	29.0973	53.3019	41.2127	-0.857427	0.0895598	-9.57379	1.03058e-21	1.11526e-19
PRDX4	high	low	6341.99	4523.87	5431.95	0.487364	0.0509376	9.56787	1.09134e-21	1.17559e-19
THOC7-AS1	high	low	1.34707	5.64813	2.74825	-1.47897	0.154776	-9.55553	1.2295e-21	1.31837e-19
COX6CP14	high	low	0.25007	2.58324	1.41792	-2.98518	0.312799	-9.54347	1.38135e-21	1.47447e-19
RNF113B	high	low	0.845306	8.43565	2.06477	-1.85121	0.194086	-9.5381	1.45475e-21	1.54579e-19
SPIN2A	high	low	8.68792	25.9799	12.617	-0.876478	0.0919636	-9.5307	1.56226e-21	1.65255e-19
CTSV	high	low	727.223	368.682	547.759	0.980003	0.102872	9.52642	1.62795e-21	1.71431e-19
VPS26BP1	high	low	0.274987	6.37004	1.57847	-3.08726	0.324285	-9.52019	1.72862e-21	1.81219e-19
RNU6-301P	high	low	0.647502	2.34962	1.49948	-1.71972	0.180733	-9.51527	1.8124e-21	1.89158e-19
LOC100631242	high	low	0.408928	5.27227	1.85202	-2.83851	0.298358	-9.51376	1.83898e-21	1.91083e-19
TVP23CP1	high	low	0.582919	4.47056	2.24823	-2.67041	0.280822	-9.50926	1.92027e-21	1.98651e-19
UBE2V2P4	high	low	0.350176	3.2494	1.48371	-2.71488	0.285775	-9.50006	2.09768e-21	2.16051e-19
TSPYL6	high	low	0.999748	8.58524	2.39561	-1.77616	0.187042	-9.49605	2.18001e-21	2.23551e-19
SMAD1-AS2	high	low	0.804862	5.93233	2.11299	-1.95708	0.206367	-9.48349	2.45907e-21	2.51071e-19
SHANK2-AS3	high	low	0.924995	22.0011	2.55107	-2.11589	0.22315	-9.48192	2.49641e-21	2.5378e-19
RPL7AP65	high	low	0.69633	5.36495	1.72719	-1.85272	0.195417	-9.48085	2.5221e-21	2.55286e-19
CCR6	high	low	10.3768	24.4139	17.4029	-1.22937	0.129796	-9.47158	2.75654e-21	2.77819e-19
NSRP1P1	high	low	2.34701	5.72212	4.03639	-1.16647	0.123187	-9.46906	2.82384e-21	2.83386e-19
MAPRE3-AS1	high	low	2.62255	8.68855	4.64756	-1.22512	0.12946	-9.46329	2.98395e-21	2.98179e-19
RPS29P22	high	low	0.31788	4.15401	1.19846	-2.41179	0.254966	-9.4593	3.10016e-21	3.08479e-19
SP7	high	low	76.8985	2.6664	5.32151	1.61361	0.170633	9.45662	3.18047e-21	3.15135e-19
ETS1-AS1	high	low	0.388743	2.58802	1.48957	-2.59617	0.275072	-9.43815	3.79406e-21	3.74352e-19
RPL34P28	high	low	0.476142	6.51783	1.53592	-2.30675	0.244476	-9.43549	3.89155e-21	3.82366e-19
NDUFA3P2	high	low	0.363854	3.58926	1.52952	-2.71989	0.28849	-9.42802	4.17886e-21	4.0865e-19
RPS27AP8	high	low	0.563868	3.92824	1.51135	-2.56589	0.272167	-9.42765	4.19387e-21	4.0865e-19
RFPL4AP4	high	low	0.238037	5.92455	1.61373	-3.27815	0.348136	-9.41629	4.67304e-21	4.53459e-19
THSD4-AS1	high	low	4.61724	92.2962	8.97873	-1.48884	0.158166	-9.41315	4.81479e-21	4.65291e-19
RPL17P9	high	low	4.96426	9.69952	7.33445	-0.880368	0.0935437	-9.4113	4.90041e-21	4.71624e-19
RNF14P4	high	low	1.2613	4.04565	2.38688	-1.32165	0.140717	-9.39232	5.86946e-21	5.62582e-19
TAS2R3	high	low	2.48462	13.4178	4.67776	-1.39492	0.148541	-9.39085	5.95173e-21	5.68149e-19
NAALADL2-AS3	high	low	0.318036	3.23247	1.32854	-2.63401	0.280593	-9.38731	6.15529e-21	5.85201e-19
RN7SL473P	high	low	2.68374	9.05525	4.73795	-1.24735	0.132897	-9.38585	6.24086e-21	5.90944e-19
RCOR2	high	low	492.65	313.962	367.902	1.01705	0.108448	9.37822	6.70929e-21	6.32748e-19
RPL17P48	high	low	0.717848	4.36913	1.89245	-1.96498	0.209632	-9.37349	7.01716e-21	6.59136e-19
RN7SL344P	high	low	0.297195	2.02961	1.16434	-2.45651	0.262285	-9.3658	7.54778e-21	7.06153e-19
RPL21P60	high	low	2.31777	7.07094	4.07006	-1.1907	0.127154	-9.36423	7.66081e-21	7.13884e-19
ATP5PBP1	high	low	0.464536	3.07257	1.59532	-2.48737	0.265694	-9.36179	7.83941e-21	7.2764e-19
KARS1P1	high	low	0.370272	4.67836	1.57729	-2.73151	0.291903	-9.3576	8.15711e-21	7.54148e-19
NECAP1P2	high	low	0.511226	2.57761	1.54554	-2.14677	0.22953	-9.35287	8.53019e-21	7.82778e-19
TAS2R30	high	low	1.39909	20.008	2.88857	-1.56204	0.167013	-9.35283	8.53346e-21	7.82778e-19
ZNF154	high	low	195.319	328.882	262.173	-0.750222	0.0802204	-9.35201	8.59992e-21	7.85805e-19
MTND1P9	high	low	0.694794	3.33866	1.57473	-2.07112	0.221496	-9.35058	8.7167e-21	7.93389e-19
SNORA23	high	low	3.04625	81.613	4.83072	-1.38156	0.147887	-9.342	9.4528e-21	8.57066e-19
RNU6-1177P	high	low	0.295315	2.74088	1.35224	-2.77203	0.296872	-9.33744	9.86958e-21	8.91412e-19
GK3P	high	low	1.07811	4.05788	2.30391	-1.5307	0.164286	-9.31731	1.19322e-20	1.07357e-18
LOC100287148	high	low	0.938193	3.26377	2.10224	-1.67115	0.1795	-9.31002	1.27807e-20	1.14554e-18
PHACTR2-AS1	high	low	1.11236	9.09455	2.63987	-1.77894	0.191154	-9.30633	1.32321e-20	1.18148e-18
SEPTIN7P6	high	low	1.78689	8.35979	3.17546	-1.23917	0.13318	-9.3045	1.34624e-20	1.19749e-18
RN7SL338P	high	low	0.909901	6.1166	2.14624	-1.73361	0.186353	-9.30287	1.36706e-20	1.21142e-18
TMEM156	high	low	109.283	218.201	163.8	-0.997726	0.107425	-9.28768	1.57684e-20	1.39206e-18
MIR421	high	low	2.73225	8.29291	4.74602	-1.19463	0.128869	-9.27011	1.85954e-20	1.63549e-18
RPL12P20	high	low	0.38318	5.70942	1.89792	-3.01507	0.32536	-9.26689	1.91659e-20	1.67938e-18
RORA-AS1	high	low	15.0324	27.9853	20.7277	-0.766943	0.082769	-9.26606	1.93149e-20	1.68614e-18
KIZ-AS1	high	low	6.00151	18.1308	8.89591	-0.900699	0.0972148	-9.26503	1.95016e-20	1.69614e-18
B3GNT7	high	low	579.29	319.465	449.237	0.85861	0.0927335	9.25889	2.06565e-20	1.78995e-18
KCNG1	high	low	501.349	180.484	340.743	1.47412	0.159352	9.25072	2.22994e-20	1.92521e-18
CDK16	high	low	8674.9	6727.59	7700.2	0.366733	0.0396599	9.24696	2.30973e-20	1.98679e-18
C6orf163	high	low	28.6642	45.8081	37.2454	-0.652553	0.0705853	-9.24489	2.3549e-20	2.01825e-18
TUBB4BP2	high	low	0.548109	2.60442	1.57738	-2.11118	0.228402	-9.24325	2.39113e-20	2.03473e-18
HCCS	high	low	1544.45	1260.7	1402.42	0.292797	0.0316769	9.24324	2.39145e-20	2.03473e-18
LOC100505716	high	low	9.20855	25.4775	12.887	-0.77502	0.0838695	-9.24079	2.44693e-20	2.07442e-18
SNORA28	high	low	1.42452	8.49542	2.88219	-1.45231	0.1572	-9.23858	2.49795e-20	2.11005e-18
LIMS1-AS1	high	low	4.98519	10.3622	7.67658	-0.97427	0.105506	-9.23423	2.60161e-20	2.18973e-18
ERVW-1	high	low	9.17769	29.3902	15.0726	-1.15375	0.124962	-9.23285	2.63536e-20	2.21022e-18
PM20D1	high	low	10.7751	22.9027	15.7674	-0.921988	0.0999258	-9.22672	2.7904e-20	2.33192e-18
ZDHHC4P1	high	low	0.700986	7.42472	2.06722	-2.20047	0.23868	-9.21933	2.98961e-20	2.48954e-18
SNORA22	high	low	3.07083	24.0536	4.97054	-1.07178	0.116379	-9.20942	3.27886e-20	2.72076e-18
RPL7AP42	high	low	0.431085	4.72055	1.28937	-2.19489	0.238458	-9.2045	3.43268e-20	2.83837e-18
ZMYM4-AS1	high	low	2.00636	5.30514	3.37398	-1.09904	0.119486	-9.19804	3.64532e-20	3.00361e-18
SPTLC1P1	high	low	0.688545	2.52452	1.60752	-1.67272	0.182118	-9.18481	4.12248e-20	3.3849e-18
TSIX	high	low	25.7541	35.034	24.1324	-0.822992	0.0897223	-9.17266	4.61506e-20	3.77615e-18
QRSL1P3	high	low	1.19588	11.8139	2.5552	-1.54498	0.168551	-9.16625	4.89753e-20	3.99336e-18
FAM133FP	high	low	0.984351	4.0432	2.15278	-1.59409	0.173978	-9.16263	5.06454e-20	4.10678e-18
SCARNA3	high	low	0.284365	4.83963	1.5636	-3.07083	0.335153	-9.16248	5.07161e-20	4.10678e-18
KRT16	high	low	5786.72	2012.97	2719.44	1.6439	0.179609	9.15266	5.55503e-20	4.48277e-18
ATP6V0E1P1	high	low	0.391739	4.52385	1.59726	-2.62218	0.286561	-9.15051	5.66654e-20	4.55711e-18
CC2D2B	high	low	4.79422	9.02084	6.90981	-0.805227	0.0880741	-9.14261	6.09643e-20	4.88609e-18
NCKAP5-AS1	high	low	0.694768	7.97246	1.77011	-1.92216	0.210278	-9.14106	6.18423e-20	4.9396e-18
RN7SL166P	high	low	0.25676	3.51673	1.41089	-3.01652	0.330095	-9.13836	6.34078e-20	5.03259e-18
LOC101929162	high	low	15.4618	25.8885	20.6808	-0.693882	0.0759311	-9.13831	6.34351e-20	5.03259e-18
RPS2P23	high	low	0.729131	3.064	1.69111	-1.71937	0.188221	-9.13482	6.55141e-20	5.18002e-18
RNU6-444P	high	low	0.483254	2.47274	1.47907	-2.1757	0.238231	-9.1327	6.68116e-20	5.26489e-18
HNRNPA3P15	high	low	0.594143	5.86263	1.63724	-2.0172	0.220898	-9.13186	6.73332e-20	5.28824e-18
ARHGEF3-AS1	high	low	0.219856	4.25393	1.47212	-3.12836	0.342602	-9.13117	6.77652e-20	5.30443e-18
LOC102031319	high	low	0.241898	3.13288	1.48025	-3.13628	0.343507	-9.13016	6.8395e-20	5.33594e-18
STARD13-AS	high	low	7.31349	66.4527	11.4312	-1.04341	0.114402	-9.12062	7.46977e-20	5.79665e-18
CPB1	high	low	59181.1	127440	41265	-2.20411	0.241666	-9.12048	7.47939e-20	5.79665e-18
HMGB3P14	high	low	1.8507	6.43862	3.4045	-1.29074	0.141706	-9.10862	8.34402e-20	6.44548e-18
HNRNPA3P11	high	low	2.95032	13.4915	4.8777	-1.08629	0.119333	-9.10294	8.79163e-20	6.76898e-18
RPS3AP34	high	low	5.74559	11.0425	8.39692	-0.897754	0.0986888	-9.09682	9.3018e-20	7.13837e-18
CSN1S1	high	low	14.3745	2537.56	20.1391	-2.54691	0.28001	-9.09576	9.39261e-20	7.18458e-18
FSD2	high	low	5.63722	10.3225	7.73616	-0.937183	0.103105	-9.08963	9.93765e-20	7.57681e-18
MACROD2-AS1	high	low	0.542219	7.27679	1.98367	-2.56914	0.282705	-9.08772	1.01136e-19	7.68603e-18
SEC24AP1	high	low	2.18318	6.96729	4.19493	-1.41438	0.155666	-9.08597	1.02781e-19	7.78097e-18
FLJ20712	high	low	2.12449	5.86019	3.75492	-1.21596	0.133832	-9.08568	1.03048e-19	7.78097e-18
SNRPGP18	high	low	0.321248	6.37902	1.44021	-2.75002	0.302869	-9.07991	1.08667e-19	8.17894e-18
MRPL53P1	high	low	1.24451	4.06387	2.41777	-1.37718	0.151793	-9.07274	1.16062e-19	8.70762e-18
LOC613206	high	low	8.28274	15.3247	11.8075	-0.835263	0.0921773	-9.06148	1.28691e-19	9.62435e-18
RN7SL200P	high	low	0.325087	1.98996	1.15842	-2.37902	0.262818	-9.052	1.40376e-19	1.04649e-17
LOC401312	high	low	46.2949	22.6314	30.695	0.924656	0.102174	9.04985	1.43162e-19	1.05731e-17
STEAP1B	high	low	46.2949	22.6314	30.695	0.924656	0.102174	9.04985	1.43162e-19	1.05731e-17
SAP30L-AS1	high	low	37.2214	60.8681	49.0575	-0.692146	0.0764816	-9.04984	1.43178e-19	1.05731e-17
LOC100286962	high	low	2.34048	8.4996	3.95716	-1.1278	0.12471	-9.04338	1.51895e-19	1.11817e-17
ARL14EPP1	high	low	1.66733	5.29528	3.20091	-1.36532	0.150992	-9.04235	1.53346e-19	1.12532e-17
MTND5P14	high	low	0.935415	5.28903	2.10346	-1.64158	0.181685	-9.0353	1.63549e-19	1.19646e-17
MAEL	high	low	238.05	39.2749	23.459	1.23298	0.136505	9.03252	1.67761e-19	1.22346e-17
KRT18P57	high	low	1.39717	6.34517	2.82274	-1.45893	0.161573	-9.02956	1.72366e-19	1.25315e-17
GS1-279B7.1	high	low	0.929982	3.16363	2.04801	-1.648	0.182589	-9.02572	1.78512e-19	1.29383e-17
MTND5P2	high	low	0.40249	3.8974	1.5124	-2.523	0.279886	-9.01436	1.98018e-19	1.43078e-17
RYKP1	high	low	3.59766	10.9021	5.84371	-1.05297	0.116824	-9.01326	2.00027e-19	1.44087e-17
CPA4	high	low	543.764	205.469	339.024	1.20284	0.133462	9.0126	2.01219e-19	1.44503e-17
RNU2-68P	high	low	0.490465	2.26049	1.37643	-2.0313	0.2254	-9.01197	2.0238e-19	1.44893e-17
TBC1D22A-AS1	high	low	0.682362	4.69644	1.73067	-1.84947	0.205283	-9.00934	2.07295e-19	1.47961e-17
N4BP2L2-IT2	high	low	93.8894	144.086	119.015	-0.609597	0.0676811	-9.00691	2.1194e-19	1.50818e-17
RNY1	high	low	1.37976	195.393	3.4004	-1.9534	0.216906	-9.00575	2.14198e-19	1.51964e-17
SNORA65	high	low	14.6474	26.2367	19.1278	-0.647881	0.0719678	-9.00237	2.20892e-19	1.56241e-17
RN7SL328P	high	low	0.418692	3.14735	1.4239	-2.3162	0.257326	-9.00104	2.23593e-19	1.57677e-17
OR7E2P	high	low	0.756832	4.2987	1.94471	-1.92549	0.213946	-8.9999	2.25933e-19	1.5885e-17
ADAMTS9-AS2	high	low	25.9787	49.3468	37.6754	-0.911736	0.101345	-8.99637	2.33311e-19	1.63547e-17
C5orf66-AS2	high	low	0.478002	3.38536	1.55589	-2.31449	0.257301	-8.99525	2.35692e-19	1.64725e-17
KRT79	high	low	503.459	47.7673	31.3758	1.53324	0.170747	8.9796	2.71758e-19	1.89367e-17
MYH1	high	low	25.3225	35.7842	21.6333	-0.932333	0.103856	-8.97714	2.77899e-19	1.93074e-17
PPP1R11P2	high	low	0.452723	2.49968	1.47731	-2.23417	0.24893	-8.97512	2.83052e-19	1.96074e-17
EEF1B2P8	high	low	0.241303	4.73525	1.36829	-2.96296	0.330319	-8.96999	2.96535e-19	2.0481e-17
RPL37P9	high	low	0.450159	2.37005	1.41114	-2.32779	0.259596	-8.96698	3.04751e-19	2.09867e-17
RNU6-1283P	high	low	0.25597	2.85605	1.32834	-2.89364	0.322716	-8.96654	3.05969e-19	2.1009e-17
RPS26P21	high	low	0.804402	2.93918	1.87294	-1.7461	0.194772	-8.96485	3.10713e-19	2.12725e-17
EPN2-AS1	high	low	3.61879	16.6765	5.71573	-1.03308	0.115279	-8.96159	3.20028e-19	2.18466e-17
RN7SKP80	high	low	11.2842	26.013	16.228	-0.871834	0.0973298	-8.95752	3.32058e-19	2.26021e-17
RAI1-AS1	high	low	0.844987	9.91133	1.98067	-1.74753	0.195238	-8.95073	3.5313e-19	2.39669e-17
DUTP7	high	low	0.495026	2.23471	1.36581	-1.95299	0.218318	-8.94564	3.69787e-19	2.50251e-17
RNY1P13	high	low	2.49947	5.23437	3.72351	-1.10515	0.123679	-8.93562	4.04904e-19	2.73229e-17
SLC39A7	high	low	14903.9	11519.4	13209.8	0.371599	0.0416027	8.93209	4.18018e-19	2.8127e-17
SNAP25	high	low	473.675	226.196	143.073	1.19657	0.133985	8.93062	4.23624e-19	2.84227e-17
RTP3	high	low	29.0347	2.15876	4.7621	2.72334	0.305185	8.92357	4.51506e-19	3.02072e-17
LOC101927057	high	low	18.5052	50.6648	25.5889	-0.793163	0.0889103	-8.92094	4.62367e-19	3.07585e-17
OMG	high	low	18.5052	50.6648	25.5889	-0.793163	0.0889103	-8.92094	4.62367e-19	3.07585e-17
LRIG2-DT	high	low	17.8793	25.5391	20.4829	-0.689889	0.0773466	-8.91944	4.68642e-19	3.10879e-17
LOC101928389	high	low	0.616734	8.89667	1.82864	-2.16961	0.243375	-8.91466	4.89296e-19	3.23666e-17
SPDYE5	high	low	24.9247	40.5777	32.7597	-0.671944	0.07547	-8.90345	5.4137e-19	3.57107e-17
TTN	high	low	525.702	1017.81	697.372	-0.723409	0.0812722	-8.90106	5.5314e-19	3.63849e-17
LOC100131264	high	low	0.412409	2.05975	1.23697	-2.14706	0.2413	-8.89792	5.69034e-19	3.73258e-17
SCARNA6	high	low	7.78412	82.6504	11.8222	-1.00645	0.113145	-8.89522	5.83062e-19	3.81394e-17
RN7SKP9	high	low	0.390403	32.1681	1.65482	-2.78739	0.313439	-8.89295	5.95073e-19	3.88169e-17
ARPP21	high	low	22.4871	55.161	11.9113	-1.50429	0.169212	-8.88997	6.11239e-19	3.9761e-17
GTF3C2-AS1	high	low	11.7139	20.1633	15.9432	-0.72474	0.0815693	-8.88495	6.39486e-19	4.14835e-17
ZBTB20-AS3	high	low	0.253797	3.95977	1.56494	-3.25428	0.366343	-8.88314	6.49989e-19	4.20487e-17
RPL6P12	high	low	0.382596	3.41572	1.31714	-2.38346	0.268625	-8.87281	7.1325e-19	4.60144e-17
TCF4-AS1	high	low	0.394261	4.31339	1.5344	-2.66663	0.300574	-8.87179	7.19797e-19	4.63096e-17
RPS2P16	high	low	2.62031	5.62324	4.1234	-0.986114	0.111287	-8.86101	7.92908e-19	5.08739e-17
TFGP1	high	low	0.452278	2.45538	1.26911	-2.0328	0.229433	-8.86012	7.9927e-19	5.11424e-17
RNU6-638P	high	low	1.85568	6.33057	3.27102	-1.18949	0.134455	-8.84672	9.01275e-19	5.75126e-17
SPDYA	high	low	36.3551	56.6124	46.4947	-0.621435	0.0703484	-8.83368	1.01288e-18	6.44594e-17
RPL7P17	high	low	2.40304	5.50336	3.95488	-1.05911	0.119905	-8.8329	1.01994e-18	6.45989e-17
GNG12-AS1	high	low	29.0895	47.6185	38.364	-0.700131	0.0792646	-8.83283	1.02058e-18	6.45989e-17
RPL7P52	high	low	2.04529	5.86449	3.61414	-1.206	0.136565	-8.83095	1.0379e-18	6.55187e-17
IGSF1	high	low	443.723	1736.15	484.763	-1.42798	0.161789	-8.8262	1.08297e-18	6.81804e-17
ZNF483	high	low	63.926	107.644	85.8087	-0.745722	0.0845277	-8.82222	1.12209e-18	7.04544e-17
HMGB1P7	high	low	0.237766	2.21194	1.22592	-2.84633	0.322915	-8.81451	1.20209e-18	7.52768e-17
TAFA3	high	low	95.4773	47.9356	56.2573	1.22561	0.139178	8.80603	1.29651e-18	8.0973e-17
CHCHD4P5	high	low	0.348153	8.50855	1.43744	-2.72619	0.309621	-8.80494	1.30923e-18	8.15507e-17
MMP1	high	low	3034.17	1170.25	2101.21	1.37445	0.156109	8.80439	1.3157e-18	8.1737e-17
ILF2P1	high	low	1.31172	9.0183	2.56088	-1.39799	0.158793	-8.80386	1.32193e-18	8.19074e-17
PCP4L1	high	low	190.264	84.191	125.301	1.22364	0.139051	8.79994	1.36891e-18	8.45949e-17
RNU4-24P	high	low	0.392109	2.68916	1.18189	-2.07781	0.236168	-8.79801	1.39261e-18	8.58335e-17
MADD-AS1	high	low	2.22538	5.42325	3.82604	-1.15917	0.131926	-8.78652	1.54271e-18	9.48361e-17
SMARCE1P1	high	low	0.471958	2.0172	1.24541	-1.90482	0.216877	-8.78295	1.59246e-18	9.76393e-17
RPL21P57	high	low	0.842836	3.61664	1.91596	-1.68092	0.191407	-8.78192	1.60704e-18	9.82761e-17
PWAR5	high	low	52.3758	107.958	80.1967	-1.03686	0.118166	-8.77461	1.71501e-18	1.04607e-16
RPL7P11	high	low	2.06469	6.64512	3.67338	-1.25709	0.143286	-8.77329	1.73516e-18	1.05409e-16
DIP2A-IT1	high	low	1.30444	5.12298	2.53788	-1.38706	0.158102	-8.77316	1.73713e-18	1.05409e-16
EIF2S2	high	low	6255.68	5008.63	5631.48	0.320728	0.0365632	8.77187	1.75726e-18	1.06355e-16
SNORA79B	high	low	1.86306	23.0432	3.267	-1.24331	0.141761	-8.77048	1.77913e-18	1.07402e-16
ELAVL3	high	low	18.6485	63.0261	10.7193	-1.51714	0.173019	-8.76862	1.80872e-18	1.08908e-16
BNIP3P25	high	low	0.988223	5.51143	2.24846	-1.71016	0.19505	-8.76779	1.82215e-18	1.09436e-16
HSPE1P26	high	low	1.45216	6.7768	2.75468	-1.33563	0.15249	-8.75878	1.97374e-18	1.18238e-16
RN7SL220P	high	low	0.312057	2.23329	1.27371	-2.60365	0.297403	-8.75464	2.04763e-18	1.22352e-16
RPL19P14	high	low	0.315591	2.64396	1.29744	-2.60756	0.297864	-8.75419	2.05571e-18	1.22523e-16
MTHFD1P1	high	low	8.73027	22.5208	12.4404	-0.830288	0.0949019	-8.74891	2.15424e-18	1.28071e-16
ENPP7P4	high	low	9.67829	23.3575	14.0981	-0.889383	0.101678	-8.74705	2.18999e-18	1.29868e-16
RN7SL629P	high	low	0.202822	2.741	1.27102	-2.93206	0.335284	-8.745	2.23015e-18	1.31916e-16
MIR4526	high	low	1.50433	4.4201	2.96379	-1.4548	0.166387	-8.74347	2.26051e-18	1.33376e-16
TSR2	high	low	3701.89	2932.38	3316.72	0.336129	0.0384454	8.74302	2.26958e-18	1.33575e-16
RNU6-123P	high	low	0.363686	3.13141	1.201	-2.36939	0.271046	-8.74164	2.29746e-18	1.34878e-16
RPL26P26	high	low	0.678321	8.00785	1.95435	-2.18659	0.250177	-8.74019	2.32723e-18	1.36285e-16
LDLRAD4-AS1	high	low	34.5763	80.9885	51.7548	-1.18729	0.13587	-8.73839	2.36452e-18	1.38124e-16
LNX1-AS1	high	low	0.688487	4.94471	1.65976	-1.77378	0.203048	-8.73577	2.41999e-18	1.41014e-16
RN7SL431P	high	low	4.59299	10.5494	6.87351	-0.928659	0.106353	-8.73188	2.50479e-18	1.45594e-16
RNU6-1231P	high	low	0.345667	1.70549	1.02631	-2.00089	0.229333	-8.72483	2.66582e-18	1.54571e-16
RN7SL394P	high	low	0.493071	1.96804	1.23135	-1.80741	0.207185	-8.72363	2.69417e-18	1.5583e-16
RN7SL862P	high	low	0.684236	3.37275	1.58408	-1.68883	0.193823	-8.71325	2.95287e-18	1.70374e-16
TH2LCRR	high	low	8.03814	14.2756	11.1602	-0.762105	0.0874861	-8.71115	3.00802e-18	1.73131e-16
ENO1P3	high	low	0.453649	7.19922	1.37464	-2.21053	0.253783	-8.7103	3.03067e-18	1.74008e-16
LOC100422225	high	low	0.512376	2.13333	1.32373	-1.84335	0.211708	-8.70702	3.11974e-18	1.78685e-16
MAGI1-AS1	high	low	0.559108	14.9239	1.42364	-2.08636	0.239726	-8.7031	3.2293e-18	1.8451e-16
LOC100130664	high	low	0.369781	4.16662	1.34893	-2.46532	0.283408	-8.69882	3.35347e-18	1.9114e-16
GPR22	high	low	3.44247	22.2088	4.79394	-1.2914	0.14848	-8.69745	3.39419e-18	1.92992e-16
RPS12P7	high	low	0.341857	2.59435	1.26242	-2.4649	0.283647	-8.69005	3.62293e-18	2.05501e-16
JTBP1	high	low	0.616234	2.42115	1.51967	-1.78838	0.20614	-8.67554	4.11586e-18	2.32898e-16
KRT20	high	low	7.30754	188.5	7.4623	-2.03391	0.234574	-8.67067	4.29582e-18	2.42497e-16
LOC101929452	high	low	1.49038	4.65493	2.78219	-1.32001	0.152278	-8.66844	4.38097e-18	2.46711e-16
RNU6-942P	high	low	0.493666	3.34137	1.48078	-2.20366	0.254273	-8.66651	4.45561e-18	2.50116e-16
TUBB8P1	high	low	4.72754	9.2719	7.00217	-0.898809	0.103713	-8.66633	4.46275e-18	2.50116e-16
IL36RN	high	low	25.0248	9.34772	11.3764	1.79299	0.207015	8.66115	4.67029e-18	2.61125e-16
RN7SL269P	high	low	0.462612	1.88278	1.17347	-1.81296	0.209336	-8.66053	4.69581e-18	2.61928e-16
EIF1AX-AS1	high	low	1.55422	4.1151	2.83604	-1.24731	0.144033	-8.6599	4.72187e-18	2.62758e-16
RPL10AP1	high	low	1.78009	6.23264	3.15301	-1.16676	0.134874	-8.6508	5.11395e-18	2.83903e-16
RNU4ATAC16P	high	low	0.283849	6.90104	1.37118	-2.87386	0.332228	-8.65027	5.1379e-18	2.84436e-16
LOC643342	high	low	1.57478	4.08637	2.83194	-1.21272	0.140198	-8.65005	5.14778e-18	2.84436e-16
TAS2R63P	high	low	0.664085	5.28051	1.75728	-2.00732	0.232069	-8.64966	5.16514e-18	2.84725e-16
FZD9	high	low	131.673	62.3526	91.748	1.34291	0.155359	8.64392	5.43185e-18	2.98726e-16
MIR5190	high	low	0.760585	8.33542	1.97812	-1.96041	0.226818	-8.64309	5.47111e-18	3.00183e-16
MAGEA12	high	low	148.176	58.2553	35.0731	2.90859	0.336805	8.63583	5.83038e-18	3.19149e-16
XKR7	high	low	124.801	60.3166	24.0478	1.59719	0.185084	8.62954	6.15981e-18	3.36397e-16
NSG2	high	low	553.314	219.162	93.1885	1.49901	0.173967	8.61665	6.89425e-18	3.75632e-16
PRR27	high	low	280.766	34.6675	10.4022	3.41171	0.395964	8.6162	6.92148e-18	3.76243e-16
LOC107985097	high	low	0.463111	4.17676	1.38164	-2.21078	0.256646	-8.61411	7.04878e-18	3.8141e-16
PPIAP51	high	low	1.9983	7.97976	3.49516	-1.15165	0.133693	-8.6141	7.04902e-18	3.8141e-16
RPL36AP32	high	low	0.42589	2.04319	1.23541	-2.00009	0.232297	-8.61008	7.30076e-18	3.93303e-16
CDCA4P1	high	low	5.16778	10.3674	7.77041	-0.940795	0.109267	-8.61006	7.30231e-18	3.93303e-16
TAS2R46	high	low	0.879199	4.48137	1.97309	-1.69005	0.196319	-8.60866	7.39207e-18	3.97226e-16
SPATA13-AS1	high	low	0.637475	5.78827	1.54166	-1.73924	0.202108	-8.60549	7.59929e-18	4.06781e-16
RPL7P57	high	low	5.17799	10.2977	7.74059	-0.909966	0.105743	-8.60541	7.60452e-18	4.06781e-16
CFAP20DC-AS1	high	low	0.395787	2.41802	1.408	-2.46733	0.286742	-8.60469	7.65244e-18	4.08414e-16
SCYL2P1	high	low	3.67243	7.45411	5.56531	-0.91037	0.105892	-8.59715	8.17191e-18	4.3515e-16
LOC729126	high	low	0.691303	2.27562	1.48432	-1.52601	0.177565	-8.59411	8.39106e-18	4.45808e-16
MIR548O	high	low	0.343246	1.65621	1.00044	-1.97044	0.229298	-8.59337	8.44585e-18	4.47706e-16
MTND1P36	high	low	0.195221	2.01243	1.10481	-2.80813	0.326897	-8.59025	8.67828e-18	4.58991e-16
ZNF460	high	low	121.307	268.804	158.241	-0.680445	0.0792212	-8.58917	8.75977e-18	4.6226e-16
RN7SL173P	high	low	0.204568	3.19971	1.25241	-3.0092	0.350585	-8.58336	9.21401e-18	4.85141e-16
ALG14-AS1	high	low	0.97252	2.67312	1.72012	-1.6872	0.196596	-8.58206	9.31879e-18	4.8956e-16
SLC15A1	high	low	265.535	93.8748	109.652	1.56294	0.182359	8.57068	1.02872e-17	5.39227e-16
TAS2R31	high	low	7.33939	21.8832	10.7903	-0.900439	0.105089	-8.56837	1.04957e-17	5.48935e-16
CLDN18	high	low	10.1929	18.7581	14.4801	-0.844589	0.0986225	-8.56386	1.09155e-17	5.69619e-16
SOX8	high	low	508.021	261.906	197.073	1.19383	0.139504	8.55765	1.15194e-17	5.98712e-16
LOC100533848	high	low	0.393667	4.85778	1.49297	-2.61509	0.305586	-8.5576	1.1524e-17	5.98712e-16
DDI1	high	low	0.255485	3.06264	1.36909	-2.94512	0.344353	-8.55263	1.20317e-17	6.23712e-16
TMEM70	high	low	1998.38	1536.02	1766.95	0.379612	0.0443917	8.55142	1.21579e-17	6.28865e-16
PDHA1	high	low	4313.24	3433.58	3872.94	0.32907	0.0384848	8.55063	1.2242e-17	6.3182e-16
RASD2	high	low	1514.36	842.183	1177.91	0.846474	0.0990307	8.54759	1.25689e-17	6.47272e-16
LOC107984969	high	low	14.7041	30.0252	20.1239	-0.75835	0.0887666	-8.54319	1.30564e-17	6.70906e-16
SLC28A2	high	low	9.25943	34.6119	12.203	-0.944783	0.110598	-8.5425	1.31352e-17	6.7348e-16
GPKOW	high	low	1743.8	1438.76	1591.12	0.277104	0.0324492	8.53963	1.34653e-17	6.88901e-16
HSPA8P3	high	low	0.793001	3.53291	1.7937	-1.65976	0.194504	-8.53329	1.42246e-17	7.26166e-16
SNORD17	high	low	23.1431	672.898	26.9547	-0.949348	0.111363	-8.52481	1.53061e-17	7.79683e-16
SCARNA8	high	low	1.77309	8.96017	3.10786	-1.1367	0.133396	-8.52123	1.57868e-17	8.02427e-16
LOC100533631	high	low	0.469254	4.56708	1.24985	-1.92939	0.226535	-8.51696	1.6379e-17	8.30731e-16
IRAK1	high	low	9628.42	7085.92	8355.79	0.44232	0.0519495	8.51443	1.67408e-17	8.47253e-16
OSBPL10-AS1	high	low	1.47785	9.60637	2.94911	-1.50302	0.176579	-8.51186	1.71161e-17	8.6438e-16
LOC101927839	high	low	0.35291	3.89438	1.37235	-2.54909	0.29959	-8.50858	1.76073e-17	8.87279e-16
MTND1P32	high	low	0.287411	3.70366	1.41997	-2.93714	0.345252	-8.50725	1.78112e-17	8.9563e-16
RPS8P9	high	low	5.03944	9.78142	7.41299	-0.896796	0.105444	-8.50492	1.81715e-17	9.118e-16
RCC2P4	high	low	0.272946	2.42989	1.16084	-2.55391	0.300345	-8.50325	1.8435e-17	9.23047e-16
MIR4296	high	low	0.434568	5.36081	1.3342	-2.25173	0.265166	-8.49177	2.03507e-17	1.0168e-15
ACSM6	high	low	6.49969	10.7516	6.42352	-1.3017	0.153455	-8.48259	2.20228e-17	1.09801e-15
ORM2	high	low	331.651	119.904	127.457	1.5713	0.185307	8.47948	2.26201e-17	1.1254e-15
SMCR5	high	low	2.52459	20.1208	4.26272	-1.10535	0.130558	-8.46635	2.532e-17	1.25706e-15
SUGT1P2	high	low	3.2806	7.49064	4.87489	-0.862227	0.101848	-8.46585	2.54287e-17	1.25979e-15
CCNE1	high	low	724.378	387.425	555.719	0.902786	0.106688	8.46192	2.63012e-17	1.30028e-15
C21orf62	high	low	5.3382	11.0099	7.75064	-0.840149	0.0993192	-8.45908	2.69493e-17	1.32939e-15
GSTCD-AS1	high	low	4.6005	11.2022	6.61771	-0.821748	0.0971466	-8.45885	2.70033e-17	1.32939e-15
MIR604	high	low	0.448847	6.32131	1.34621	-2.21056	0.261414	-8.45617	2.76294e-17	1.35737e-15
ORM1	high	low	607.365	182.629	158.488	1.6706	0.197582	8.45525	2.7848e-17	1.36525e-15
SCARNA13	high	low	18.946	210.938	25.5003	-0.727336	0.0860894	-8.44861	2.94785e-17	1.44217e-15
TYR	high	low	1.01971	7.6203	2.08565	-1.53045	0.181257	-8.44354	3.07871e-17	1.50306e-15
NR3C1P1	high	low	0.29559	2.11938	1.20847	-2.56888	0.304352	-8.44049	3.16018e-17	1.53964e-15
SALRNA2	high	low	1.05385	4.86129	2.16478	-1.47134	0.174357	-8.43864	3.21058e-17	1.56095e-15
RPL10P12	high	low	2.81734	11.1381	4.46873	-0.97436	0.115489	-8.43683	3.26054e-17	1.5798e-15
RPL13P6	high	low	1.2666	3.5041	2.38656	-1.37471	0.162943	-8.43675	3.26279e-17	1.5798e-15
SALL4P4	high	low	0.217393	4.43396	1.40757	-3.1099	0.368747	-8.43369	3.34926e-17	1.61833e-15
RPS20P31	high	low	0.291431	3.12685	1.28156	-2.71173	0.32157	-8.4328	3.37484e-17	1.62734e-15
SEMA6A-AS1	high	low	35.2763	55.2105	45.2542	-0.627899	0.0744652	-8.43211	3.3949e-17	1.63366e-15
IL1R2	high	low	165.052	80.5822	74.749	0.92572	0.109799	8.43103	3.42623e-17	1.64536e-15
PCDH11X	high	low	25.8399	88.8877	22.7178	-1.51747	0.180011	-8.42983	3.46155e-17	1.65893e-15
LRFN5	high	low	42.5699	77.7967	60.2023	-0.864468	0.102584	-8.42696	3.5475e-17	1.69666e-15
NCOA7-AS1	high	low	0.278899	2.13445	1.20768	-2.6721	0.317396	-8.41884	3.8024e-17	1.81487e-15
ENPP7P12	high	low	0.927869	4.20957	1.87983	-1.42035	0.168732	-8.4178	3.83612e-17	1.82725e-15
RERG-AS1	high	low	2.19961	14.7273	3.60491	-1.34827	0.160209	-8.41571	3.90508e-17	1.85633e-15
BACH1-IT3	high	low	0.159774	4.61048	1.4402	-3.3784	0.401597	-8.41242	4.01645e-17	1.90542e-15
MIR1296	high	low	0.277104	3.12821	1.26318	-2.749	0.327036	-8.40579	4.24991e-17	2.01211e-15
RPL34P24	high	low	1.48328	5.45275	2.61296	-1.17647	0.140005	-8.40303	4.3511e-17	2.05587e-15
RN7SL382P	high	low	0.791622	2.53777	1.66564	-1.4732	0.175372	-8.40046	4.4475e-17	2.0972e-15
RPS15AP13	high	low	0.201362	2.09071	1.14705	-2.85327	0.339747	-8.39822	4.53287e-17	2.13317e-15
ECE1-AS1	high	low	16.2187	26.5651	21.3975	-0.685238	0.0816094	-8.39656	4.59741e-17	2.15922e-15
RNU6-577P	high	low	0.684983	2.54877	1.61789	-1.71952	0.20481	-8.39569	4.63176e-17	2.17101e-15
ROS1	high	low	152.833	33.5012	20.8277	1.40832	0.167807	8.39252	4.75851e-17	2.22477e-15
NPTN-IT1	high	low	48.704	83.4694	66.1055	-0.767045	0.0913982	-8.39235	4.7654e-17	2.22477e-15
RPL5P23	high	low	16.0247	25.6472	20.8411	-0.640157	0.0762951	-8.39053	4.83951e-17	2.25489e-15
NDUFB4P10	high	low	0.694078	2.14482	1.42023	-1.45906	0.173954	-8.38765	4.95965e-17	2.30629e-15
LINC00222	high	low	3.16322	7.95361	4.95068	-0.997586	0.118945	-8.38695	4.98932e-17	2.3155e-15
LARGE-AS1	high	low	1.89324	15.4716	3.38533	-1.25896	0.150276	-8.3777	5.39724e-17	2.49987e-15
EGFR-AS1	high	low	3.23437	53.5124	4.19117	-1.73007	0.206617	-8.3733	5.60251e-17	2.58984e-15
LOC100506403	high	low	10237.6	13469.7	11855.4	-0.395827	0.0472901	-8.37018	5.75302e-17	2.64898e-15
RUNX1	high	low	10237.6	13469.7	11855.4	-0.395827	0.0472901	-8.37018	5.75302e-17	2.64898e-15
DPRXP4	high	low	7.7602	13.5147	10.6405	-0.714044	0.0853127	-8.36973	5.77518e-17	2.65398e-15
LOC101928988	high	low	6.10486	14.0491	9.12545	-0.936991	0.112019	-8.36458	6.03289e-17	2.767e-15
LOC101927227	high	low	0.635369	3.23917	1.52643	-1.75956	0.210377	-8.36382	6.07172e-17	2.77938e-15
ADAM20P1	high	low	13.2006	25.0982	17.6929	-0.710025	0.0849293	-8.36019	6.262e-17	2.8609e-15
LOC101927237	high	low	5.20147	9.21296	7.20938	-0.774859	0.0926941	-8.35931	6.30847e-17	2.87654e-15
LINC02753	high	low	0.999393	3.44829	1.80906	-1.72973	0.207022	-8.35527	6.52853e-17	2.97112e-15
SNORA49	high	low	0.703234	24.8274	1.72526	-1.97356	0.236301	-8.35191	6.71693e-17	3.05094e-15
MATR3	high	low	209.413	287.958	248.728	-0.454372	0.0544149	-8.35015	6.81744e-17	3.09061e-15
CARS1-AS1	high	low	2.05254	5.64156	3.49346	-1.13972	0.136759	-8.3338	7.82887e-17	3.5423e-15
MROH9	high	low	3.74679	11.2556	5.50829	-1.36341	0.163637	-8.33189	7.95638e-17	3.59307e-15
CYP3A4	high	low	5.2764	8.32883	6.2483	-0.937042	0.112502	-8.32914	8.14304e-17	3.67031e-15
RNU6-611P	high	low	3.66689	7.47404	5.57252	-0.922818	0.110806	-8.32822	8.20701e-17	3.69206e-15
RPL35AP14	high	low	0.557038	2.23117	1.39501	-1.81083	0.21748	-8.32643	8.33171e-17	3.74099e-15
H2BC10	high	low	1.81538	11.9549	3.52838	-1.45041	0.174271	-8.32274	8.5956e-17	3.85211e-15
RPL31P58	high	low	0.707839	4.40021	1.65224	-1.78901	0.214978	-8.32179	8.66436e-17	3.87169e-15
H3P45	high	low	0.24775	1.92361	1.08659	-2.54193	0.305458	-8.32168	8.67228e-17	3.87169e-15
LOC339059	high	low	2.14497	6.32638	3.4884	-1.05432	0.126712	-8.32059	8.75281e-17	3.90023e-15
TDO2	high	low	389.887	210.361	300.027	0.890132	0.106994	8.31944	8.83762e-17	3.93057e-15
SPANXB1	high	low	14.4364	100.362	12.2553	-2.19405	0.263794	-8.31729	8.9994e-17	3.99495e-15
MMP16	high	low	748.044	1285.56	1017.09	-0.78094	0.0939277	-8.31428	9.23143e-17	4.09022e-15
RPL35AP6	high	low	1.53069	5.44336	2.89661	-1.34059	0.161321	-8.31009	9.5633e-17	4.22928e-15
MARS1	high	low	6525.96	5504.63	6014.75	0.245513	0.0295864	8.29817	1.05727e-16	4.6669e-15
SNORD71	high	low	0.351636	2.35914	1.21169	-2.28021	0.274884	-8.29517	1.08427e-16	4.77712e-15
MYH13	high	low	23.7714	41.8069	32.7989	-0.799838	0.0964678	-8.29124	1.12077e-16	4.92867e-15
RNU6-720P	high	low	1.14241	3.26329	2.204	-1.33449	0.160983	-8.28966	1.13569e-16	4.98494e-15
CDH22	high	low	15.7442	35.8998	25.8329	-1.19137	0.143759	-8.28728	1.15866e-16	5.07625e-15
H2AC21	high	low	3.63141	24.5018	6.02903	-1.13994	0.137612	-8.28369	1.19416e-16	5.22207e-15
RAB5IF	high	low	1380.6	1066.68	1223.47	0.372002	0.0449179	8.28183	1.21292e-16	5.29424e-15
RN7SL760P	high	low	0.303344	2.56702	1.14499	-2.45528	0.29652	-8.28032	1.2284e-16	5.35187e-15
MRPL13	high	low	3455.87	2557.91	3006.4	0.434121	0.0524479	8.27719	1.26119e-16	5.48456e-15
RNU11-2P	high	low	0.188958	3.48743	1.1969	-2.98292	0.360488	-8.27467	1.28809e-16	5.59116e-15
LOC101930421	high	low	2.73026	19.3819	4.86119	-1.25865	0.152136	-8.27314	1.30476e-16	5.6531e-15
LOC101928855	high	low	1.38714	5.47544	2.5143	-1.27389	0.153998	-8.27209	1.31632e-16	5.69267e-15
ARHGAP36	high	low	81.3954	498.535	83.3204	-1.88588	0.228039	-8.26999	1.3397e-16	5.78311e-15
VTRNA1-1	high	low	0.327789	2.45426	1.05219	-2.32437	0.281237	-8.26483	1.3989e-16	6.02436e-15
LOC100420880	high	low	1.24283	3.93309	2.31743	-1.29762	0.157008	-8.26468	1.40071e-16	6.02436e-15
SNORC	high	low	471.608	305.029	235.684	0.945191	0.114381	8.2635	1.41461e-16	6.073e-15
ALAS1	high	low	3106.42	2618.39	2862.14	0.246454	0.0298283	8.26243	1.42741e-16	6.11482e-15
IFNK	high	low	0.409946	6.09348	1.17967	-2.67393	0.323632	-8.26225	1.42956e-16	6.11482e-15
PRKAR1AP1	high	low	0.442154	2.24494	1.1481	-1.82675	0.221216	-8.25776	1.48433e-16	6.33755e-15
PCA3	high	low	0.334899	4.25821	1.29448	-2.59729	0.314755	-8.2518	1.56032e-16	6.64991e-15
ABCA9-AS1	high	low	1.2226	3.61974	2.42247	-1.42855	0.173197	-8.24809	1.60945e-16	6.83567e-15
RN7SKP292	high	low	0.64002	2.70102	1.42102	-1.62957	0.197569	-8.24807	1.60973e-16	6.83567e-15
RPL23AP52	high	low	0.657032	2.37406	1.37019	-1.44796	0.17562	-8.24483	1.654e-16	7.01099e-15
RNU7-181P	high	low	0.316607	2.32794	1.1041	-2.36416	0.286789	-8.24353	1.67202e-16	7.07462e-15
VEZTP1	high	low	6.70572	18.8334	9.59051	-0.792986	0.0962331	-8.24027	1.71827e-16	7.25722e-15
RN7SL67P	high	low	0.837978	3.18511	1.74144	-1.60655	0.195055	-8.23638	1.77493e-16	7.48307e-15
MIR1205	high	low	0.488659	3.25817	1.46693	-2.15303	0.261477	-8.23411	1.80892e-16	7.61271e-15
DDX18P1	high	low	4.37733	16.6558	6.46413	-0.870982	0.105805	-8.23191	1.84248e-16	7.74005e-15
DANT2	high	low	6.41167	37.723	9.49496	-0.917498	0.111471	-8.23084	1.8591e-16	7.79593e-15
UGT2B4	high	low	179.631	944.459	102.684	-1.98907	0.241745	-8.22799	1.90383e-16	7.9693e-15
LOC101929109	high	low	1.06099	4.4653	2.08078	-1.38823	0.168736	-8.2272	1.91644e-16	8.0078e-15
RPL27P3	high	low	0.394835	3.9757	1.20988	-2.21386	0.269153	-8.2253	1.94711e-16	8.12148e-15
RPS4XP6	high	low	15.3019	23.5864	19.4486	-0.580577	0.0706085	-8.22248	1.99339e-16	8.29076e-15
CCNB2P1	high	low	0.487472	2.51209	1.29972	-1.93883	0.235799	-8.2224	1.99475e-16	8.29076e-15
IL1RAPL1	high	low	6.55555	12.5839	6.92299	-1.24823	0.151851	-8.22009	2.03347e-16	8.43673e-15
C1QL4	high	low	63.3963	31.1873	44.3801	1.31829	0.160578	8.20963	2.21875e-16	9.18922e-15
TUBA1C	high	low	6782.82	5176.42	5978.75	0.389895	0.0475469	8.20021	2.39973e-16	9.92128e-15
HMGB3P4	high	low	3.14203	6.7573	4.95162	-1.00975	0.123165	-8.19836	2.43695e-16	1.00574e-14
LCMT1-AS2	high	low	11.7194	61.8987	16.2527	-0.795043	0.0969791	-8.19809	2.44228e-16	1.00618e-14
RPL21P72	high	low	0.27412	6.38341	1.08986	-2.48526	0.303244	-8.19559	2.49373e-16	1.02557e-14
RPL15P16	high	low	2.07722	5.09165	3.34842	-1.00001	0.122035	-8.19445	2.51744e-16	1.03351e-14
KRT81	high	low	7424.36	3389.38	4378.7	1.56391	0.190864	8.19384	2.53027e-16	1.03697e-14
TMED11P	high	low	0.973755	6.7556	2.13059	-1.64795	0.201181	-8.19135	2.58309e-16	1.05534e-14
RN7SKP299	high	low	0.320435	3.07975	1.2114	-2.497	0.304835	-8.19131	2.58408e-16	1.05534e-14
ESRRB	high	low	22.1613	43.6749	31.2384	-0.861088	0.105145	-8.18953	2.62238e-16	1.06912e-14
RNU1-16P	high	low	1.81806	7.18966	3.05817	-1.1096	0.13553	-8.18709	2.67625e-16	1.08919e-14
PARM1-AS1	high	low	1.66371	5.73875	3.70343	-1.74058	0.212682	-8.18398	2.74623e-16	1.11574e-14
GOT2P6	high	low	0.671783	2.35775	1.51568	-1.72536	0.21087	-8.1821	2.78931e-16	1.13129e-14
EBLN2	high	low	40.3337	61.745	51.0509	-0.599895	0.0733612	-8.17727	2.90336e-16	1.17551e-14
CYP3A5	high	low	62.7391	95.5867	77.3423	-0.689186	0.0842904	-8.17633	2.9261e-16	1.18268e-14
TMED9	high	low	13637.1	10845.9	12240	0.330374	0.0404409	8.1693	3.10179e-16	1.25154e-14
SNORA38B	high	low	1.52876	5.57367	2.68399	-1.17854	0.144335	-8.16529	3.20672e-16	1.29165e-14
NECAB1	high	low	156.795	277.188	126.261	-0.784477	0.096111	-8.1622	3.28975e-16	1.32095e-14
MMP10	high	low	227.321	449.439	326.283	-1.14759	0.140598	-8.16217	3.2907e-16	1.32095e-14
EGOT	high	low	78.8274	155.903	117.407	-0.981514	0.120276	-8.16052	3.3358e-16	1.33677e-14
ARHGAP26-IT1	high	low	0.25066	3.14488	1.12039	-2.57978	0.316177	-8.15931	3.36945e-16	1.34795e-14
BNIP3P8	high	low	0.457492	3.32695	1.14808	-1.90123	0.233217	-8.15221	3.57321e-16	1.42704e-14
LOC100131496	high	low	5.11181	22.6581	7.46439	-0.828069	0.101771	-8.13657	4.06643e-16	1.62126e-14
RPL31P7	high	low	0.889375	2.46276	1.67692	-1.28472	0.157921	-8.13519	4.11293e-16	1.63702e-14
MGC15885	high	low	1.09157	4.22601	1.91927	-1.79162	0.220294	-8.13287	4.19236e-16	1.66581e-14
LOC100420186	high	low	0.333759	2.51262	1.0675	-2.18958	0.269411	-8.12728	4.39019e-16	1.74147e-14
TCN1	high	low	1181.99	2500.37	849.706	-1.46365	0.180169	-8.12376	4.51956e-16	1.78976e-14
LHX5	high	low	8.05062	1.88347	3.10813	1.78834	0.220194	8.12163	4.59962e-16	1.8184e-14
IGFL4	high	low	12.4181	21.1401	16.7838	-0.756786	0.0932559	-8.11516	4.85159e-16	1.91479e-14
KCNRG	high	low	16.7305	27.0779	21.9098	-0.663228	0.0818369	-8.10427	5.30645e-16	2.09079e-14
VXN	high	low	360.452	175.589	210.365	1.00393	0.123913	8.1019	5.41057e-16	2.12825e-14
RPS2P3	high	low	1.91085	14.8605	3.81197	-1.50756	0.186119	-8.09999	5.49641e-16	2.1584e-14
TSHZ2	high	low	792.924	1282.72	1038.09	-0.693582	0.0856758	-8.09542	5.70671e-16	2.23551e-14
SNORA80E	high	low	1.96931	7.95394	3.16213	-1.02117	0.126143	-8.09531	5.71183e-16	2.23551e-14
PUF60	high	low	12759.8	9592.42	11174.4	0.411629	0.0508776	8.09057	5.93867e-16	2.32043e-14
PIR	high	low	951.094	626.637	788.69	0.602162	0.0744354	8.08973	5.97986e-16	2.33264e-14
SLIT2-IT1	high	low	0.256325	2.80251	1.0624	-2.54855	0.315155	-8.08666	6.13249e-16	2.38821e-14
LOC440346	high	low	3.03846	6.08275	4.56225	-0.88254	0.109241	-8.07886	6.53768e-16	2.5418e-14
IL1RL1	high	low	55.394	101.971	78.7075	-0.877145	0.108581	-8.07824	6.57081e-16	2.55045e-14
LOC100421100	high	low	0.983045	6.72538	2.01969	-1.46018	0.180934	-8.07019	7.01873e-16	2.71982e-14
RNF213-AS1	high	low	89.1206	137.706	113.439	-0.624001	0.0773239	-8.06996	7.03191e-16	2.72043e-14
WNT6	high	low	153.037	71.1825	108.814	1.24168	0.154036	8.06101	7.56673e-16	2.92253e-14
RN7SL559P	high	low	0.940951	3.29354	1.88078	-1.42506	0.176886	-8.05639	7.8582e-16	3.02666e-14
EDRF1-AS1	high	low	13.394	22.4202	17.912	-0.708331	0.0879223	-8.05633	7.86212e-16	3.02666e-14
NXPE1	high	low	1.37166	4.13278	2.47227	-1.27505	0.158395	-8.04981	8.29199e-16	3.18692e-14
RPS5P2	high	low	1.48746	3.50248	2.49606	-1.08745	0.135311	-8.03669	9.2297e-16	3.54152e-14
LPP-AS1	high	low	0.228834	5.44867	1.25797	-2.89613	0.360388	-8.03615	9.27078e-16	3.55148e-14
RNU7-75P	high	low	1.84124	4.42824	3.13614	-1.1298	0.140598	-8.03568	9.30638e-16	3.55931e-14
SLC9C1	high	low	28.2418	52.476	40.372	-0.883424	0.109947	-8.03503	9.35548e-16	3.57227e-14
CYP4F12	high	low	83.7813	174.556	129.218	-1.05907	0.131884	-8.03032	9.7217e-16	3.70608e-14
POLR3DP1	high	low	0.453026	1.8901	1.17234	-1.90242	0.236913	-8.03003	9.74478e-16	3.70886e-14
PCSK1	high	low	5220.86	1860.74	499.034	1.39415	0.173671	8.02757	9.94208e-16	3.77783e-14
APEX2	high	low	2908.54	2377.52	2642.75	0.290671	0.0362109	8.02715	9.97605e-16	3.78461e-14
STARD4-AS1	high	low	157.57	266.083	199.149	-0.607861	0.0757356	-8.0261	1.0062e-15	3.81106e-14
RN7SL834P	high	low	15.7454	26.203	20.9798	-0.712859	0.0888594	-8.02233	1.03762e-15	3.92374e-14
PRICKLE2-AS3	high	low	1.87406	11.6319	3.12216	-1.10839	0.138177	-8.02156	1.04414e-15	3.94206e-14
SQSTM1	high	low	18956.9	14827.4	16889.9	0.35446	0.0441896	8.02134	1.04601e-15	3.94277e-14
SCARNA9	high	low	12.2954	66.069	16.2543	-0.699579	0.0872254	-8.02035	1.05444e-15	3.96183e-14
SCARNA9L	high	low	12.2954	66.069	16.2543	-0.699579	0.0872254	-8.02035	1.05444e-15	3.96183e-14
RPL18AP12	high	low	0.701431	3.06914	1.52304	-1.58382	0.197501	-8.01927	1.06373e-15	3.99033e-14
RN7SL239P	high	low	2.38167	4.68209	3.36075	-1.09266	0.136347	-8.01378	1.11233e-15	4.16599e-14
LINC01364	high	low	0.563006	2.68165	1.4548	-1.90865	0.238532	-8.00165	1.22761e-15	4.59044e-14
RNU4-1	high	low	7.62905	161.417	8.82157	-1.1303	0.141307	-7.99889	1.25545e-15	4.6871e-14
ZFPL1	high	low	546.357	451.152	498.703	0.275622	0.0344992	7.98923	1.35782e-15	5.06123e-14
RNU6-606P	high	low	0.213081	1.9731	1.09404	-2.71448	0.339815	-7.98811	1.3702e-15	5.09926e-14
MIR554	high	low	1.16878	8.09291	2.18577	-1.34796	0.168801	-7.98552	1.39936e-15	5.19957e-14
RPS3P2	high	low	2.45435	10.0188	3.95775	-0.997287	0.124924	-7.98316	1.42628e-15	5.29122e-14
TTC3-AS1	high	low	7.80907	15.1768	10.7475	-0.742688	0.0930358	-7.98282	1.43031e-15	5.2978e-14
RN7SL502P	high	low	0.799941	2.56014	1.68099	-1.5429	0.193349	-7.97983	1.46529e-15	5.41775e-14
C1QTNF7-AS1	high	low	7.39981	18.3029	10.6254	-0.86829	0.108813	-7.97966	1.46731e-15	5.41775e-14
MTCO3P11	high	low	1.40772	5.01903	2.56736	-1.28937	0.161612	-7.97816	1.48528e-15	5.47547e-14
ENPP7P10	high	low	7.63142	14.1829	10.9107	-0.846245	0.106079	-7.97747	1.49366e-15	5.49773e-14
RPL9P2	high	low	4.13452	7.70759	5.92299	-0.821747	0.103034	-7.97549	1.5178e-15	5.57787e-14
FOXN3-AS2	high	low	0.163548	5.512	1.61045	-3.53203	0.443081	-7.97153	1.56725e-15	5.75057e-14
CD160	high	low	37.9782	57.2338	47.6164	-0.579142	0.0726725	-7.9692	1.597e-15	5.85061e-14
RPS24P5	high	low	0.792836	5.48159	1.87523	-1.77023	0.222155	-7.96842	1.60713e-15	5.87855e-14
RPS2P53	high	low	6.79059	13.2131	9.29134	-0.732957	0.0920136	-7.96575	1.64224e-15	5.99761e-14
ILRUN	high	low	9773.98	8286.01	9029.19	0.238232	0.029912	7.96442	1.66001e-15	6.05311e-14
H2BC3	high	low	2.12373	9.64963	3.33099	-1.47082	0.184693	-7.96358	1.67132e-15	6.0849e-14
SUMO4	high	low	6.45001	13.2399	9.11697	-0.789163	0.0991613	-7.95838	1.74303e-15	6.33614e-14
CCL8	high	low	352.822	195.818	274.235	0.849382	0.106773	7.95503	1.79089e-15	6.50009e-14
RN7SL517P	high	low	0.206175	3.59754	1.40326	-3.15578	0.396786	-7.95336	1.81521e-15	6.57819e-14
RPL37P12	high	low	6.18621	11.3856	8.78872	-0.82535	0.103802	-7.95118	1.8474e-15	6.68451e-14
SMIM18	high	low	1.5516	4.2553	2.69594	-1.20864	0.152127	-7.94499	1.94211e-15	7.01641e-14
LOC101928940	high	low	1.58771	4.69073	2.71997	-1.16118	0.146181	-7.94344	1.96651e-15	7.09363e-14
LOC100421238	high	low	1.71667	5.85126	3.10027	-1.28945	0.162386	-7.94065	2.01122e-15	7.24377e-14
SMG1P3	high	low	101.502	176.877	126.562	-0.569562	0.0717337	-7.93994	2.02276e-15	7.2742e-14
LINC02516	high	low	9.85786	19.2594	14.5637	-0.942793	0.118807	-7.93547	2.09696e-15	7.5295e-14
COX7B2	high	low	24.8963	4.02446	6.38157	4.03757	0.508834	7.93494	2.10593e-15	7.55015e-14
ACTL8	high	low	431.095	203.663	132.432	1.60308	0.202054	7.93392	2.12337e-15	7.60108e-14
SNORD9	high	low	1.61655	4.11713	2.55371	-0.977732	0.123263	-7.9321	2.15472e-15	7.70158e-14
MED8	high	low	2664.62	2254.33	2459.25	0.241084	0.0303981	7.93089	2.17585e-15	7.76527e-14
RNU4-2	high	low	33.4451	702.715	35.947	-1.1066	0.139672	-7.92287	2.32093e-15	8.26452e-14
RNU4-78P	high	low	2.02716	3.84773	2.93843	-0.827574	0.104455	-7.92277	2.32278e-15	8.26452e-14
ADAMTSL4-AS1	high	low	20.973	52.386	27.5054	-0.676628	0.0854375	-7.91957	2.38342e-15	8.46745e-14
LOC645482	high	low	0.552845	2.10314	1.32883	-1.7559	0.221808	-7.91631	2.44663e-15	8.67887e-14
EZHIP	high	low	11.9322	3.16527	3.95133	1.85583	0.234459	7.91539	2.46477e-15	8.73005e-14
SLC1A6	high	low	170.01	44.7057	39.8171	1.70441	0.215346	7.91476	2.47736e-15	8.76144e-14
FTH1P25	high	low	0.433408	2.787	1.16048	-1.81467	0.229403	-7.91039	2.56592e-15	9.06097e-14
SPAAR	high	low	119.588	65.2323	80.961	0.778435	0.0984343	7.90817	2.61208e-15	9.21012e-14
KLK6	high	low	1716.36	748.451	975.539	1.53803	0.194515	7.907	2.63668e-15	9.28293e-14
DTD1-AS1	high	low	0.216326	5.05613	1.34301	-3.05976	0.386992	-7.90651	2.64696e-15	9.30516e-14
AASS	high	low	269.007	387.859	328.497	-0.527023	0.0666639	-7.90567	2.66503e-15	9.35468e-14
HMGN1P8	high	low	3.6959	11.8782	5.64345	-0.925771	0.117172	-7.90095	2.7679e-15	9.7013e-14
SNORA71D	high	low	0.624864	11.3853	1.48993	-1.81033	0.22933	-7.89401	2.92626e-15	1.02411e-13
RPS15AP6	high	low	1.60926	6.52	2.87395	-1.28709	0.163056	-7.89351	2.93797e-15	1.02667e-13
MTND1P3	high	low	0.400211	1.97841	1.19016	-2.17838	0.275984	-7.89315	2.94656e-15	1.02775e-13
TAS2R15P	high	low	14.8002	23.7046	19.2572	-0.63883	0.0809362	-7.89301	2.94982e-15	1.02775e-13
GNRHR	high	low	10.6654	22.8231	14.3248	-0.699888	0.0886883	-7.89155	2.98461e-15	1.03834e-13
RPL7AP44	high	low	0.191638	2.60633	1.17341	-2.96018	0.375223	-7.88912	3.04325e-15	1.05717e-13
SLC35G6	high	low	2.38803	4.99705	3.69395	-0.966702	0.122551	-7.88814	3.06718e-15	1.06391e-13
SCARNA18	high	low	0.548459	2.39346	1.2028	-1.54976	0.196593	-7.88306	3.19469e-15	1.1065e-13
COL18A1-AS1	high	low	1.03331	13.746	2.06462	-1.41047	0.179038	-7.87806	3.32507e-15	1.14997e-13
RNU4-40P	high	low	0.419485	3.87342	1.43026	-2.46059	0.312383	-7.87683	3.35783e-15	1.15959e-13
LOC646870	high	low	0.594746	2.16605	1.38125	-1.74335	0.221375	-7.87511	3.40452e-15	1.17399e-13
SUV39H1	high	low	944.856	753.836	849.243	0.325686	0.0413785	7.8709	3.52096e-15	1.21236e-13
LAMC1-AS1	high	low	7.12921	12.3752	9.75505	-0.748685	0.0951533	-7.86819	3.59796e-15	1.23706e-13
RNU6-1176P	high	low	0.290381	2.22337	1.03866	-2.29667	0.291905	-7.86787	3.60726e-15	1.23844e-13
SCARNA1	high	low	0.637883	10.2183	1.45803	-1.8337	0.233111	-7.8662	3.65572e-15	1.25324e-13
STIP1	high	low	13009.4	10317.5	11662	0.33446	0.0425402	7.86221	3.77429e-15	1.29183e-13
LOC100131635	high	low	3.48361	7.01947	5.25345	-0.924358	0.117572	-7.86204	3.77927e-15	1.29183e-13
SSBP3-AS1	high	low	28.6281	41.8664	35.2544	-0.528191	0.0672241	-7.85717	3.92906e-15	1.34108e-13
MDH2	high	low	14249	11555.2	12900.6	0.302288	0.0384765	7.85643	3.9523e-15	1.34705e-13
LINC02860	high	low	0.497525	1.90493	1.20199	-1.74502	0.22217	-7.85444	4.01555e-15	1.36663e-13
RPS12P20	high	low	1.36766	3.50139	2.43568	-1.19866	0.152628	-7.85349	4.04632e-15	1.37511e-13
TUBG1P	high	low	4.1008	8.80951	5.96545	-0.833097	0.106128	-7.84995	4.16212e-15	1.41241e-13
LOC105376171	high	low	1.82031	3.92644	2.87451	-0.977204	0.124591	-7.84329	4.38906e-15	1.48728e-13
RNU6-859P	high	low	0.154929	2.24542	1.2013	-3.12014	0.397851	-7.84249	4.41705e-15	1.49461e-13
ELK1	high	low	2842.9	2431.23	2636.84	0.225555	0.0287873	7.83524	4.67932e-15	1.58107e-13
TAS2R13	high	low	1.14292	8.99541	2.18801	-1.4075	0.179699	-7.83257	4.7798e-15	1.6127e-13
ZBTB20-AS4	high	low	3.70314	8.7829	5.48675	-0.880402	0.112457	-7.82882	4.92479e-15	1.65924e-13
RPL7AP10	high	low	13.527	22.3142	17.9253	-0.692673	0.0884929	-7.82743	4.97933e-15	1.67521e-13
PWAR1	high	low	2.34191	6.79786	3.58525	-0.963613	0.123125	-7.82627	5.02559e-15	1.68835e-13
MRPL15	high	low	3482.23	2615.21	3048.25	0.413075	0.0527862	7.82544	5.05884e-15	1.6971e-13
ARR3	high	low	19.9183	31.1858	25.5581	-0.614529	0.0785581	-7.82261	5.17393e-15	1.73323e-13
RN7SKP235	high	low	0.290517	1.69581	0.993924	-2.16518	0.276793	-7.82241	5.1823e-15	1.73356e-13
TNFRSF21	high	low	3689.56	2470.63	3079.44	0.57856	0.0739907	7.81937	5.30904e-15	1.77343e-13
RPSAP16	high	low	1.57709	3.75635	2.6679	-1.12674	0.144111	-7.81858	5.34212e-15	1.78195e-13
MIR5194	high	low	0.382909	2.61272	1.14597	-2.12488	0.271896	-7.81505	5.49415e-15	1.83006e-13
PLOD3	high	low	5481.45	4149.3	4814.65	0.401631	0.0513938	7.81478	5.50573e-15	1.83132e-13
RPS15AP26	high	low	2.86147	8.49006	4.60479	-1.05934	0.135631	-7.81048	5.69728e-15	1.89235e-13
RPL21P49	high	low	0.628515	2.15726	1.39371	-1.54405	0.197736	-7.80863	5.7813e-15	1.91755e-13
RNY1P12	high	low	0.36876	1.57348	0.971772	-1.73099	0.221689	-7.80817	5.80233e-15	1.92181e-13
C9orf131	high	low	2.89136	15.7071	4.71162	-1.06266	0.136191	-7.80273	6.05812e-15	2.0037e-13
AIG1P1	high	low	0.126302	2.4226	1.27569	-3.32884	0.426645	-7.80237	6.07548e-15	2.00398e-13
CBLIF	high	low	0.487273	2.69006	1.48494	-2.23923	0.286994	-7.80236	6.07603e-15	2.00398e-13
RPL35AP29	high	low	0.44705	1.75739	1.10293	-1.67179	0.214301	-7.80113	6.13564e-15	2.0208e-13
GTSF1	high	low	121.695	44.6987	36.574	0.823379	0.10557	7.79939	6.22065e-15	2.04593e-13
RN7SL258P	high	low	0.830466	2.47064	1.65144	-1.41146	0.181093	-7.79409	6.48759e-15	2.13074e-13
MACC1-AS1	high	low	0.939164	5.61076	1.93321	-1.53277	0.196723	-7.79154	6.61974e-15	2.17111e-13
HMGB1P23	high	low	0.331874	5.33992	1.1374	-2.2931	0.294419	-7.78855	6.77815e-15	2.21996e-13
LAMP2	high	low	16817.3	13826.7	15320.4	0.282493	0.0362713	7.78832	6.79083e-15	2.22102e-13
LOC100418874	high	low	0.599898	4.46015	1.58486	-1.95142	0.250593	-7.78721	6.85065e-15	2.23747e-13
LOC100132686	high	low	1.07429	2.7721	1.92411	-1.18574	0.152335	-7.78379	7.03845e-15	2.29561e-13
ADAMTS6	high	low	192.161	279.704	235.98	-0.539658	0.0693442	-7.78231	7.12138e-15	2.31944e-13
RN7SKP151	high	low	0.197382	1.59373	0.896313	-2.35161	0.302344	-7.77791	7.37322e-15	2.39813e-13
WNT2B	high	low	169.732	241.169	205.489	-0.50401	0.064814	-7.77624	7.47101e-15	2.42385e-13
CXorf56	high	low	1734.77	1507.33	1620.93	0.20246	0.0260358	7.77621	7.47292e-15	2.42385e-13
RHOQ-AS1	high	low	11.6302	27.6299	16.0214	-0.758089	0.097523	-7.77343	7.63859e-15	2.47417e-13
ASB14	high	low	60.2028	81.6303	70.9281	-0.424357	0.0546014	-7.77191	7.73128e-15	2.50074e-13
PROX2	high	low	16.6971	26.9711	21.8397	-0.662445	0.0852916	-7.76682	8.0478e-15	2.59954e-13
LOC101928937	high	low	0.68498	2.25554	1.47111	-1.56224	0.201226	-7.7636	8.2551e-15	2.66284e-13
RNU6-808P	high	low	0.326291	2.05526	1.06976	-2.13546	0.275128	-7.76169	8.38022e-15	2.69949e-13
LINC00710	high	low	0.195554	2.32428	1.04232	-2.71467	0.349885	-7.75877	8.57555e-15	2.75863e-13
FLG2	high	low	2.02837	54.0441	2.87684	-1.69352	0.218389	-7.75459	8.863e-15	2.84719e-13
RNA5SP260	high	low	0.629837	2.05919	1.34528	-1.53611	0.19811	-7.75383	8.91584e-15	2.86025e-13
RPL17P29	high	low	0.26019	5.4171	1.36616	-2.97638	0.383965	-7.75168	9.06828e-15	2.90519e-13
MTND2P2	high	low	0.12509	4.78317	1.27343	-3.33601	0.43038	-7.75132	9.09456e-15	2.90964e-13
LOC105378721	high	low	22.3624	32.0922	27.2326	-0.493163	0.0637106	-7.74067	9.88935e-15	3.15962e-13
SLC38A3	high	low	443.068	221.946	332.387	0.997176	0.128847	7.73924	1.00015e-14	3.19109e-13
NUTM2G	high	low	11.0461	17.1855	14.1191	-0.587687	0.0759491	-7.73791	1.01066e-14	3.22025e-13
GRIK1	high	low	73.1153	128.637	51.0786	-0.973287	0.125815	-7.73587	1.02697e-14	3.26779e-13
DCAF13	high	low	4938.98	3761.61	4349.66	0.392885	0.0508304	7.72934	1.08103e-14	3.43516e-13
CPLX2	high	low	874.996	381.403	110.289	2.26242	0.292753	7.72809	1.09175e-14	3.46033e-13
RNU6-414P	high	low	0.165287	3.08054	0.946376	-2.64857	0.342721	-7.72807	1.0919e-14	3.46033e-13
LINC01450	high	low	0.956417	3.17395	1.83684	-1.39298	0.18044	-7.71994	1.16386e-14	3.6834e-13
LOC101929586	high	low	1.70653	6.7978	3.2374	-1.38509	0.179423	-7.71966	1.16639e-14	3.68644e-13
RPL5P24	high	low	6.05924	12.6605	8.17828	-0.695242	0.0900764	-7.71836	1.17839e-14	3.71939e-13
UBAP1L	high	low	187.737	271.936	229.882	-0.532268	0.0689679	-7.71762	1.18526e-14	3.73605e-13
RN7SL330P	high	low	0.214797	2.56071	1.16598	-2.82588	0.366386	-7.71284	1.23046e-14	3.8733e-13
LOC101928446	high	low	0.41472	1.72207	1.0691	-1.86949	0.242426	-7.71158	1.24269e-14	3.90656e-13
SLC10A1	high	low	4.1989	8.07658	5.27825	-0.900275	0.116764	-7.7102	1.25624e-14	3.9439e-13
LOC102724776	high	low	2.75683	6.61892	4.23087	-0.943819	0.122441	-7.70838	1.27426e-14	3.99512e-13
RPL31P22	high	low	0.175037	2.04835	1.1127	-2.88101	0.373847	-7.70639	1.29431e-14	4.05258e-13
RN7SKP16	high	low	7.43525	14.0199	9.95945	-0.677443	0.0879514	-7.70247	1.33462e-14	4.17321e-13
LY6D	high	low	1007.69	421.578	303.739	1.66545	0.216388	7.69658	1.39757e-14	4.36425e-13
TNFSF11	high	low	86.0609	162.875	93.5989	-0.842669	0.109496	-7.69591	1.40485e-14	4.38116e-13
LOC101927884	high	low	0.503648	6.66119	1.37186	-2.08733	0.271256	-7.69504	1.4145e-14	4.40541e-13
PICSAR	high	low	63.1732	32.0156	37.3248	1.27111	0.165248	7.69209	1.44748e-14	4.50215e-13
H2BC14	high	low	2.77	20.3572	4.34664	-1.34186	0.174451	-7.69191	1.44955e-14	4.50262e-13
LOC101928909	high	low	3.78886	8.10699	5.95026	-1.03158	0.134149	-7.68981	1.47351e-14	4.57099e-13
C8orf33	high	low	5277.15	4106.82	4691.36	0.361722	0.0470459	7.68871	1.48627e-14	4.60448e-13
RNU6-757P	high	low	0.67417	2.05334	1.3645	-1.42366	0.185185	-7.68775	1.49749e-14	4.63314e-13
RPS15AP31	high	low	0.411032	1.73347	1.07297	-1.82709	0.2377	-7.68652	1.51188e-14	4.67152e-13
INAVA	high	low	913.954	463.109	688.288	0.980769	0.127643	7.68372	1.54537e-14	4.76872e-13
PLEKHF1	high	low	807.58	517.844	662.555	0.641174	0.0834494	7.68338	1.54942e-14	4.77494e-13
RN7SKP185	high	low	0.359152	2.95884	0.968008	-1.85196	0.241052	-7.68283	1.5561e-14	4.78925e-13
HSP90AB1	high	low	115532	93207.7	104358	0.30977	0.0403738	7.67256	1.68599e-14	5.1822e-13
DAB1-AS1	high	low	0.249817	2.52329	1.09637	-2.59226	0.337874	-7.67226	1.68992e-14	5.18751e-13
LINC01931	high	low	0.479326	2.19119	1.13503	-1.74839	0.22789	-7.67207	1.69245e-14	5.18847e-13
SMG1P5	high	low	48.145	70.7132	59.4413	-0.538346	0.0701805	-7.67088	1.70825e-14	5.23008e-13
MRPS18A	high	low	1245.82	1020.83	1133.2	0.287108	0.0374312	7.67027	1.71633e-14	5.248e-13
RPS29P14	high	low	0.593611	1.84181	1.21838	-1.39917	0.182441	-7.66913	1.73172e-14	5.28816e-13
SNORA80A	high	low	0.266719	3.73025	1.01443	-2.3738	0.30961	-7.66706	1.75987e-14	5.36713e-13
LARGE2	high	low	1570.39	976.971	1273.36	0.684726	0.0893581	7.66272	1.82031e-14	5.54429e-13
LY6E	high	low	28914.8	18515.7	23709.6	0.643054	0.0839265	7.66211	1.82906e-14	5.56372e-13
RNU1-134P	high	low	0.559744	2.78029	1.20935	-1.55353	0.202901	-7.6566	1.90913e-14	5.7993e-13
COL9A3	high	low	1326.22	805.591	673.638	1.0578	0.13816	7.6563	1.91367e-14	5.7993e-13
MIR550A3	high	low	0.503618	2.05107	1.05213	-1.37556	0.179664	-7.65628	1.91392e-14	5.7993e-13
THRA1/BTR	high	low	3.6614	10.9164	2.46473	-1.37763	0.179965	-7.655	1.93318e-14	5.85012e-13
EMC2	high	low	3019.63	2432.16	2725.58	0.312164	0.0407869	7.65353	1.95539e-14	5.9097e-13
CELF2-AS1	high	low	8.41307	18.1751	13.2993	-1.07866	0.140955	-7.65253	1.97063e-14	5.9481e-13
RPL7L1P12	high	low	0.291919	1.63425	0.96381	-2.14463	0.280318	-7.65071	1.99879e-14	6.02535e-13
ZBTB20-AS5	high	low	0.614848	13.588	1.37972	-1.68697	0.220513	-7.65018	2.00691e-14	6.04208e-13
LINC01694	high	low	51.3431	27.9145	26.7347	1.03117	0.134832	7.6478	2.04449e-14	6.14736e-13
RUNX1T1	high	low	323.034	482.155	402.681	-0.576416	0.0754021	-7.64456	2.09653e-14	6.29576e-13
ATP11A-AS1	high	low	0.391764	6.54018	1.11696	-1.96232	0.256783	-7.64195	2.13963e-14	6.41698e-13
PLOD1	high	low	13598.9	9928.9	11761.9	0.45378	0.0593969	7.63979	2.1757e-14	6.51684e-13
ARAF	high	low	4660.03	3957.21	4308.24	0.235765	0.0308753	7.63604	2.24004e-14	6.70101e-13
RNY3P13	high	low	0.214903	2.54943	1.06546	-2.69383	0.352896	-7.6335	2.28459e-14	6.82557e-13
NFE4	high	low	145.121	58.419	24.9683	1.7564	0.230325	7.62576	2.42598e-14	7.2388e-13
DOCK9-AS1	high	low	0.198602	2.16297	0.980768	-2.57943	0.338282	-7.62508	2.43891e-14	7.26814e-13
RAPGEFL1	high	low	1090.68	1830.91	1461.2	-0.747326	0.0980243	-7.62388	2.46168e-14	7.3267e-13
LINC02747	high	low	158.519	431.963	243.865	-1.26421	0.165852	-7.62251	2.48786e-14	7.39137e-13
VWA5B2	high	low	100.869	60.8735	77.0525	0.921579	0.120904	7.62242	2.48971e-14	7.39137e-13
GRINA	high	low	23602.1	18136.1	20866.1	0.380047	0.0498898	7.61774	2.5815e-14	7.65422e-13
UBE2D3P3	high	low	1.82377	4.47703	2.89894	-0.972706	0.12774	-7.61473	2.64244e-14	7.82503e-13
S100A8	high	low	7376.07	2839.55	2242.08	1.29626	0.170237	7.61448	2.64746e-14	7.83002e-13
RNA5SP123	high	low	1.27854	5.71089	2.13156	-1.10695	0.145464	-7.60979	2.74547e-14	8.10966e-13
PRICKLE2-AS1	high	low	4.69796	9.20255	5.81445	-0.915692	0.120377	-7.6069	2.8075e-14	8.28249e-13
PGM5P2	high	low	21.2168	33.4558	27.3429	-0.626235	0.0823272	-7.60666	2.81264e-14	8.28724e-13
CLCN4	high	low	440.746	268.4	354.479	0.715965	0.0941566	7.60398	2.8717e-14	8.45064e-13
RPL35AP17	high	low	0.783167	2.31875	1.55179	-1.35863	0.178744	-7.60103	2.93789e-14	8.6346e-13
NPY6R	high	low	70.4048	37.127	14.687	-1.16274	0.153023	-7.5985	2.99591e-14	8.79411e-13
EBNA1BP2	high	low	4479.76	3687.34	4083.12	0.280758	0.0369573	7.59683	3.03482e-14	8.89721e-13
PLK1	high	low	2262.93	1517.12	1889.62	0.576815	0.0759517	7.59449	3.08998e-14	9.04764e-13
RNA5SP44	high	low	0.187338	3.31267	1.0559	-2.76777	0.364557	-7.59214	3.1466e-14	9.20196e-13
RPL34P10	high	low	2.08301	6.31842	3.26838	-0.968796	0.127614	-7.59163	3.15911e-14	9.22703e-13
FOXI2	high	low	18.2062	80.6531	19.1705	-0.783224	0.103175	-7.59121	3.16933e-14	9.2454e-13
SPINK7	high	low	1.1128	2.42762	1.63606	-1.4177	0.186839	-7.5878	3.25393e-14	9.48041e-13
RPS12P12	high	low	5.40486	10.5851	7.48779	-0.749626	0.0988076	-7.58672	3.28093e-14	9.54721e-13
RIPK2	high	low	2213.69	1685.04	1949.08	0.393687	0.0518982	7.58575	3.30576e-14	9.60757e-13
RN7SL30P	high	low	0.224123	1.46837	0.846917	-2.23167	0.294212	-7.58526	3.31823e-14	9.6319e-13
RPL36AP48	high	low	0.51446	1.85235	1.18413	-1.66248	0.21922	-7.58365	3.35969e-14	9.74019e-13
LINC00517	high	low	6.53562	25.1132	8.74227	-0.731811	0.0965514	-7.57949	3.46913e-14	1.00451e-12
PGK1	high	low	30051.2	23569.5	26806.9	0.350499	0.0462614	7.57649	3.55021e-14	1.02672e-12
AMY2B	high	low	233.68	348.823	291.314	-0.577295	0.0761974	-7.57632	3.55505e-14	1.02686e-12
H4C4	high	low	16.9191	45.3964	25.0411	-0.955506	0.126181	-7.57252	3.66062e-14	1.05605e-12
DCD	high	low	9184.29	1105.43	470.787	2.35727	0.311463	7.56838	3.77919e-14	1.08892e-12
RPL7L1P2	high	low	0.258929	4.38717	1.03297	-2.40743	0.318231	-7.56502	3.87791e-14	1.11599e-12
NDUFB8P2	high	low	9.10995	11.4828	9.2969	-0.637584	0.0843031	-7.563	3.93885e-14	1.13214e-12
RN7SL370P	high	low	0.201398	1.95211	1.0777	-2.75894	0.364874	-7.56137	3.98837e-14	1.14497e-12
DUSP9	high	low	158.698	67.7261	113.163	1.22871	0.162515	7.56062	4.01166e-14	1.15025e-12
DEFB108B	high	low	0.278291	1.96679	1.01219	-2.2421	0.296565	-7.56021	4.02415e-14	1.15243e-12
PPP1R14C	high	low	792.018	346.062	568.799	1.19455	0.158034	7.55881	4.0678e-14	1.16351e-12
RN7SL296P	high	low	0.188203	3.70091	1.32447	-3.18774	0.421738	-7.55856	4.07543e-14	1.16427e-12
HNRNPA1P49	high	low	11.9344	22.1703	16.0802	-0.720435	0.0954317	-7.54922	4.3786e-14	1.24936e-12
LALBA	high	low	184.87	5139.4	65.2787	-3.60982	0.478295	-7.54727	4.44469e-14	1.26581e-12
PSMD2	high	low	16699.2	13765.7	15230.9	0.278672	0.0369239	7.5472	4.44702e-14	1.26581e-12
C8orf76	high	low	605.824	471.949	538.814	0.360496	0.0477753	7.54566	4.49992e-14	1.27932e-12
FAM9C	high	low	77.4647	31.0041	4.93256	1.54726	0.205122	7.54314	4.58797e-14	1.30277e-12
ANKRD44-IT1	high	low	1.58935	15.1892	2.71608	-1.13803	0.150992	-7.53704	4.80752e-14	1.36347e-12
CHGA	high	low	10208	1338.24	452.403	1.84162	0.244388	7.53564	4.85935e-14	1.3765e-12
PKD2L2	high	low	9.83072	15.6512	12.7441	-0.622199	0.0825983	-7.53283	4.96523e-14	1.4048e-12
HMGA1	high	low	10034	7160.22	8595.57	0.48682	0.0646613	7.52876	5.12241e-14	1.44623e-12
SEPTIN7P12	high	low	0.618259	3.34096	1.41675	-1.72074	0.228557	-7.52872	5.12398e-14	1.44623e-12
ARAP1-AS2	high	low	9.99501	23.8323	13.6709	-0.748732	0.0994553	-7.52832	5.13957e-14	1.44889e-12
MIR544B	high	low	0.513642	1.77308	1.14404	-1.53582	0.204047	-7.52681	5.19936e-14	1.46399e-12
ADAMTS9-AS1	high	low	33.8931	72.1567	41.5045	-0.796192	0.105795	-7.5258	5.23965e-14	1.47357e-12
CCDC85A	high	low	45.5097	77.795	61.6698	-0.773322	0.102824	-7.52081	5.44394e-14	1.52919e-12
CDRT4	high	low	34.9335	53.6655	44.3096	-0.609016	0.0810207	-7.5168	5.61325e-14	1.57486e-12
LOC100419923	high	low	0.240982	1.5253	0.883837	-2.17034	0.288834	-7.51415	5.72811e-14	1.60517e-12
ANKRD26P4	high	low	1.97907	4.11884	3.05011	-0.934499	0.124385	-7.51298	5.77946e-14	1.61763e-12
C3orf49	high	low	9.69859	13.6318	11.2056	-0.57197	0.0761657	-7.50955	5.93295e-14	1.65861e-12
GATA6-AS1	high	low	24.0004	13.5918	16.8486	0.966944	0.128791	7.50784	6.01094e-14	1.67842e-12
MOG	high	low	40.5246	7.6993	7.36223	1.64286	0.21883	7.50746	6.02859e-14	1.68135e-12
VASN	high	low	1890.01	1301.95	1595.66	0.537626	0.0716204	7.5066	6.06845e-14	1.69046e-12
SEC13	high	low	7600.05	6311.95	6955.3	0.267898	0.0357158	7.50083	6.34164e-14	1.76446e-12
LACTB2-AS1	high	low	12.1116	19.4653	15.7924	-0.636433	0.0848509	-7.5006	6.35267e-14	1.76544e-12
IL12RB2	high	low	203.709	98.3724	150.984	1.05014	0.140049	7.49836	6.46211e-14	1.79373e-12
PHGDH	high	low	6291.12	4164.14	4985.93	0.772204	0.103067	7.49228	6.76896e-14	1.87669e-12
NAV3	high	low	624.256	838.625	570.814	-0.795527	0.106193	-7.4913	6.81939e-14	1.88844e-12
RPL34P21	high	low	0.329658	2.55291	1.01893	-2.07562	0.277112	-7.49017	6.87834e-14	1.90252e-12
TDRD12	high	low	344.596	190.499	155.548	1.15021	0.153583	7.4892	6.92971e-14	1.91447e-12
LY6K	high	low	462.865	213.956	338.276	1.11335	0.148727	7.48583	7.10941e-14	1.96181e-12
RN7SL16P	high	low	0.281798	2.9286	1.02395	-2.32239	0.310256	-7.48539	7.13326e-14	1.96608e-12
RNU6-759P	high	low	1.08839	5.15096	2.06897	-1.31431	0.175651	-7.48252	7.29111e-14	2.00724e-12
MRPL57P3	high	low	0.530328	1.69422	1.1129	-1.37851	0.184329	-7.47852	7.5163e-14	2.06681e-12
LINC00894	high	low	129.615	202.117	165.905	-0.636295	0.0851296	-7.47443	7.75407e-14	2.12969e-12
PVRIG	high	low	8.84341	14.6547	11.7522	-0.674885	0.0903236	-7.47186	7.90678e-14	2.16758e-12
RN7SL381P	high	low	14.4	24.8748	19.643	-0.760358	0.101764	-7.4718	7.91047e-14	2.16758e-12
SLC16A12	high	low	32.2736	56.8597	43.0883	-0.956388	0.128012	-7.4711	7.95273e-14	2.17662e-12
H4C2	high	low	3.40499	24.3875	5.78319	-1.21661	0.162846	-7.47089	7.96572e-14	2.17764e-12
UNC5D	high	low	9.32031	62.7516	8.8388	-1.54856	0.207392	-7.46683	8.21509e-14	2.2432e-12
CDC123	high	low	4667.51	3771.19	4218.87	0.307583	0.0412033	7.46502	8.32839e-14	2.27149e-12
PSMA7	high	low	11076.9	8651.08	9862.68	0.356583	0.0477727	7.46416	8.38357e-14	2.28389e-12
KRT18P31	high	low	3.75911	10.7457	5.36006	-0.782839	0.104894	-7.46315	8.44756e-14	2.29866e-12
RPL5P13	high	low	0.826332	5.9166	1.68121	-1.52218	0.20398	-7.46239	8.49663e-14	2.30933e-12
RNU6-998P	high	low	0.242115	1.60798	0.925783	-2.24123	0.300359	-7.46184	8.53233e-14	2.31635e-12
LZTS1-AS1	high	low	0.244346	3.4229	1.03493	-2.52854	0.338925	-7.46047	8.62152e-14	2.33787e-12
MIR4714	high	low	0.333186	3.88979	1.11222	-2.2739	0.305041	-7.45439	9.02878e-14	2.44548e-12
LOC105372069	high	low	0.186762	3.19277	1.20782	-2.95486	0.396404	-7.45416	9.04447e-14	2.4469e-12
FSCN1	high	low	6202.97	4069.62	5135.14	0.608029	0.0815885	7.45239	9.16646e-14	2.47705e-12
RNU6-126P	high	low	1.06047	3.92171	1.9145	-1.26334	0.169594	-7.44922	9.38955e-14	2.53442e-12
SLC52A2	high	low	5489.51	4043.08	4765.51	0.441221	0.0592486	7.44695	9.55254e-14	2.57546e-12
RPL35AP10	high	low	0.330419	2.29161	0.92918	-1.95385	0.262398	-7.44612	9.61222e-14	2.58857e-12
RNVU1-2	high	low	0.519148	10.5	1.3339	-1.9378	0.26032	-7.44394	9.77229e-14	2.62867e-12
LOC100130620	high	low	0.532648	2.60913	1.30191	-1.81219	0.243511	-7.44193	9.92223e-14	2.66595e-12
HNRNPH1P1	high	low	8.01668	15.222	10.8352	-0.714375	0.095998	-7.44156	9.95011e-14	2.67038e-12
RN7SKP219	high	low	0.394049	4.60355	1.09305	-1.96071	0.263816	-7.4321	1.06884e-13	2.86526e-12
C4BPAP1	high	low	0.413353	1.80825	1.05743	-2.29781	0.309193	-7.43165	1.07254e-13	2.87041e-12
KCTD4	high	low	1.76091	7.48177	2.77153	-1.44757	0.194787	-7.43156	1.07321e-13	2.87041e-12
APOA1-AS	high	low	4.10225	8.20477	5.69916	-0.745151	0.100271	-7.43138	1.07467e-13	2.87103e-12
LYG2	high	low	6.41952	11.0517	8.73809	-0.714924	0.096238	-7.42871	1.09663e-13	2.92598e-12
NEFM	high	low	22.7055	28.2606	21.6926	-0.899938	0.121145	-7.42858	1.09772e-13	2.92598e-12
BNIP3P40	high	low	1.71613	8.18426	2.77243	-1.02752	0.138331	-7.42797	1.10277e-13	2.93609e-12
RPL7AP29	high	low	0.295061	2.23319	0.943548	-1.9473	0.262331	-7.42306	1.14442e-13	3.04354e-12
LOC100419046	high	low	3.37931	6.47194	4.9273	-0.823145	0.110987	-7.41659	1.20178e-13	3.19246e-12
CDC20	high	low	3021.75	1946.51	2483.55	0.634471	0.0855534	7.41609	1.20633e-13	3.20093e-12
MTND1P11	high	low	0.68725	7.21467	1.48458	-1.58398	0.213669	-7.41321	1.23282e-13	3.26752e-12
RN7SL230P	high	low	0.417109	2.71005	1.13742	-1.99513	0.269235	-7.41039	1.2593e-13	3.33394e-12
RLBP1	high	low	27.0248	11.5484	8.54564	1.61664	0.218218	7.40837	1.27863e-13	3.38132e-12
HRNR	high	low	8.84793	18.9792	12.5736	-0.845838	0.114184	-7.40764	1.28563e-13	3.39601e-12
MARCO	high	low	478.123	222.011	349.929	1.10675	0.149466	7.40469	1.3146e-13	3.46862e-12
RPL7AP3	high	low	0.772733	2.21063	1.49246	-1.41439	0.191043	-7.4035	1.32639e-13	3.4958e-12
H3P33	high	low	0.1648	1.65458	0.910497	-2.57864	0.348331	-7.40285	1.33289e-13	3.50899e-12
COL18A1-AS2	high	low	0.391781	7.55381	1.0965	-1.94598	0.262954	-7.40044	1.35737e-13	3.56945e-12
SLC4A4	high	low	287.1	538.762	174.926	-0.946943	0.128038	-7.39577	1.40595e-13	3.69304e-12
GLRA3	high	low	422.125	1003.18	477.246	-1.6056	0.21721	-7.39193	1.44709e-13	3.79688e-12
TAS2R19	high	low	7.5181	17.1555	10.0245	-0.688525	0.0931727	-7.38977	1.47083e-13	3.85485e-12
ACTL6B	high	low	36.6131	28.7897	5.47172	1.51853	0.205547	7.38774	1.4935e-13	3.90991e-12
CCDC7	high	low	123.162	166.947	145.079	-0.431018	0.0583625	-7.38518	1.52246e-13	3.98127e-12
C11orf86	high	low	43.5267	12.7645	14.5633	2.00638	0.27183	7.38101	1.57091e-13	4.10341e-12
LINC02614	high	low	155.664	236.353	196.052	-0.598827	0.0811343	-7.38069	1.57467e-13	4.10867e-12
ARHGEF9-IT1	high	low	0.591973	2.08696	1.34028	-1.75156	0.237333	-7.38018	1.5808e-13	4.12007e-12
PGAM1P6	high	low	0.556219	1.77289	1.16521	-1.50587	0.2041	-7.37809	1.60578e-13	4.17725e-12
ST14	high	low	11918.5	8827.89	10371.5	0.433059	0.0586957	7.37805	1.60629e-13	4.17725e-12
HHIP	high	low	23.0587	34.1543	26.9921	-0.771344	0.10469	-7.36788	1.73359e-13	4.50331e-12
PNMA2	high	low	291.872	487.459	389.771	-0.739834	0.100504	-7.36121	1.82247e-13	4.72423e-12
PPFIA3	high	low	1163.64	807.145	985.202	0.527683	0.0716843	7.3612	1.82266e-13	4.72423e-12
BOP1	high	low	4809.89	3369.21	4088.77	0.513607	0.0698188	7.35628	1.89105e-13	4.89609e-12
ZNF415P1	high	low	0.951717	5.36957	1.7592	-1.3516	0.183755	-7.35544	1.90302e-13	4.92166e-12
PNMT	high	low	342.793	1174.97	262.306	-1.21617	0.165362	-7.35457	1.91544e-13	4.94832e-12
RPL21P23	high	low	0.372206	3.06118	0.945337	-1.69773	0.230869	-7.35365	1.92864e-13	4.97695e-12
BATF2	high	low	592.153	354.87	473.383	0.738591	0.100515	7.34807	2.01083e-13	5.18334e-12
RNU7-124P	high	low	0.276238	2.10107	1.04038	-2.4245	0.330001	-7.34695	2.02784e-13	5.22148e-12
FTSJ1	high	low	2553.68	2199.4	2376.35	0.215276	0.0293055	7.34592	2.04345e-13	5.2559e-12
DNAJB7	high	low	6.11273	10.3035	8.21038	-0.670269	0.0912496	-7.34544	2.05077e-13	5.26896e-12
LOC646665	high	low	3.91948	6.68716	5.30482	-0.680737	0.0926905	-7.3442	2.06998e-13	5.31251e-12
PRICKLE3	high	low	665.644	561.084	613.307	0.245945	0.0335038	7.3408	2.12318e-13	5.43791e-12
HORMAD1	high	low	282.266	120.685	189.305	1.54764	0.210828	7.34078	2.12348e-13	5.43791e-12
LOC100419851	high	low	0.56708	4.50963	1.34351	-1.705	0.232278	-7.34036	2.13027e-13	5.44937e-12
CLYBL-AS2	high	low	0.468393	2.15939	1.10967	-1.73635	0.236591	-7.33905	2.15109e-13	5.49663e-12
RTEL1P1	high	low	2.86315	5.2096	4.03765	-0.787755	0.107358	-7.33762	2.17426e-13	5.54979e-12
MTCH1	high	low	11899.4	9965.87	10931.6	0.255775	0.0349123	7.32624	2.36706e-13	6.03536e-12
CHRM3-AS2	high	low	12.151	27.9774	16.0453	-0.990733	0.135242	-7.32562	2.37803e-13	6.05674e-12
TFE3	high	low	4026.59	3561.04	3793.57	0.177195	0.0241933	7.32414	2.40435e-13	6.11716e-12
RNVU1-7	high	low	1.8302	21.0588	3.25093	-1.28598	0.17559	-7.32377	2.41099e-13	6.12741e-12
TMEFF2	high	low	1.95033	7.10475	2.95967	-1.22306	0.167041	-7.32196	2.44372e-13	6.20389e-12
MEIS1-AS2	high	low	0.825153	2.90425	1.46806	-1.23542	0.168785	-7.31946	2.48976e-13	6.31394e-12
MIR571	high	low	0.404652	1.4263	0.916029	-1.60965	0.219923	-7.31917	2.49513e-13	6.32074e-12
SNORA55	high	low	5.64032	9.65539	7.65003	-0.698519	0.0954596	-7.31743	2.5276e-13	6.39609e-12
ZNF546	high	low	313.671	399.205	356.484	-0.346122	0.0473111	-7.31586	2.55735e-13	6.46439e-12
RPS2P47	high	low	2.53803	5.77747	3.67252	-0.817125	0.111697	-7.31555	2.56329e-13	6.47245e-12
RNU6-1010P	high	low	0.879767	2.50335	1.69244	-1.42451	0.194835	-7.31134	2.64484e-13	6.6712e-12
LACRT	high	low	1861	97.0154	96.9821	2.65418	0.363115	7.30949	2.68167e-13	6.75682e-12
PHF24	high	low	84.2744	39.7508	53.887	0.954908	0.130678	7.30733	2.72511e-13	6.85893e-12
GTPBP4	high	low	4969	3983.81	4475.87	0.31877	0.0436295	7.30629	2.74624e-13	6.90471e-12
GSDMC	high	low	328.335	188.33	247.041	0.98489	0.13481	7.30579	2.75646e-13	6.92299e-12
EEF1A1P3	high	low	10.7816	17.0767	13.9325	-0.625501	0.0856202	-7.30553	2.76184e-13	6.9291e-12
CRB2	high	low	32.4626	52.0164	42.2501	-0.677793	0.0928358	-7.30098	2.85672e-13	7.15948e-12
KRT9	high	low	30.8701	15.4414	19.71	1.35999	0.186285	7.30056	2.86566e-13	7.17423e-12
LOC646804	high	low	0.24752	3.35769	1.24594	-3.15233	0.431933	-7.29821	2.91626e-13	7.29314e-12
YKT6	high	low	7475.91	6365.37	6920.04	0.231949	0.0317855	7.29734	2.9351e-13	7.33244e-12
RPL34P32	high	low	0.555194	1.81568	1.18612	-1.48643	0.203702	-7.2971	2.94039e-13	7.33784e-12
ACAD9	high	low	3151.94	2704.36	2927.91	0.22079	0.0302646	7.29534	2.97908e-13	7.42652e-12
TKT	high	low	14537.9	11207.8	12871.1	0.37531	0.0514595	7.2933	3.02445e-13	7.53161e-12
SCG3	high	low	240.241	119.831	31.8902	1.22187	0.167588	7.29093	3.07834e-13	7.65769e-12
LINC02809	high	low	4.73622	13.6175	6.9299	-0.861275	0.118178	-7.28796	3.14691e-13	7.81999e-12
LOC100420114	high	low	1.41396	6.05957	2.3769	-1.06268	0.145845	-7.28635	3.1847e-13	7.90553e-12
NCCRP1	high	low	1435.22	566.347	928.953	1.19023	0.163376	7.28519	3.21216e-13	7.96529e-12
PVR	high	low	1802.49	1336.49	1569.24	0.431547	0.0592633	7.28186	3.29242e-13	8.15569e-12
RNU6-890P	high	low	1.08865	2.62153	1.85592	-1.07768	0.148071	-7.27812	3.38498e-13	8.37612e-12
RPL6P24	high	low	0.594613	2.68869	1.22821	-1.51311	0.207917	-7.27746	3.40169e-13	8.40862e-12
TPRKBP2	high	low	0.856612	2.33193	1.59507	-1.26564	0.173945	-7.27608	3.43668e-13	8.48619e-12
ANKAR	high	low	113.372	145.819	129.613	-0.355948	0.0489799	-7.26722	3.66974e-13	9.05216e-12
CACNA2D1-AS1	high	low	2.31551	4.24138	2.80271	-1.60631	0.221144	-7.26363	3.76833e-13	9.28559e-12
MTCO2P11	high	low	0.96521	4.79109	1.83029	-1.32894	0.183046	-7.26012	3.86744e-13	9.51355e-12
MIRLET7BHG	high	low	187.363	330.777	244.017	-0.680377	0.0937149	-7.26007	3.86894e-13	9.51355e-12
ITM2BP1	high	low	0.539646	2.11583	1.1838	-1.52395	0.209969	-7.25799	3.92891e-13	9.65089e-12
RN7SKP8	high	low	0.143006	9.80852	1.23365	-3.22866	0.445348	-7.24975	4.17533e-13	1.02455e-11
TAS2R18P	high	low	1.67639	14.1195	2.65542	-1.01022	0.139356	-7.24918	4.19295e-13	1.0278e-11
METTL21EP	high	low	5.2027	8.29197	6.749	-0.61854	0.0853676	-7.2456	4.30524e-13	1.05422e-11
RBM22P4	high	low	0.184202	2.8206	1.21758	-3.03233	0.418526	-7.24527	4.31586e-13	1.05572e-11
MAGEB1	high	low	17.0482	4.37379	8.52193	2.51812	0.347574	7.24485	4.32931e-13	1.05791e-11
MAGED1	high	low	20660.3	16111.4	18383.4	0.358772	0.0495388	7.24223	4.41358e-13	1.07738e-11
RPUSD3	high	low	1770.93	1421.67	1596.11	0.316893	0.0437671	7.24044	4.47233e-13	1.09059e-11
NDUFA9P1	high	low	2.25563	6.73868	3.44684	-0.914448	0.126321	-7.23906	4.51796e-13	1.10057e-11
RUFY1-AS1	high	low	24.9436	36.651	30.8037	-0.539502	0.074574	-7.23445	4.67414e-13	1.13744e-11
RPL7AP5	high	low	1.23572	3.07595	1.99324	-0.960553	0.132823	-7.23184	4.76496e-13	1.15834e-11
TIMM23B-AGAP6	high	low	13.9516	20.9482	17.4536	-0.54634	0.075597	-7.227	4.93796e-13	1.19915e-11
SNORA13	high	low	4.48614	8.36315	5.92484	-0.625858	0.086631	-7.22442	5.0326e-13	1.22087e-11
TMEM253	high	low	8.09341	11.5831	9.84012	-0.493894	0.0683672	-7.22413	5.04304e-13	1.22214e-11
SEC61A1	high	low	28001.8	23880.3	25938.8	0.22968	0.0317982	7.22303	5.084e-13	1.2308e-11
MTCO1P28	high	low	4.34857	12.8423	6.57397	-0.946123	0.131052	-7.21945	5.21965e-13	1.26234e-11
H3P42	high	low	0.217983	2.24594	0.915413	-2.33787	0.323904	-7.21779	5.28385e-13	1.27655e-11
TBC1D25	high	low	1287.72	1130.63	1209.09	0.187333	0.0259586	7.21661	5.3301e-13	1.2864e-11
LOC100420939	high	low	0.257405	2.33133	0.872946	-2.05201	0.284356	-7.21637	5.33948e-13	1.28734e-11
SLC35E4	high	low	290.65	222.632	256.604	0.38476	0.0533285	7.2149	5.39752e-13	1.29969e-11
SLC6A12	high	low	148.606	126.296	122.685	0.617416	0.0855764	7.21479	5.40176e-13	1.29969e-11
RNA5SP53	high	low	0.271636	2.15197	1.02475	-2.36375	0.327677	-7.21364	5.44743e-13	1.30854e-11
LOC100422382	high	low	1.60515	4.61839	2.57215	-0.986988	0.136823	-7.21359	5.44971e-13	1.30854e-11
COL4A2-AS2	high	low	2.01691	4.99646	2.86041	-1.25401	0.173857	-7.21286	5.47879e-13	1.31418e-11
RPS10P6	high	low	11.4048	19.6635	14.0757	-0.51999	0.0721103	-7.21104	5.55274e-13	1.33056e-11
SPATA6L	high	low	117.161	179.89	148.56	-0.617777	0.0856985	-7.20873	5.64764e-13	1.35192e-11
JMJD4	high	low	1721.41	1353.59	1537.3	0.346848	0.048124	7.20737	5.70437e-13	1.36411e-11
NUDCD1	high	low	2194.59	1703.93	1948.99	0.365108	0.0506798	7.20421	5.83793e-13	1.39463e-11
MKNK1-AS1	high	low	12.1148	18.0968	15.109	-0.5401	0.0750042	-7.20094	5.98e-13	1.42712e-11
ABCF1	high	low	6507.3	5515.28	6010.76	0.238579	0.0331485	7.19726	6.14349e-13	1.46464e-11
DNAJB6P8	high	low	0.72198	2.50604	1.42054	-1.38425	0.192446	-7.19294	6.34119e-13	1.51025e-11
LOC100419572	high	low	1.30314	2.90041	2.10264	-0.981934	0.136589	-7.18898	6.52755e-13	1.55306e-11
LINC01946	high	low	0.277348	1.54945	0.747186	-1.71832	0.239046	-7.18824	6.56326e-13	1.55997e-11
LOC100420053	high	low	0.195644	1.97889	0.904966	-2.46126	0.34242	-7.18785	6.58218e-13	1.56289e-11
RPL6P26	high	low	0.874908	2.12108	1.49867	-1.0768	0.149831	-7.18679	6.63327e-13	1.57343e-11
DBX2	high	low	10.8252	19.1297	14.9819	-0.815775	0.113532	-7.18544	6.69897e-13	1.58741e-11
RN7SKP158	high	low	0.167913	2.0872	1.12859	-2.99201	0.416428	-7.18495	6.72313e-13	1.59153e-11
EFCAB14-AS1	high	low	4.06895	7.11346	5.59285	-0.717807	0.0999167	-7.18405	6.76756e-13	1.60043e-11
PSMD6-AS2	high	low	30.7013	54.1743	38.3401	-0.56149	0.0781595	-7.1839	6.77487e-13	1.60055e-11
MIR3174	high	low	0.915493	2.30577	1.61138	-1.14595	0.159557	-7.18204	6.86786e-13	1.62088e-11
PSMC2	high	low	6145.44	5380.34	5762.48	0.191763	0.0267106	7.17928	7.008e-13	1.6523e-11
ACAN	high	low	1908.24	426.475	367.838	0.766613	0.106796	7.17831	7.05765e-13	1.66234e-11
KLK14	high	low	1126.63	183.777	125.401	1.10276	0.153667	7.17628	7.16315e-13	1.68549e-11
KHDRBS2	high	low	4.63045	9.53861	7.08718	-1.01815	0.141917	-7.17428	7.26908e-13	1.70871e-11
AOAH-IT1	high	low	0.638813	2.08387	1.36212	-1.50025	0.209182	-7.17196	7.39334e-13	1.73618e-11
VAC14-AS1	high	low	8.43309	14.1616	11.3005	-0.698439	0.0973942	-7.17126	7.4309e-13	1.74326e-11
RNU4-22P	high	low	0.748051	2.05238	1.40092	-1.32824	0.185287	-7.16859	7.57754e-13	1.77588e-11
SLC26A3	high	low	114.932	397.501	123.456	-1.12615	0.157145	-7.16634	7.70266e-13	1.8034e-11
GLIPR1L1	high	low	16.6149	24.3786	20.501	-0.52374	0.0730966	-7.16504	7.77615e-13	1.8188e-11
SPATA1	high	low	30.9303	42.8714	36.9073	-0.450143	0.0628599	-7.16104	8.00652e-13	1.87082e-11
MIR3671	high	low	4.8049	8.09666	6.45256	-0.689575	0.0963007	-7.16065	8.02983e-13	1.8744e-11
RN7SL144P	high	low	0.289902	2.22154	0.904934	-2.0495	0.286308	-7.15838	8.16361e-13	1.90373e-11
SNORA46	high	low	0.863614	3.63289	1.71912	-1.49086	0.208375	-7.15469	8.38613e-13	1.95369e-11
MIR5692C2	high	low	0.657135	1.90689	1.28269	-1.34035	0.187363	-7.15375	8.44359e-13	1.96512e-11
ADGRG1	high	low	10889.6	8255.51	9571.13	0.399512	0.0558574	7.15235	8.53032e-13	1.98334e-11
AIMP2	high	low	1283.99	1087.62	1185.7	0.23913	0.0334346	7.15218	8.54119e-13	1.98391e-11
LINC00548	high	low	5.44864	8.65255	7.05233	-0.599135	0.0837958	-7.14994	8.68134e-13	2.01248e-11
LINC00598	high	low	5.44864	8.65255	7.05233	-0.599135	0.0837958	-7.14994	8.68134e-13	2.01248e-11
YRDCP2	high	low	0.471934	1.99189	1.06577	-1.59989	0.223778	-7.14943	8.71367e-13	2.01798e-11
ZNF814	high	low	1177.9	1593.94	1386.15	-0.436003	0.0609892	-7.14886	8.75034e-13	2.02447e-11
POR	high	low	6022.74	4755.25	5388.31	0.340857	0.047685	7.14809	8.7993e-13	2.03286e-11
UBA1	high	low	28575.7	24714.8	26643.2	0.209403	0.0292952	7.14802	8.80389e-13	2.03286e-11
PYCR1	high	low	7255.71	5493.68	6373.74	0.401324	0.0561573	7.14643	8.90631e-13	2.05449e-11
ATP8A2P2	high	low	2.12949	13.2919	3.32512	-0.918246	0.128529	-7.14426	9.04797e-13	2.08417e-11
CDK5R2	high	low	48.8877	28.863	11.3882	1.44606	0.202411	7.14419	9.05274e-13	2.08417e-11
UPK2	high	low	54.723	38.3409	34.9598	0.812577	0.113778	7.14176	9.21442e-13	2.11932e-11
MIR556	high	low	0.785275	2.11291	1.44981	-1.29778	0.18174	-7.1409	9.2723e-13	2.13054e-11
RN7SL68P	high	low	0.84028	2.75639	1.60085	-1.36376	0.190989	-7.14051	9.29877e-13	2.13454e-11
RNU6-484P	high	low	0.485911	1.56034	1.0237	-1.39816	0.195825	-7.13987	9.34208e-13	2.14238e-11
TTC28	high	low	1228.06	1582.05	1405.25	-0.365045	0.0511288	-7.13972	9.35194e-13	2.14255e-11
RPS20P9	high	low	0.265845	1.51383	0.890512	-2.07766	0.291062	-7.13821	9.4553e-13	2.16412e-11
MIR3619	high	low	0.766434	5.5011	1.65218	-1.61928	0.226887	-7.13696	9.54156e-13	2.18119e-11
AARS1	high	low	10833.3	8633.13	9732.05	0.327508	0.0458896	7.13686	9.54846e-13	2.18119e-11
EIF1AXP2	high	low	0.189956	2.63148	1.12405	-2.90422	0.407022	-7.13531	9.65723e-13	2.20389e-11
KRT86	high	low	615.677	335.454	290.695	0.888604	0.124584	7.13258	9.85052e-13	2.24582e-11
PRSS3	high	low	34.5632	21.6725	25.2732	1.11412	0.156209	7.1322	9.87796e-13	2.2499e-11
KLF4P1	high	low	0.23177	1.70898	0.971174	-2.48821	0.348892	-7.13173	9.91125e-13	2.25529e-11
CKS1B	high	low	2215.12	1684.87	1949.71	0.394639	0.0553516	7.12968	1.00602e-12	2.28698e-11
GCM2	high	low	0.685461	2.49907	1.37177	-1.42927	0.200471	-7.12953	1.0071e-12	2.28721e-11
CEACAM19	high	low	349.65	225.25	287.383	0.634801	0.0890691	7.12706	1.02532e-12	2.32634e-11
RNU1-124P	high	low	0.733987	2.00851	1.37194	-1.31358	0.184329	-7.12631	1.03092e-12	2.33679e-11
ESRP1	high	low	11039.7	8735.74	9886.49	0.337709	0.0473992	7.12478	1.04249e-12	2.36073e-11
MIR3117	high	low	0.495209	2.07567	1.12957	-1.65048	0.231681	-7.12395	1.04874e-12	2.3726e-11
C3orf35	high	low	38.2792	54.3541	46.3254	-0.493989	0.0693625	-7.12184	1.06493e-12	2.40692e-11
B3GALT2	high	low	17.0686	42.8224	23.0123	-0.739135	0.103833	-7.11853	1.09085e-12	2.46313e-11
SYP	high	low	678.703	371.518	467.607	0.866024	0.121672	7.11771	1.09733e-12	2.47537e-11
RPL37AP6	high	low	0.15592	4.1544	1.34479	-3.29355	0.462795	-7.11665	1.10583e-12	2.49215e-11
RENBP	high	low	640.96	450.253	545.504	0.509549	0.0716198	7.11465	1.12201e-12	2.52155e-11
PDIA6	high	low	13382.7	10601.8	11990.7	0.336038	0.0472318	7.11464	1.12204e-12	2.52155e-11
TMPRSS11CP	high	low	4.6729	12.7611	6.41347	-0.727784	0.102294	-7.11463	1.12209e-12	2.52155e-11
HYOU1	high	low	12225.4	9749.73	10986.3	0.326439	0.0459011	7.11179	1.14551e-12	2.57169e-11
LOC285638	high	low	17.9999	30.1078	22.9063	-0.601504	0.0845842	-7.11131	1.14949e-12	2.57818e-11
GABRA4	high	low	1.67885	14.614	2.09809	-1.62785	0.228931	-7.11064	1.15509e-12	2.58826e-11
ECE2	high	low	966.276	688.921	827.449	0.488067	0.0686426	7.11027	1.15817e-12	2.59269e-11
SCRG1	high	low	359.128	221.305	129.085	1.07703	0.151517	7.10832	1.17461e-12	2.62699e-11
RNU6-342P	high	low	1.14232	3.74191	2.14311	-1.4112	0.198626	-7.10478	1.20512e-12	2.69205e-11
RN7SL141P	high	low	0.130598	5.35837	1.19892	-3.21002	0.451817	-7.10468	1.20599e-12	2.69205e-11
RGS5-AS1	high	low	0.848739	3.14273	1.72963	-1.52311	0.214407	-7.10384	1.21338e-12	2.70597e-11
PSMD7	high	low	3641.28	2985.61	3313.09	0.286385	0.0403193	7.10291	1.22154e-12	2.72159e-11
ABCA10	high	low	96.5751	157.355	126.998	-0.70237	0.0989366	-7.09919	1.25488e-12	2.79321e-11
LINC00857	high	low	62.1802	37.7456	49.9497	0.7189	0.101269	7.09888	1.2577e-12	2.79684e-11
DLGAP4-AS1	high	low	18.5521	28.0335	23.2979	-0.564426	0.0795345	-7.09661	1.27853e-12	2.84046e-11
ACSBG2	high	low	12.9245	19.1547	16.043	-0.523606	0.0737851	-7.09637	1.28077e-12	2.84275e-11
MTCO1P31	high	low	0.908229	2.32199	1.61588	-1.0951	0.154343	-7.09524	1.29128e-12	2.86337e-11
CFAP44-AS1	high	low	1.85291	5.05163	2.86168	-0.957005	0.134917	-7.09331	1.30943e-12	2.90088e-11
MTND2P26	high	low	0.250399	3.13589	0.909094	-2.19759	0.309828	-7.09294	1.31292e-12	2.90588e-11
RN7SKP287	high	low	2.36616	4.68911	3.52889	-0.866185	0.122157	-7.09073	1.33407e-12	2.94989e-11
LDHAL6B	high	low	3.05695	5.67736	4.36857	-0.784208	0.110616	-7.08947	1.34628e-12	2.97411e-11
H4C13	high	low	0.310192	5.12456	1.13087	-2.55775	0.360831	-7.08851	1.3556e-12	2.99188e-11
RNY1P16	high	low	4.09265	7.61178	5.85412	-0.848352	0.119708	-7.08685	1.37202e-12	3.02528e-11
CCDC144B	high	low	63.6377	137.993	88.0861	-0.816652	0.115248	-7.08605	1.37997e-12	3.03996e-11
RN7SL280P	high	low	0.843874	2.29043	1.56793	-1.25665	0.177439	-7.08215	1.41937e-12	3.12381e-11
THEM6	high	low	4203.62	3115.39	3658.92	0.432219	0.0610344	7.08156	1.42538e-12	3.13121e-11
KCNK5	high	low	1271.74	818.602	986.675	0.856717	0.120978	7.08156	1.4254e-12	3.13121e-11
KRT18P7	high	low	4.36386	7.28502	5.82602	-0.650923	0.0919238	-7.08111	1.43003e-12	3.13845e-11
VWC2L	high	low	3.92044	14.0408	4.10469	-1.41786	0.200259	-7.08016	1.43986e-12	3.15707e-11
NPTX1	high	low	102.801	197.009	81.6413	-0.871248	0.123063	-7.07969	1.44482e-12	3.165e-11
TSSK3	high	low	20.9671	30.6013	25.7894	-0.516693	0.0729917	-7.0788	1.45407e-12	3.18229e-11
RNU6-100P	high	low	1.88593	3.75185	2.8199	-0.845426	0.11944	-7.07822	1.46021e-12	3.19275e-11
XAGE2	high	low	71.5285	8.36916	7.43759	2.69614	0.380975	7.07694	1.47367e-12	3.21919e-11
CCNQ	high	low	1234.47	980.509	1107.35	0.332197	0.0469626	7.07364	1.50919e-12	3.29371e-11
CDCA5	high	low	2073.7	1435.55	1754.28	0.530554	0.0750441	7.0699	1.55051e-12	3.38074e-11
RNU6-1201P	high	low	0.294466	1.86943	0.905033	-1.8832	0.266437	-7.06808	1.57094e-12	3.42212e-11
MAK	high	low	115.975	181.038	148.542	-0.639311	0.090478	-7.06593	1.5954e-12	3.47217e-11
ARG1	high	low	10.4255	16.0645	13.248	-0.595754	0.0843208	-7.06533	1.60237e-12	3.48411e-11
VGLL1	high	low	907.148	324.427	546.865	1.48751	0.210564	7.06439	1.61322e-12	3.50446e-11
PDE6C	high	low	20.6089	28.746	24.6819	-0.457596	0.0647895	-7.06281	1.63164e-12	3.5412e-11
H4C1	high	low	1.47188	9.29906	2.59392	-1.2177	0.172451	-7.06113	1.65149e-12	3.58096e-11
KCNQ1OT1	high	low	439.453	1046.2	547.032	-0.573435	0.0812204	-7.06024	1.66211e-12	3.60032e-11
SCARNA4	high	low	0.618632	1.67321	1.14649	-1.23394	0.174776	-7.06013	1.66348e-12	3.60032e-11
RPS3P7	high	low	1.41372	3.60773	2.3092	-1.06865	0.151369	-7.05986	1.66673e-12	3.60404e-11
CCAT2	high	low	1.30276	4.57512	2.24642	-1.15792	0.164041	-7.05873	1.68031e-12	3.63e-11
IHO1	high	low	33.7864	48.3659	41.084	-0.506774	0.0717953	-7.0586	1.68183e-12	3.63e-11
C17orf78	high	low	4.2617	10.8533	6.10249	-0.792238	0.112258	-7.0573	1.69766e-12	3.6608e-11
MED30	high	low	698.08	543.24	620.577	0.36172	0.0512872	7.05283	1.75316e-12	3.77701e-11
DDX3P2	high	low	0.140796	1.91208	0.81795	-2.40727	0.341357	-7.05207	1.7628e-12	3.79429e-11
SPINK5	high	low	151.33	93.4014	90.9707	0.970419	0.137639	7.05049	1.78295e-12	3.8309e-11
RPL3P1	high	low	5.31546	11.5244	6.99313	-0.633715	0.0898837	-7.05039	1.78419e-12	3.8309e-11
LINC00926	high	low	126.55	190.416	144.937	-0.608483	0.0863053	-7.05035	1.7847e-12	3.8309e-11
CYC1	high	low	8586.47	6588.45	7586.38	0.382123	0.0542221	7.04737	1.82335e-12	3.91029e-11
SLC6A4	high	low	549.597	1277.36	831.011	-1.23831	0.175748	-7.04596	1.84193e-12	3.94654e-11
CAPS2	high	low	213.113	281.647	247.417	-0.401021	0.0569209	-7.04523	1.85161e-12	3.96365e-11
LOC100420050	high	low	0.432249	1.79157	1.11265	-1.86302	0.264497	-7.04364	1.87275e-12	4.00527e-11
RPS13P1	high	low	1.16361	2.70369	1.93448	-1.04977	0.149074	-7.04189	1.89644e-12	4.05224e-11
ADAMTS8	high	low	91.3744	161.933	126.692	-0.825751	0.117379	-7.03492	1.99371e-12	4.25621e-11
MYCBP2-AS1	high	low	9.44629	14.8781	10.8779	-0.607552	0.0863675	-7.0345	1.99982e-12	4.26537e-11
SPATA7	high	low	466.475	549.388	507.976	-0.23532	0.0334539	-7.03414	2.00489e-12	4.27231e-11
RAB9A	high	low	1812.58	1515.64	1663.95	0.258138	0.0367074	7.03231	2.03146e-12	4.32501e-11
SIX3	high	low	239.943	123.878	127.399	1.20876	0.171909	7.03135	2.04544e-12	4.35082e-11
LINC02421	high	low	3.13675	5.76307	4.45133	-0.785866	0.111788	-7.02995	2.06606e-12	4.39071e-11
MIR374B	high	low	1.70064	3.56743	2.63504	-0.949377	0.13508	-7.02828	2.09094e-12	4.43957e-11
RPSAP21	high	low	1.35102	3.0129	2.18286	-0.9979	0.141999	-7.02752	2.10232e-12	4.45655e-11
RPSAP36	high	low	4.26857	7.21018	5.74096	-0.664244	0.0945207	-7.0275	2.10274e-12	4.45655e-11
RN7SL449P	high	low	1.53612	4.73417	2.45205	-1.00611	0.143185	-7.02663	2.11579e-12	4.48017e-11
SPDYE1	high	low	7.63438	13.1921	9.86096	-0.574474	0.0817988	-7.02301	2.17139e-12	4.59376e-11
FAM83D	high	low	1404.51	927.423	1165.71	0.59875	0.085259	7.02272	2.17595e-12	4.59926e-11
RBMS3	high	low	742.407	1031.34	887.029	-0.47377	0.0674841	-7.02046	2.21132e-12	4.66849e-11
LOC100128494	high	low	57.1306	78.2305	67.692	-0.444346	0.0632946	-7.02028	2.21426e-12	4.66849e-11
AGBL4-IT1	high	low	0.370457	2.28528	1.10309	-2.14115	0.304996	-7.02025	2.21467e-12	4.66849e-11
RNU4-25P	high	low	1.29273	6.44169	2.24603	-1.17534	0.167484	-7.01759	2.25727e-12	4.75404e-11
PLCE1-AS2	high	low	0.455952	3.98367	1.08889	-1.82669	0.260314	-7.01726	2.2626e-12	4.76099e-11
LRRC17	high	low	766.129	1206.74	986.671	-0.655407	0.0934184	-7.01583	2.28592e-12	4.80574e-11
ANKRD1	high	low	84.127	53.3237	36.0739	0.951069	0.13557	7.01536	2.29361e-12	4.81761e-11
EEF1A1P25	high	low	12.406	19.2756	15.8445	-0.596401	0.0850465	-7.01264	2.33859e-12	4.90769e-11
GYG2P2	high	low	9.73593	15.8186	12.7806	-0.649671	0.0926646	-7.011	2.36627e-12	4.96135e-11
KIRREL2	high	low	47.7872	30.5425	30.7971	1.07776	0.153749	7.00985	2.3858e-12	4.99784e-11
ACP7	high	low	33.5759	17.8224	22.4569	1.21261	0.173018	7.00856	2.40785e-12	5.03953e-11
TXK	high	low	36.5384	57.5272	47.0441	-0.649597	0.0927279	-7.00541	2.46265e-12	5.14963e-11
SNORD15B	high	low	5.40421	46.4597	7.8201	-0.859188	0.122697	-7.00253	2.5139e-12	5.25212e-11
JPH1	high	low	776.767	491.67	634.064	0.659835	0.0942344	7.00206	2.52217e-12	5.26473e-11
S100PBP	high	low	1680.17	1920.81	1800.62	-0.192681	0.0275252	-7.00015	2.55685e-12	5.33237e-11
RNU1-91P	high	low	0.34736	1.45529	0.901925	-1.70795	0.244016	-6.99932	2.57202e-12	5.35925e-11
RNU5F-1	high	low	1.47684	6.36782	2.2279	-0.917707	0.131149	-6.99742	2.60728e-12	5.42791e-11
GUSBP9	high	low	11.2104	18.1201	14.669	-0.666509	0.0952664	-6.99627	2.62871e-12	5.46659e-11
SLC6A8	high	low	3903.75	2851.59	3377.1	0.45309	0.0647625	6.99617	2.63052e-12	5.46659e-11
HGH1	high	low	3320.48	2548.94	2934.29	0.381513	0.0545667	6.99168	2.71617e-12	5.63959e-11
CLSTN2-AS1	high	low	1.40626	15.3248	2.28311	-1.07197	0.153329	-6.99132	2.72309e-12	5.64898e-11
RN7SL57P	high	low	0.194858	3.20167	0.926462	-2.47207	0.35374	-6.98837	2.78099e-12	5.76398e-11
RNU6-1280P	high	low	1.16637	3.68862	2.01995	-1.17383	0.167977	-6.98804	2.78751e-12	5.77241e-11
LOC643015	high	low	13.7819	22.8088	18.3002	-0.706502	0.101106	-6.98772	2.79391e-12	5.78055e-11
PCDHGB8P	high	low	8.2476	17.1406	11.3939	-0.776225	0.111127	-6.98505	2.84764e-12	5.88655e-11
SUPT16HP1	high	low	19.6788	29.0633	24.3761	-0.533101	0.076332	-6.98398	2.86931e-12	5.92613e-11
RPS4XP10	high	low	0.981071	2.50674	1.74473	-1.17479	0.168266	-6.98174	2.9154e-12	6.01602e-11
KRT40	high	low	60.9716	11.6346	16.9147	0.936379	0.134135	6.98086	2.93389e-12	6.04885e-11
FPGT-TNNI3K	high	low	33.3766	50.5999	41.9976	-0.59055	0.0846454	-6.97675	3.02087e-12	6.22273e-11
RNU6-549P	high	low	0.78586	1.92028	1.35368	-1.16149	0.16649	-6.97633	3.03001e-12	6.23607e-11
HEATR4	high	low	75.3211	105.089	90.221	-0.477048	0.0683881	-6.9756	3.04561e-12	6.26271e-11
RNA5SP195	high	low	0.89276	2.35683	1.62558	-1.15663	0.165844	-6.9742	3.07618e-12	6.32002e-11
AIFM1	high	low	3956.36	3319.46	3637.57	0.253184	0.0363141	6.97207	3.12315e-12	6.41093e-11
RNA5SP33	high	low	0.220174	2.46433	1.01482	-2.49465	0.357891	-6.97042	3.1599e-12	6.4807e-11
ELOVL1	high	low	5971.78	5030.66	5500.72	0.247322	0.0355158	6.96371	3.31418e-12	6.79118e-11
LOC100419506	high	low	0.423699	1.55411	0.989517	-1.53834	0.220992	-6.96109	3.37639e-12	6.91262e-11
MIR2355	high	low	0.258758	1.56346	0.911813	-2.16419	0.311226	-6.95377	3.55643e-12	7.27489e-11
GRIA4	high	low	53.0134	110.884	81.98	-1.06399	0.153031	-6.95278	3.58169e-12	7.32018e-11
BNIP3P26	high	low	3.03722	5.78878	4.41449	-0.828535	0.119206	-6.95045	3.64133e-12	7.43559e-11
RN7SL434P	high	low	0.590108	1.75115	1.17126	-1.34408	0.193433	-6.94853	3.69111e-12	7.53069e-11
ALYREF	high	low	4263.4	3244.8	3753.55	0.393834	0.0566993	6.94601	3.75761e-12	7.65973e-11
SRP14P3	high	low	0.5446	1.68064	1.11323	-1.38964	0.200068	-6.94585	3.7618e-12	7.66161e-11
PSME2P4	high	low	0.964423	2.73953	1.69471	-1.12752	0.162343	-6.9453	3.77662e-12	7.68513e-11
MLANA	high	low	30.0496	48.4897	36.6215	-0.502552	0.072368	-6.94439	3.8009e-12	7.72784e-11
ELMO1-AS1	high	low	0.178442	3.6204	1.15388	-3.03053	0.436599	-6.94122	3.88717e-12	7.8964e-11
LINC01589	high	low	4.6468	7.8522	6.25124	-0.732222	0.105504	-6.94024	3.9143e-12	7.94465e-11
KRT33B	high	low	9.30767	0.683571	1.25885	1.88097	0.271076	6.9389	3.95158e-12	8.01339e-11
WDR45B	high	low	7814.82	6432.88	7123.1	0.280778	0.0404781	6.93654	4.01821e-12	8.14147e-11
GTF3C6P3	high	low	0.426165	1.53509	0.981227	-1.5717	0.226634	-6.93497	4.06304e-12	8.2252e-11
PRH2	high	low	3.60663	9.22055	5.1513	-0.81579	0.117647	-6.93422	4.08459e-12	8.26171e-11
MIR1284	high	low	0.191361	1.53056	0.861684	-2.30423	0.332591	-6.92811	4.26506e-12	8.61932e-11
PPIAP10	high	low	0.20946	3.80275	0.758992	-2.02815	0.292758	-6.92774	4.27626e-12	8.63452e-11
LOC100129573	high	low	1.83755	5.27771	2.97206	-1.05367	0.152181	-6.92378	4.39737e-12	8.87144e-11
CARTPT	high	low	13822.9	3986.19	1252.53	2.93103	0.42343	6.92211	4.44966e-12	8.96584e-11
MIR553	high	low	1.36346	3.00487	2.18506	-0.972394	0.140478	-6.92204	4.4518e-12	8.96584e-11
NDRG1	high	low	22173.9	14391.8	18278.6	0.623623	0.090097	6.92169	4.46291e-12	8.98051e-11
LINC01697	high	low	12.3341	24.8996	18.6236	-1.00593	0.14538	-6.91933	4.53791e-12	9.1236e-11
KLF12	high	low	1132.24	1481.99	1307.3	-0.388011	0.0560775	-6.91918	4.54265e-12	9.12532e-11
DSPP	high	low	0.937172	5.32652	1.74099	-1.29953	0.187866	-6.91732	4.60273e-12	9.23811e-11
RNVU1-22	high	low	0.683391	2.40409	1.29596	-1.34496	0.194466	-6.91616	4.64038e-12	9.30572e-11
RNVU1-2A	high	low	0.208728	3.59505	1.00394	-2.76524	0.3999	-6.91482	4.68471e-12	9.38661e-11
RNU6-1301P	high	low	0.462647	1.51163	0.987708	-1.4974	0.216632	-6.91217	4.7728e-12	9.55495e-11
MAGEB4	high	low	23.5755	6.6994	10.2439	1.9551	0.282993	6.90864	4.89316e-12	9.78757e-11
FER1L6	high	low	14.0594	34.0077	17.9616	-0.91711	0.132752	-6.90846	4.89949e-12	9.79189e-11
C12orf40	high	low	1.06298	4.55007	1.64483	-1.58608	0.229643	-6.90673	4.95967e-12	9.90374e-11
RNU4ATAC18P	high	low	6.59101	10.3066	8.45082	-0.595238	0.0861868	-6.90637	4.97222e-12	9.92035e-11
MRPS10	high	low	3216.3	2734.93	2975.35	0.233859	0.0338716	6.9043	5.04514e-12	1.00573e-10
MLC1	high	low	274.135	139.167	71.3428	0.959778	0.139016	6.9041	5.05209e-12	1.00586e-10
FLG	high	low	26.4523	82.0086	33.4649	-0.811775	0.11758	-6.90404	5.05434e-12	1.00586e-10
MIR1915HG	high	low	196.206	125.382	160.756	0.646795	0.0937001	6.90282	5.09796e-12	1.01368e-10
XIST	high	low	6553.99	11011.4	8785.08	-0.748495	0.108514	-6.89768	5.28592e-12	1.04967e-10
RNU6-90P	high	low	0.690085	1.8238	1.25755	-1.2003	0.174017	-6.89763	5.28789e-12	1.04967e-10
CHRNA9	high	low	500.812	549.451	78.3301	-1.31356	0.190455	-6.89695	5.31305e-12	1.05377e-10
PGBD5	high	low	761.064	420.144	590.42	0.857184	0.124318	6.89507	5.38371e-12	1.06688e-10
RPS4XP14	high	low	12.6877	21.118	15.6135	-0.501539	0.0727563	-6.8934	5.44738e-12	1.07859e-10
CDHR5	high	low	11.2578	20.9274	13.3778	-0.809947	0.117507	-6.89278	5.47114e-12	1.08238e-10
SYF2P2	high	low	0.810809	2.64273	1.51527	-1.28781	0.186855	-6.89201	5.5008e-12	1.08723e-10
RPL21P48	high	low	0.211581	1.69753	0.792166	-2.01743	0.292725	-6.89191	5.5049e-12	1.08723e-10
RPL21P95	high	low	7.28006	12.3288	9.80714	-0.726516	0.105427	-6.8912	5.53247e-12	1.09176e-10
H3C11	high	low	1.26465	10.1998	2.37295	-1.36853	0.198612	-6.89047	5.56098e-12	1.09646e-10
TXNDC12-AS1	high	low	1.38313	3.4856	2.2325	-0.981004	0.142382	-6.88994	5.58171e-12	1.09963e-10
LOC101926943	high	low	10.6015	57.3258	13.8151	-0.620154	0.0900171	-6.88929	5.60734e-12	1.10375e-10
RNY1P4	high	low	0.951975	2.37851	1.66602	-1.1048	0.160379	-6.88868	5.63114e-12	1.1075e-10
PNO1	high	low	1919.64	1662.39	1790.88	0.207356	0.0301037	6.88803	5.65686e-12	1.11163e-10
RNU4ATAC11P	high	low	0.162126	4.76268	1.12367	-2.9742	0.431884	-6.88657	5.71518e-12	1.12215e-10
FADS6	high	low	31.205	7.90714	9.58221	1.23189	0.178899	6.88595	5.74017e-12	1.12612e-10
POP1	high	low	933.656	714.027	823.723	0.386994	0.0562335	6.88191	5.90538e-12	1.15756e-10
LINC02323	high	low	7.72778	3.2634	5.49318	1.23762	0.179855	6.88119	5.93538e-12	1.16247e-10
RNA5SP282	high	low	0.283576	1.46633	0.875591	-1.97617	0.287201	-6.88078	5.95257e-12	1.16487e-10
RBBP8P1	high	low	0.44157	3.08516	1.06845	-1.71837	0.249773	-6.87974	5.99606e-12	1.1724e-10
LINC02487	high	low	149.427	112.45	52.7783	1.1689	0.169944	6.87815	6.06327e-12	1.18456e-10
SEPTIN7P1	high	low	0.490235	2.04423	1.07258	-1.47643	0.214707	-6.8765	6.13422e-12	1.19742e-10
CLPTM1L	high	low	8778.46	7418.06	8097.52	0.242861	0.0353243	6.8752	6.1901e-12	1.20733e-10
AFAP1-AS1	high	low	466.398	239.843	224.935	1.18211	0.171961	6.87429	6.23015e-12	1.21413e-10
KRT87P	high	low	132.842	76.4757	104.628	0.797944	0.116081	6.87402	6.24176e-12	1.21538e-10
RN7SL503P	high	low	0.139377	1.67111	0.90607	-2.73652	0.39835	-6.86964	6.43643e-12	1.25225e-10
BBIP1	high	low	585.936	717.872	651.975	-0.290867	0.0423542	-6.86749	6.53421e-12	1.26979e-10
HSD17B10	high	low	5559.93	4454.58	5006.66	0.319734	0.0465581	6.86742	6.53739e-12	1.26979e-10
CAMK4	high	low	239.964	348.648	294.364	-0.538036	0.0783575	-6.86643	6.58268e-12	1.27753e-10
DIO3	high	low	57.3894	132.072	74.3902	-0.876013	0.127594	-6.8656	6.62116e-12	1.28376e-10
TRPV3	high	low	124.627	69.8686	97.2182	0.835772	0.121735	6.8655	6.62573e-12	1.28376e-10
SMLR1	high	low	1.6256	3.553	2.59034	-1.06304	0.154848	-6.86502	6.6483e-12	1.28707e-10
LOC100419503	high	low	2.62396	4.68186	3.65402	-0.713085	0.103918	-6.862	6.79008e-12	1.31344e-10
LOC102724421	high	low	0.526917	2.55851	1.07606	-2.01983	0.294393	-6.86101	6.83746e-12	1.32152e-10
TIMMDC1	high	low	3896.84	3403.69	3650	0.195082	0.0284481	6.85747	7.00913e-12	1.35358e-10
PSMG1	high	low	1722.78	1337.91	1530.14	0.364762	0.0531953	6.85702	7.03098e-12	1.35669e-10
LOC101927661	high	low	1.87211	5.38127	2.56297	-1.06439	0.155233	-6.85672	7.04577e-12	1.35842e-10
LOC100420583	high	low	0.229135	3.1242	0.989732	-2.58417	0.376913	-6.85614	7.07468e-12	1.36288e-10
PRKX-AS1	high	low	0.365605	1.49242	0.929623	-1.80327	0.263033	-6.85568	7.09723e-12	1.3661e-10
RNVU1-19	high	low	1.29727	4.65778	2.1923	-1.11097	0.16208	-6.85441	7.16076e-12	1.3772e-10
SRP72P2	high	low	4.34851	22.3313	6.10032	-0.737385	0.107637	-6.85066	7.35125e-12	1.41268e-10
MAGEA10	high	low	45.2064	17.8474	3.76402	2.28844	0.334129	6.84898	7.438e-12	1.42818e-10
GPR18	high	low	55.0677	91.9376	73.5226	-0.733624	0.107126	-6.84821	7.47821e-12	1.43473e-10
MDFI	high	low	2648.86	1586.16	2116.94	0.739815	0.108051	6.84691	7.5462e-12	1.44659e-10
FAM87B	high	low	9.62036	14.0148	11.82	-0.484151	0.0707252	-6.84553	7.61951e-12	1.45945e-10
TVP23C	high	low	135.037	183.115	159.102	-0.434148	0.0634662	-6.84061	7.88547e-12	1.50916e-10
PI3	high	low	1109.38	506.166	212.768	1.33202	0.194725	6.8405	7.89186e-12	1.50916e-10
MIR151B	high	low	0.7811	3.0272	1.45326	-1.24949	0.182675	-6.83996	7.92156e-12	1.5136e-10
RPL5P4	high	low	18.3284	26.1295	22.2331	-0.479622	0.0701374	-6.83832	8.01247e-12	1.52973e-10
LACTB2	high	low	974.398	759.893	867.03	0.358746	0.0524646	6.83787	8.03809e-12	1.53337e-10
RNU6-195P	high	low	1.91457	3.74152	2.82903	-0.812793	0.118894	-6.83627	8.12845e-12	1.54935e-10
RNU6-1043P	high	low	0.552502	1.76791	1.16086	-1.38379	0.202577	-6.83093	8.43662e-12	1.60679e-10
TNIP3	high	low	60.4276	42.3256	43.1812	0.834401	0.122163	6.83023	8.47775e-12	1.61331e-10
COPG1	high	low	18953.7	16139.5	17545.1	0.231868	0.0339496	6.82979	8.50397e-12	1.61693e-10
MAGEA6	high	low	321.37	110.219	122.241	3.03947	0.445038	6.82968	8.51051e-12	1.61693e-10
KLHDC7B	high	low	1526.9	916.513	998.19	0.923402	0.135272	6.82627	8.71534e-12	1.65451e-10
POPDC3	high	low	52.3099	29.199	36.0032	0.988345	0.144817	6.82478	8.80608e-12	1.67038e-10
MTND5P28	high	low	3.6231	6.2	4.91294	-0.663358	0.0972637	-6.8202	9.09113e-12	1.72211e-10
KCNS2	high	low	13.4964	22.9369	18.2218	-0.747347	0.109579	-6.82017	9.09344e-12	1.72211e-10
HIGD1C	high	low	0.797959	2.09534	1.44735	-1.18827	0.174239	-6.81978	9.11793e-12	1.72535e-10
RNU6-238P	high	low	0.453282	1.73533	1.095	-1.82163	0.267206	-6.81734	9.27448e-12	1.75356e-10
XPOT	high	low	8358.81	6817.64	7587.39	0.294065	0.0431396	6.81659	9.32269e-12	1.76126e-10
FREM3	high	low	4.23616	20.2309	4.4138	-0.941671	0.138147	-6.81644	9.3322e-12	1.76164e-10
ZNF101P2	high	low	1.4816	4.32055	2.32289	-0.92645	0.135934	-6.81546	9.3963e-12	1.77232e-10
RNU6-199P	high	low	0.474352	1.98935	1.06268	-1.46038	0.214402	-6.81142	9.6642e-12	1.82138e-10
OR7M1P	high	low	1.72763	3.59571	2.66268	-0.959071	0.140836	-6.80987	9.76889e-12	1.83964e-10
KLK3	high	low	64.0389	154.561	34.5144	-1.49811	0.220033	-6.80859	9.85616e-12	1.85459e-10
RN7SL180P	high	low	2.4948	5.61613	4.05715	-1.14454	0.168121	-6.80784	9.90774e-12	1.8628e-10
STARD9	high	low	446.836	601.781	524.392	-0.42808	0.0628858	-6.80727	9.94693e-12	1.86867e-10
CTSA	high	low	9584.41	7932.51	8757.56	0.272891	0.0400929	6.80647	1.00021e-11	1.87753e-10
MRTFA-AS1	high	low	4.11629	26.5041	5.68588	-0.687114	0.100976	-6.80471	1.01249e-11	1.89907e-10
LOC117779438	high	low	36.0437	26.8404	27.1815	0.977474	0.143678	6.80324	1.02289e-11	1.91704e-10
MIR643	high	low	1.0549	2.32806	1.69217	-0.958094	0.140894	-6.80012	1.04534e-11	1.95755e-10
GREB1L	high	low	847.698	1393.05	1120.67	-0.716498	0.105406	-6.79752	1.06433e-11	1.99153e-10
PCDHB18P	high	low	22.7428	32.6282	27.6909	-0.507784	0.0747341	-6.79454	1.08657e-11	2.03009e-10
MIR623	high	low	0.602419	1.71138	1.1575	-1.28217	0.188706	-6.79453	1.08667e-11	2.03009e-10
ZEB1	high	low	1845.38	2463.63	2154.84	-0.416703	0.0613318	-6.79424	1.08882e-11	2.03249e-10
IGF2BP2-AS1	high	low	0.661062	10.7381	1.72368	-2.17262	0.319929	-6.79094	1.11408e-11	2.078e-10
ZNF586	high	low	681.171	848.782	765.067	-0.316541	0.0466195	-6.78989	1.12223e-11	2.09153e-10
ARF1	high	low	45218.8	38503.7	41857.7	0.231924	0.0341634	6.78867	1.13168e-11	2.10588e-10
SNX12	high	low	4133.84	3711.91	3922.65	0.155197	0.0228611	6.78867	1.13172e-11	2.10588e-10
RPL37P14	high	low	0.320096	2.66749	0.964529	-2.00885	0.295919	-6.78852	1.13287e-11	2.10635e-10
PTDSS1	high	low	6697.17	5303.4	5999.53	0.336629	0.0496037	6.78638	1.14986e-11	2.13624e-10
PPP1R8P1	high	low	2.42986	5.28078	3.55645	-0.819774	0.120833	-6.78435	1.16611e-11	2.16473e-10
KDELR2	high	low	21698.8	18269.8	19982.5	0.248148	0.0365807	6.78357	1.17239e-11	2.17467e-10
FNDC9	high	low	1.72351	3.82412	2.77495	-1.01286	0.149416	-6.7788	1.21179e-11	2.24598e-10
DSEL	high	low	481.637	710.823	596.354	-0.561517	0.0828898	-6.77425	1.2505e-11	2.31589e-10
REC114	high	low	1.28868	3.26506	2.05486	-0.954801	0.140964	-6.77335	1.25838e-11	2.32865e-10
UNC13C	high	low	11.1875	14.2739	7.9037	-0.819627	0.121032	-6.77197	1.27043e-11	2.34909e-10
UBOX5-AS1	high	low	15.551	22.3652	18.9618	-0.483432	0.0714025	-6.77051	1.28328e-11	2.37027e-10
RUVBL1-AS1	high	low	0.949824	2.19705	1.57411	-1.02821	0.151868	-6.77044	1.2839e-11	2.37027e-10
ZNF141	high	low	450.743	559.268	505.064	-0.309681	0.045748	-6.76928	1.29421e-11	2.38743e-10
RN7SL49P	high	low	1.89692	3.46287	2.68074	-0.741102	0.109525	-6.76649	1.3194e-11	2.43198e-10
ADAM15	high	low	16980	13266.2	15121.1	0.356069	0.0526268	6.76593	1.32458e-11	2.43962e-10
MASP2	high	low	53.8588	76.7206	65.3021	-0.502488	0.0742752	-6.76522	1.3311e-11	2.44971e-10
SCAANT1	high	low	3.21943	7.70922	4.36921	-0.678831	0.100357	-6.76417	1.34079e-11	2.46561e-10
UBE2A	high	low	4808.2	4227.98	4517.78	0.18548	0.0274243	6.76334	1.34845e-11	2.47774e-10
LOC100421154	high	low	0.191678	2.57507	0.968783	-2.57522	0.380851	-6.76176	1.36327e-11	2.50302e-10
DCAF12L1	high	low	4.30623	32.8147	3.20482	-2.18519	0.323326	-6.75847	1.39453e-11	2.55842e-10
SYNPR	high	low	1.86286	5.74984	2.01485	-1.34737	0.199398	-6.7572	1.40685e-11	2.579e-10
RNU6-60P	high	low	0.0990842	2.30964	1.20556	-3.36034	0.497323	-6.75685	1.41021e-11	2.58315e-10
SAMM50P1	high	low	0.250319	2.2516	0.799028	-1.9372	0.286796	-6.75462	1.43211e-11	2.62121e-10
RBFADN	high	low	85.4735	118.128	101.818	-0.462628	0.0685063	-6.75308	1.44742e-11	2.64719e-10
RHEX	high	low	370.148	163.604	192.725	0.864093	0.127985	6.75149	1.46334e-11	2.67421e-10
MT1H	high	low	23.7605	11.8411	15.6974	0.960739	0.142317	6.7507	1.47136e-11	2.68678e-10
GLB1	high	low	5174.81	4430.35	4802.18	0.224034	0.0331947	6.74911	1.48757e-11	2.71427e-10
RN7SL665P	high	low	0.518535	4.02303	1.19129	-1.75561	0.260143	-6.74864	1.49237e-11	2.72091e-10
TRIP13	high	low	1464.52	1038.7	1251.38	0.495582	0.0734413	6.748	1.49898e-11	2.73084e-10
NEU1	high	low	6732.87	5610.84	6171.25	0.262974	0.0389837	6.74576	1.52231e-11	2.77119e-10
MIR1245A	high	low	0.308681	1.73547	0.800312	-1.65669	0.245623	-6.74486	1.53178e-11	2.78628e-10
RN7SL481P	high	low	5.89848	9.21181	7.55694	-0.578168	0.0857286	-6.74417	1.53906e-11	2.79735e-10
CBX2	high	low	1964.36	1195.98	1579.76	0.7159	0.106209	6.74051	1.57834e-11	2.86653e-10
C9orf153	high	low	3.75404	6.44523	5.10109	-0.666174	0.0988371	-6.74012	1.58259e-11	2.87202e-10
MTND4P26	high	low	2.79515	5.00901	3.90328	-0.729072	0.108187	-6.739	1.59482e-11	2.89198e-10
LCTL	high	low	36.0231	22.6123	27.8389	0.542841	0.0805565	6.73864	1.59876e-11	2.8969e-10
TCOF1	high	low	4201.89	3512.18	3856.66	0.258659	0.0384021	6.73556	1.63298e-11	2.95661e-10
LOC100507373	high	low	104.631	132.979	118.821	-0.338056	0.0502009	-6.73408	1.64974e-11	2.98466e-10
RNU6-1138P	high	low	0.238499	1.2865	0.763065	-1.77895	0.264184	-6.73375	1.65345e-11	2.98906e-10
CAPN6	high	low	1186.61	612.065	492.804	1.03916	0.154337	6.73306	1.66133e-11	3.00101e-10
HTR1F	high	low	26.2573	40.1845	33.2284	-0.612695	0.0910279	-6.73085	1.68675e-11	3.04457e-10
VCAN-AS1	high	low	3.29399	10.0734	4.67367	-0.824674	0.122535	-6.73008	1.69566e-11	3.05832e-10
CRYBA1	high	low	2.30499	5.05666	3.38786	-0.826862	0.122914	-6.72715	1.73019e-11	3.1182e-10
PTP4A1P3	high	low	0.125784	2.33272	1.08715	-3.05258	0.453778	-6.72703	1.73157e-11	3.11828e-10
MIR663AHG	high	low	4.73585	2.04595	2.09701	1.76308	0.262099	6.72676	1.73479e-11	3.12168e-10
MUSK	high	low	3.79966	12.536	5.60157	-0.888419	0.132081	-6.72634	1.73988e-11	3.12846e-10
UGT2B7	high	low	56.9758	25.5913	32.4119	1.33596	0.198733	6.72236	1.78804e-11	3.21258e-10
RN7SL306P	high	low	0.339972	1.46146	0.901323	-1.79038	0.266399	-6.72068	1.80884e-11	3.24748e-10
PIK3IP1-DT	high	low	12.5884	17.4794	15.0366	-0.434137	0.0646206	-6.71825	1.83917e-11	3.2994e-10
FLT3	high	low	310.183	548.598	429.519	-0.822601	0.122455	-6.7176	1.84744e-11	3.31172e-10
GPT2	high	low	3323.11	2339.9	2830.98	0.506101	0.0753443	6.71717	1.85284e-11	3.31854e-10
SLC8A1-AS1	high	low	5.32683	21.2161	7.56846	-0.839891	0.125038	-6.71708	1.85408e-11	3.31854e-10
VARS1	high	low	6575.38	5451.15	6012.66	0.270485	0.0402829	6.71464	1.88535e-11	3.37195e-10
H3C7	high	low	5.09812	23.7506	7.64589	-0.960275	0.143083	-6.71132	1.92875e-11	3.44644e-10
MMP20	high	low	39.2818	17.4177	12.5143	1.30687	0.194729	6.71123	1.92994e-11	3.44644e-10
GPAA1	high	low	10107.8	7985.18	9045.34	0.340058	0.0506732	6.71081	1.93547e-11	3.45369e-10
PRRG3	high	low	48.364	79.9	64.149	-0.723733	0.107877	-6.70886	1.96155e-11	3.49758e-10
RNU6-125P	high	low	1.49409	3.10132	2.29857	-0.881154	0.13135	-6.70844	1.96717e-11	3.50494e-10
POTEJ	high	low	7.60346	26.8609	9.87227	-1.07065	0.159628	-6.70715	1.98459e-11	3.5333e-10
RPL21P86	high	low	0.285219	1.31342	0.799875	-1.74889	0.260835	-6.70497	2.01448e-11	3.58379e-10
TSPAN33	high	low	1530.07	1117.61	1323.62	0.453122	0.0675851	6.70446	2.02146e-11	3.59348e-10
SMG1P1	high	low	25.58	37.8938	31.7436	-0.541943	0.0808511	-6.70298	2.04217e-11	3.62755e-10
NEXN-AS1	high	low	10.1752	15.3325	12.7566	-0.553075	0.0825216	-6.70218	2.05336e-11	3.64468e-10
NKTR	high	low	4160.54	5171.36	4666.49	-0.313569	0.0467943	-6.701	2.07002e-11	3.67147e-10
BAIAP2L2	high	low	158.561	122.831	129.467	0.658882	0.0983805	6.69728	2.12334e-11	3.7632e-10
OSGIN2	high	low	3545.18	2838.72	3191.57	0.320639	0.0478851	6.69601	2.14186e-11	3.79147e-10
NUDT19P5	high	low	3.48877	7.21191	5.35235	-0.989193	0.14773	-6.69597	2.14252e-11	3.79147e-10
HNRNPA3P9	high	low	11.4427	21.4694	14.6425	-0.590955	0.0883091	-6.69189	2.20306e-11	3.89566e-10
PCDH19	high	low	544.861	706.922	477.847	-0.760087	0.113589	-6.69156	2.20801e-11	3.90148e-10
BHMT	high	low	5.91072	10.4589	8.18726	-0.803125	0.120041	-6.69041	2.22547e-11	3.92938e-10
MIR603	high	low	0.205995	2.41803	1.00535	-2.60628	0.389633	-6.68905	2.24622e-11	3.96303e-10
NRAD1	high	low	51.3387	46.6253	29.0354	1.0584	0.158241	6.68852	2.25433e-11	3.97185e-10
RNU6ATAC39P	high	low	0.600041	2.53343	1.21335	-1.54057	0.230331	-6.68851	2.2546e-11	3.97185e-10
LOC101929124	high	low	1.2748	4.43883	2.33689	-1.28331	0.191898	-6.68743	2.27122e-11	3.99812e-10
PGM1	high	low	4348.83	3449.06	3898.46	0.334376	0.0500076	6.68651	2.28548e-11	4.02022e-10
RPL6P6	high	low	0.941745	2.39474	1.66903	-1.19268	0.178421	-6.68468	2.31435e-11	4.06795e-10
ZNF224	high	low	555.89	660.997	608.5	-0.249347	0.0373047	-6.68405	2.32425e-11	4.0823e-10
ILF2	high	low	17764.6	14722.2	16241.8	0.270996	0.0405757	6.67877	2.40962e-11	4.22744e-10
CRABP1	high	low	2274.82	1287.99	1601.64	1.29063	0.193246	6.67871	2.41048e-11	4.22744e-10
OR9A3P	high	low	0.62016	2.24015	1.22725	-1.32384	0.19824	-6.67794	2.42325e-11	4.24665e-10
FRMD6	high	low	4199.85	5552.97	4877.14	-0.402917	0.0603418	-6.67726	2.43456e-11	4.26329e-10
LOC100421246	high	low	0.666759	1.8501	1.25907	-1.24717	0.186829	-6.67547	2.46447e-11	4.31246e-10
LOC102723809	high	low	14.3362	22.3427	18.3438	-0.610593	0.0914835	-6.67435	2.48324e-11	4.34207e-10
PRDX1	high	low	24255.6	19702.3	21976.5	0.299941	0.0449508	6.67265	2.5122e-11	4.38943e-10
LINC01772	high	low	59.9826	77.7326	68.8672	-0.363629	0.054511	-6.67075	2.54496e-11	4.44336e-10
SNPH	high	low	1246.58	687.192	919.357	0.745354	0.11174	6.67042	2.55075e-11	4.44985e-10
CREB3L2-AS1	high	low	0.852613	9.30224	1.85239	-1.66417	0.249489	-6.67032	2.55246e-11	4.44985e-10
RNU6-1188P	high	low	0.126743	3.18532	1.03171	-2.9959	0.449148	-6.67018	2.55488e-11	4.45075e-10
TIMM8A	high	low	494.11	408.759	451.388	0.273975	0.0410869	6.66819	2.58985e-11	4.50834e-10
KIF26B-AS1	high	low	2.1976	17.4572	3.82312	-1.47185	0.220765	-6.66702	2.61043e-11	4.54079e-10
RPL26P29	high	low	1.52842	3.10785	2.31899	-0.868541	0.130295	-6.66595	2.62959e-11	4.57074e-10
RN7SL809P	high	low	4.91083	10.644	6.4721	-0.626259	0.0939633	-6.66493	2.64789e-11	4.59914e-10
VGF	high	low	150.21	73.1901	93.6398	0.969095	0.145425	6.6639	2.66663e-11	4.62599e-10
NME9	high	low	21.7179	29.5256	24.5528	-0.566552	0.0850186	-6.66386	2.66729e-11	4.62599e-10
MIR3192	high	low	1.32207	2.91671	2.12025	-0.968655	0.145415	-6.66131	2.71403e-11	4.70359e-10
MIR320C1	high	low	0.549741	1.67068	1.11082	-1.39247	0.20906	-6.66063	2.72659e-11	4.72186e-10
SLC25A32	high	low	2153.91	1771.24	1962.37	0.282294	0.0423878	6.6598	2.74206e-11	4.74517e-10
SNORA74C-1	high	low	0.160397	1.34733	0.754505	-2.08423	0.313092	-6.65691	2.79641e-11	4.83565e-10
ZNF484	high	low	305.555	386.595	346.119	-0.337689	0.0507317	-6.65637	2.80682e-11	4.85008e-10
B4GALT4-AS1	high	low	0.494737	1.52484	1.01035	-1.35905	0.204185	-6.65597	2.81428e-11	4.8594e-10
EIF4EBP1	high	low	4186.75	2838.62	3511.96	0.560656	0.0842818	6.65217	2.8881e-11	4.98266e-10
ARRDC4	high	low	1341.08	1766.96	1554.25	-0.397811	0.0598026	-6.65207	2.88991e-11	4.98266e-10
RPS26P22	high	low	1.49197	3.14049	2.31712	-0.909428	0.136745	-6.65055	2.91995e-11	5.03075e-10
LINC00907	high	low	10.2632	13.1508	10.7246	-0.621661	0.0934775	-6.65038	2.92337e-11	5.03296e-10
LRRC19	high	low	6.61828	14.3759	8.74058	-0.672398	0.101116	-6.6498	2.93496e-11	5.04921e-10
MIR548V	high	low	0.579851	2.32474	1.30845	-1.62818	0.245199	-6.64023	3.13186e-11	5.384e-10
IL5	high	low	1.85566	3.70886	2.78326	-0.876264	0.132004	-6.63814	3.17665e-11	5.45701e-10
MTCYBP35	high	low	2.95219	4.83289	3.69312	-0.844738	0.12733	-6.63427	3.26121e-11	5.59562e-10
HADHAP1	high	low	3.10542	5.57546	4.34177	-0.791396	0.11929	-6.63423	3.26211e-11	5.59562e-10
RNA5SP61	high	low	0.727882	2.09415	1.41175	-1.33939	0.201917	-6.63335	3.28158e-11	5.62491e-10
RNU6-437P	high	low	0.490898	1.74706	1.11966	-1.68106	0.253469	-6.63223	3.30662e-11	5.66369e-10
RNU6-377P	high	low	0.989536	2.8446	1.65042	-1.05488	0.159118	-6.62953	3.36749e-11	5.76375e-10
SCAMP3	high	low	7077.98	5938.61	6507.68	0.253166	0.0382066	6.62623	3.44357e-11	5.88969e-10
RFX3-AS1	high	low	36.2412	51.8217	44.0399	-0.506585	0.0764634	-6.62519	3.46795e-11	5.92706e-10
SNORA11B	high	low	0.245121	1.42928	0.837839	-2.11636	0.319459	-6.62482	3.47681e-11	5.93788e-10
RRAGD	high	low	1112.38	785.251	948.638	0.50252	0.0758575	6.62452	3.48367e-11	5.94528e-10
NPM1P30	high	low	0.703615	9.94237	1.25925	-1.22728	0.185271	-6.62426	3.48997e-11	5.95171e-10
NEB	high	low	156.562	228.042	171.967	-0.542148	0.081848	-6.62384	3.49977e-11	5.96408e-10
PITPNM2-AS1	high	low	4.35061	5.51843	1.91682	-1.12303	0.169557	-6.62331	3.5124e-11	5.98128e-10
BPI	high	low	125.836	122.126	82.6061	0.995338	0.150313	6.62176	3.54935e-11	6.03982e-10
RNVU1-15	high	low	1.53825	7.11127	2.46447	-1.00363	0.151607	-6.61995	3.59332e-11	6.11021e-10
LRTM2	high	low	162.8	89.7159	107.347	1.19923	0.181292	6.6149	3.71801e-11	6.31765e-10
DDX10P1	high	low	3.44889	6.18861	4.82023	-0.729226	0.110249	-6.61438	3.73106e-11	6.33525e-10
RPL17P38	high	low	2.21491	3.7257	2.97112	-0.63731	0.0963622	-6.6137	3.7484e-11	6.36009e-10
SNORD116-1	high	low	0.355511	1.80632	0.883534	-1.61724	0.244542	-6.61333	3.75778e-11	6.37141e-10
LOC340512	high	low	0.542364	4.70019	1.22459	-1.61331	0.244095	-6.60935	3.86015e-11	6.54026e-10
SERPIND1	high	low	6.21394	14.5607	7.8479	-0.872876	0.132094	-6.60798	3.8959e-11	6.59607e-10
HAPLN1	high	low	480.485	303.237	231.35	0.943543	0.142799	6.60748	3.90917e-11	6.61377e-10
SLC29A1	high	low	9017.07	7014.04	8014.47	0.362386	0.0548465	6.60728	3.91441e-11	6.61785e-10
NOTCH2NLA	high	low	38.6045	60.0185	46.9308	-0.503613	0.0762315	-6.60637	3.93856e-11	6.65389e-10
GNA14-AS1	high	low	0.735977	2.41862	1.39975	-1.3614	0.206082	-6.60609	3.94603e-11	6.66172e-10
LOC100422204	high	low	6.85728	9.47252	7.4087	-0.806473	0.122084	-6.60588	3.95157e-11	6.66629e-10
MTATP6P15	high	low	0.180679	2.01009	0.923549	-2.55147	0.386296	-6.60497	3.97603e-11	6.70273e-10
TLR8-AS1	high	low	4.63961	1.73111	2.00939	1.0939	0.165628	6.60455	3.98714e-11	6.71665e-10
SNORD94	high	low	12.267	30.3761	14.667	-0.436731	0.0661333	-6.60381	4.00735e-11	6.74585e-10
EFCAB13	high	low	146.972	202.391	174.712	-0.457056	0.0692158	-6.60334	4.01984e-11	6.76203e-10
LINC02649	high	low	32.3767	49.7917	41.0936	-0.606712	0.0919327	-6.59953	4.12474e-11	6.93352e-10
CHMP4C	high	low	2010.77	1525.13	1767.69	0.398791	0.0604358	6.59859	4.15082e-11	6.97236e-10
RNU6-1005P	high	low	0.888189	2.06023	1.47484	-0.960426	0.145558	-6.59826	4.16018e-11	6.9831e-10
RASGEF1C	high	low	53.2971	28.8251	37.2383	1.03628	0.157075	6.59737	4.18515e-11	7.02e-10
SLFNL1-AS1	high	low	53.0378	74.1515	63.6061	-0.47229	0.0716352	-6.59299	4.31042e-11	7.22495e-10
BOLA2-SMG1P6	high	low	324.241	264.161	294.169	0.294827	0.0447203	6.59268	4.31957e-11	7.23513e-10
PRSS37	high	low	2.66066	8.5932	3.82307	-0.812034	0.123196	-6.59141	4.35663e-11	7.292e-10
SNORA66	high	low	8.83856	12.795	10.8189	-0.478182	0.0725584	-6.59031	4.38918e-11	7.34125e-10
RPS3AP37	high	low	1.91725	3.70535	2.81227	-0.782805	0.1188	-6.58925	4.42052e-11	7.38841e-10
POLR2J4	high	low	143.244	184.197	163.743	-0.360291	0.0546968	-6.58705	4.48638e-11	7.49315e-10
TMPRSS11GP	high	low	0.622826	3.9974	1.35323	-1.65807	0.25182	-6.58435	4.56886e-11	7.62548e-10
MIR4312	high	low	1.5518	3.29293	2.42331	-0.9341	0.141898	-6.58292	4.61304e-11	7.69374e-10
SEC1P	high	low	13.4756	19.2816	16.3817	-0.50682	0.076998	-6.58225	4.63394e-11	7.72313e-10
LBP	high	low	1973.09	1120.94	586.45	1.14145	0.173471	6.58011	4.70109e-11	7.82948e-10
BRWD1-AS1	high	low	6.37566	10.764	8.57221	-0.687311	0.104455	-6.57995	4.70606e-11	7.8322e-10
ALKBH3-AS1	high	low	16.5999	23.4978	20.0526	-0.46495	0.0706996	-6.57641	4.81932e-11	8.01502e-10
ZNF333	high	low	709.858	840.945	775.472	-0.2438	0.0370767	-6.57555	4.84721e-11	8.0556e-10
PPP1R26P1	high	low	3.22126	6.40873	4.57579	-0.7823	0.118973	-6.57545	4.85058e-11	8.0556e-10
COL22A1	high	low	669.822	377.235	523.37	0.828212	0.12598	6.57416	4.89294e-11	8.12021e-10
WFDC21P	high	low	221.198	121.321	138.822	0.825156	0.125536	6.57304	4.92986e-11	8.17571e-10
DHX16	high	low	2990.85	2635.41	2812.94	0.182409	0.0277519	6.57284	4.93654e-11	8.181e-10
DOCK1	high	low	4787.33	5827.45	5307.95	-0.283596	0.0431525	-6.57194	4.96631e-11	8.22442e-10
FABP7	high	low	4484.95	1090.77	586.394	1.4531	0.22111	6.57184	4.96974e-11	8.22442e-10
IGHV3-23	high	low	4373.6	2499.79	3313.79	0.954885	0.145312	6.57127	4.98863e-11	8.24985e-10
MSH2-OT1	high	low	3.42043	5.38664	4.15794	-0.783916	0.119307	-6.57056	5.01266e-11	8.28377e-10
RPL31P52	high	low	3.68289	6.00471	4.84505	-0.598764	0.09113	-6.57044	5.01674e-11	8.28468e-10
GAL	high	low	265.568	164.487	184.427	0.95324	0.145098	6.56962	5.04437e-11	8.32369e-10
MAF1	high	low	8229.54	6702.61	7465.25	0.296084	0.0450693	6.56953	5.04745e-11	8.32369e-10
RNU1-67P	high	low	2.39564	9.52666	3.62135	-0.95864	0.146046	-6.56398	5.23916e-11	8.63377e-10
PCMT1	high	low	5350.54	4551.53	4950.6	0.233286	0.0355427	6.56354	5.25435e-11	8.65272e-10
SHOC1	high	low	26.4776	53.8142	29.6973	-0.692624	0.105553	-6.56184	5.31492e-11	8.74635e-10
MAIP1	high	low	998.913	880.482	939.634	0.181483	0.0276595	6.56132	5.33345e-11	8.77068e-10
LOC100420066	high	low	0.608316	1.61079	1.1101	-1.17919	0.179746	-6.56031	5.36949e-11	8.82377e-10
PHBP9	high	low	19.3542	27.5134	23.4382	-0.476291	0.0726046	-6.56007	5.3784e-11	8.83224e-10
LPO	high	low	57.3732	35.988	25.7076	0.931533	0.142005	6.55986	5.38566e-11	8.83797e-10
ITM2A	high	low	1067.95	1577.48	1322.99	-0.562671	0.0857973	-6.55814	5.44819e-11	8.93423e-10
RPL7AP16	high	low	19.4189	27.2648	23.3461	-0.460017	0.0701455	-6.55804	5.45192e-11	8.93423e-10
SLC38A11	high	low	74.0264	98.7424	61.8416	-0.645159	0.0983964	-6.55673	5.50005e-11	9.00682e-10
MPP4	high	low	7.25076	10.3222	8.78813	-0.479395	0.0731168	-6.55656	5.50622e-11	9.01063e-10
DCUN1D5	high	low	1563.34	1264.35	1413.68	0.306173	0.0467018	6.55593	5.52978e-11	9.04288e-10
RNA5SP297	high	low	0.36705	1.37873	0.873437	-1.54567	0.235876	-6.55288	5.64385e-11	9.22301e-10
SMG5	high	low	9211.73	7764.16	8487.16	0.246628	0.0376477	6.55094	5.71742e-11	9.33673e-10
NT5DC4	high	low	17.4246	9.94911	13.6828	0.819447	0.125098	6.55042	5.73743e-11	9.3629e-10
RN7SL487P	high	low	0.833538	1.9968	1.4158	-1.01993	0.155731	-6.54934	5.77937e-11	9.42479e-10
SCYL1	high	low	6318.65	5386.82	5852.23	0.230139	0.0351662	6.54433	5.97642e-11	9.73278e-10
DNAJC18	high	low	454.29	553.888	504.143	-0.284044	0.0434031	-6.54432	5.97652e-11	9.73278e-10
LOC101929457	high	low	17.5526	13.3593	13.7798	0.811049	0.123952	6.54324	6.02e-11	9.79335e-10
RNY4P17	high	low	0.610969	1.76771	1.18997	-1.253	0.191497	-6.54319	6.02206e-11	9.79335e-10
RNU6-130P	high	low	1.34618	3.05327	2.20065	-1.03365	0.158011	-6.54163	6.08524e-11	9.88925e-10
RN7SKP30	high	low	1.82449	3.79997	2.8133	-0.908607	0.138904	-6.54126	6.10037e-11	9.90698e-10
GLRX2	high	low	637.571	521.974	579.71	0.288442	0.0440998	6.54067	6.12457e-11	9.93942e-10
FYB2	high	low	177.351	314.121	245.81	-0.824646	0.126103	-6.53945	6.17462e-11	1.00137e-09
APOO	high	low	1134.59	928.297	1031.33	0.289599	0.0442857	6.53933	6.17947e-11	1.00147e-09
ASAP1-IT2	high	low	10.5798	22.2024	13.9006	-0.672465	0.102843	-6.53878	6.20213e-11	1.00445e-09
RASSF4	high	low	2117.69	1533.74	1825.4	0.465475	0.0711903	6.53846	6.21561e-11	1.00594e-09
NSFL1C	high	low	5369.18	4656.95	5012.68	0.205288	0.0314043	6.53694	6.27904e-11	1.0155e-09
SMTNL2	high	low	48.097	24.8671	32.1185	0.858942	0.13143	6.53538	6.34501e-11	1.02511e-09
RNU6-681P	high	low	0.138549	4.67918	1.23037	-3.25381	0.49788	-6.53532	6.3472e-11	1.02511e-09
CCNA2	high	low	1757.55	1255.38	1506.19	0.485429	0.074305	6.53292	6.44982e-11	1.04097e-09
FTH1	high	low	38652.4	32024.1	35334.6	0.271394	0.0415438	6.5327	6.45926e-11	1.04178e-09
RNU6-1053P	high	low	4.79995	7.48911	6.14599	-0.561119	0.0858997	-6.53225	6.4787e-11	1.0442e-09
RNF222	high	low	23.2686	10.372	13.2747	0.932823	0.142834	6.53083	6.54065e-11	1.05346e-09
RPS9P3	high	low	1.1929	2.68662	1.94057	-1.01805	0.155906	-6.52991	6.58079e-11	1.0592e-09
CNTRL	high	low	1451.02	1742.24	1596.79	-0.26368	0.0404185	-6.52374	6.85756e-11	1.10299e-09
SNRPEP9	high	low	0.216568	1.86841	0.803034	-2.11987	0.324999	-6.52269	6.90569e-11	1.10944e-09
LINC01265	high	low	15.5208	23.4424	19.4859	-0.576114	0.088325	-6.52266	6.90711e-11	1.10944e-09
GKN2	high	low	2.5709	4.45999	1.17425	-1.93547	0.296758	-6.52203	6.93605e-11	1.11332e-09
LRIG2	high	low	1363.5	1579.36	1471.55	-0.211388	0.0324172	-6.52087	6.99015e-11	1.12124e-09
SHCBP1	high	low	861.528	627.616	744.446	0.456885	0.0700911	6.51845	7.10388e-11	1.13871e-09
RNA5SP465	high	low	0.878986	2.05393	1.4671	-1.00964	0.154911	-6.51753	7.14735e-11	1.14489e-09
CSNK1G2-AS1	high	low	2.67109	5.40545	3.81436	-0.767411	0.117769	-6.51625	7.2087e-11	1.15393e-09
AGBL2	high	low	94.4565	131.509	113.003	-0.476706	0.0731881	-6.51344	7.34476e-11	1.17446e-09
CYRIB	high	low	6168.08	5026.58	5596.71	0.295287	0.0453353	6.5134	7.34695e-11	1.17446e-09
RPSAP6	high	low	1.61586	3.40292	2.51036	-0.922193	0.141586	-6.5133	7.35199e-11	1.17447e-09
HSPA14	high	low	2141.98	1815.14	1978.38	0.238815	0.0366711	6.51235	7.39827e-11	1.18106e-09
YRDCP1	high	low	0.481601	1.81217	1.01774	-1.47842	0.227242	-6.50592	7.72216e-11	1.23193e-09
PARK7P1	high	low	5.95754	9.24804	7.60457	-0.542978	0.0835338	-6.5001	8.02681e-11	1.27966e-09
RDH10	high	low	4434.8	2696.59	3564.76	0.717738	0.110442	6.49879	8.09697e-11	1.28997e-09
BARX1	high	low	143.657	62.7888	43.5421	0.930342	0.143214	6.49618	8.23827e-11	1.31159e-09
FGD6	high	low	2015.69	2684.34	2350.37	-0.413213	0.0636386	-6.49312	8.4079e-11	1.33769e-09
PDE4B-AS1	high	low	0.200597	6.77447	1.2323	-3.095	0.476679	-6.49285	8.42282e-11	1.33915e-09
ZNF671	high	low	386.785	527.673	457.305	-0.447599	0.0689738	-6.4894	8.61817e-11	1.36929e-09
SLC35B2	high	low	5162.91	4317.84	4739.92	0.257827	0.039739	6.488	8.69834e-11	1.38109e-09
CDK4	high	low	4787.98	4037.14	4412.16	0.245977	0.0379148	6.48763	8.71986e-11	1.38357e-09
MACROD2-IT1	high	low	0.293788	1.62288	0.959052	-2.07252	0.319478	-6.48719	8.74545e-11	1.38669e-09
COMMD5	high	low	2285.15	1861.02	2072.86	0.296196	0.0456601	6.48697	8.75826e-11	1.38779e-09
MCTS1	high	low	2367.75	2027.25	2197.32	0.223887	0.0345197	6.48576	8.82831e-11	1.39794e-09
SLC22A31	high	low	63.6278	21.7579	30.6731	1.01856	0.157071	6.48471	8.89014e-11	1.40679e-09
HPDL	high	low	197.453	135.007	154.507	0.822464	0.126839	6.48434	8.91227e-11	1.40934e-09
CCL20	high	low	94.7673	56.2243	68.0876	0.802908	0.123843	6.48327	8.97536e-11	1.41836e-09
CENPN	high	low	722.592	545.782	634.091	0.404877	0.0624507	6.48314	8.9835e-11	1.41869e-09
CCDC198	high	low	1.79929	6.50459	2.08842	-1.42344	0.21959	-6.48228	9.03438e-11	1.42577e-09
MTFR2	high	low	287.698	204.994	246.301	0.488649	0.0753907	6.48156	9.0782e-11	1.43113e-09
TBL2	high	low	3814.07	3307	3560.26	0.205709	0.0317378	6.48152	9.08052e-11	1.43113e-09
LOC100419654	high	low	0.367294	2.62273	0.939487	-1.69809	0.262118	-6.47833	9.27405e-11	1.46065e-09
RNU2-5P	high	low	0.705999	1.83362	1.27042	-1.29935	0.200596	-6.47743	9.32988e-11	1.46846e-09
LOC100421122	high	low	0.194642	4.3248	0.976426	-2.61125	0.40314	-6.47727	9.33959e-11	1.469e-09
RNU4ATAC	high	low	2.98267	11.5698	4.35123	-0.885392	0.136708	-6.47652	9.38592e-11	1.4753e-09
RNU6-91P	high	low	0.139696	1.46774	0.804436	-2.44455	0.377489	-6.47582	9.42998e-11	1.48123e-09
TAS2R64P	high	low	3.16713	9.92646	4.83389	-0.990672	0.15305	-6.47287	9.61561e-11	1.50938e-09
RSU1P3	high	low	0.116473	5.19265	1.23155	-3.34792	0.517302	-6.47188	9.67938e-11	1.51838e-09
TAS2R6P	high	low	7.06275	10.989	9.02801	-0.588799	0.090989	-6.4711	9.72943e-11	1.52521e-09
CARF	high	low	438.79	537.583	488.24	-0.291688	0.045087	-6.46944	9.83644e-11	1.54095e-09
LOC100129434	high	low	81.3119	143.872	88.3004	-0.725621	0.112192	-6.46766	9.95328e-11	1.55822e-09
SLURP1	high	low	51.594	30.452	36.3158	1.29395	0.20008	6.46717	9.98585e-11	1.56228e-09
CCDC22	high	low	1786.35	1513.32	1649.69	0.239088	0.0369865	6.4642	1.01834e-10	1.59213e-09
SMR3B	high	low	4299.32	212.622	84.2942	2.31905	0.358761	6.46405	1.01939e-10	1.5927e-09
HNRNPA1P45	high	low	1.31174	5.85488	1.99746	-0.862043	0.133419	-6.46118	1.0389e-10	1.62211e-09
CRISP3	high	low	7645.92	1537.14	929.958	1.27884	0.197934	6.46091	1.04075e-10	1.62391e-09
RN7SL37P	high	low	0.276824	1.26041	0.769149	-1.72379	0.266824	-6.46041	1.0442e-10	1.62822e-09
ELOC	high	low	3756.94	3031.13	3393.64	0.309709	0.0479446	6.45973	1.0489e-10	1.63446e-09
GREM2	high	low	80.3395	147.119	106.344	-0.718639	0.111253	-6.45948	1.0506e-10	1.63602e-09
RNU6-1098P	high	low	0.823215	2.5785	1.43415	-1.12416	0.174042	-6.45909	1.05332e-10	1.63918e-09
RN7SL333P	high	low	9.23428	13.9402	11.5898	-0.549492	0.085085	-6.45815	1.05989e-10	1.6483e-09
LOC101927543	high	low	1.84119	9.68672	2.73033	-1.3157	0.203765	-6.45694	1.06844e-10	1.66051e-09
LOC101927727	high	low	14.8727	22.3256	18.6032	-0.562935	0.0872167	-6.45444	1.08621e-10	1.687e-09
RNA5SP187	high	low	3.92467	8.42654	5.40876	-0.724728	0.112308	-6.45306	1.09611e-10	1.70126e-09
LINC00954	high	low	25.6517	41.5076	31.7872	-0.549336	0.0851306	-6.45286	1.09756e-10	1.70238e-09
GPR79	high	low	1.11843	4.07625	1.85806	-1.01394	0.157194	-6.45026	1.11657e-10	1.73072e-09
CFLAR-AS1	high	low	18.3114	55.3977	23.0154	-0.554159	0.0859192	-6.44977	1.12023e-10	1.73525e-09
CDH2	high	low	607.421	1001.83	497.217	-0.688524	0.10676	-6.44928	1.12382e-10	1.73966e-09
CHAC1	high	low	226.236	149.533	187.843	0.597405	0.0926577	6.44744	1.13754e-10	1.75974e-09
THG1L	high	low	733.549	849.798	791.736	-0.212398	0.0329479	-6.44646	1.14491e-10	1.76997e-09
RNU6ATAC7P	high	low	0.2121	1.26923	0.741237	-1.98399	0.307799	-6.44575	1.15033e-10	1.77719e-09
MIR1207	high	low	0.204534	2.35203	0.874375	-2.27577	0.353078	-6.4455	1.15218e-10	1.77887e-09
LURAP1L-AS1	high	low	4.47073	10.3072	6.45297	-0.859012	0.133282	-6.44508	1.15536e-10	1.78262e-09
CCT6A	high	low	15451.9	13923.9	14134.9	0.269305	0.0417914	6.44404	1.16334e-10	1.79276e-09
LOC100419436	high	low	11.7088	17.7491	14.7322	-0.563087	0.0873812	-6.44402	1.16347e-10	1.79276e-09
RAB1A	high	low	11748.3	10490.9	11118.9	0.163282	0.0253447	6.44246	1.17553e-10	1.81016e-09
TENM2	high	low	306.304	430.385	344.692	-0.733624	0.113885	-6.44178	1.18084e-10	1.81714e-09
PBOV1	high	low	2.5039	15.4862	3.6959	-0.890976	0.138317	-6.44153	1.18272e-10	1.81885e-09
CCDC74B	high	low	371.852	607.871	489.989	-0.709258	0.110146	-6.43925	1.20065e-10	1.84521e-09
YIF1A	high	low	4515.26	3675.79	4095.07	0.296721	0.0461153	6.43434	1.24012e-10	1.90463e-09
LTV1	high	low	1548.06	1306.83	1427.31	0.244383	0.0379829	6.43401	1.24277e-10	1.90745e-09
CKMT2-AS1	high	low	293.187	346.794	320.02	-0.241058	0.0374733	-6.43279	1.25281e-10	1.92094e-09
S100A1	high	low	6151.6	3253.98	4701.22	0.918753	0.142824	6.43275	1.25319e-10	1.92094e-09
LZTS3	high	low	1101.37	747.659	924.322	0.558864	0.0869271	6.42911	1.28352e-10	1.96613e-09
DNAH6	high	low	98.5244	148.265	123.421	-0.588064	0.0915491	-6.42348	1.33191e-10	2.03893e-09
RARRES1	high	low	5009.49	2713.53	3488.88	0.874467	0.136139	6.42334	1.33319e-10	2.03956e-09
NANOS1	high	low	546.78	391.661	451.338	0.618742	0.0963342	6.42288	1.33723e-10	2.04442e-09
SLFNL1	high	low	25.8315	38.1949	32.0199	-0.545595	0.0849474	-6.42273	1.33849e-10	2.04501e-09
WEE2	high	low	7.64297	11.7979	9.7227	-0.568685	0.0886048	-6.41822	1.37873e-10	2.10511e-09
FAM133EP	high	low	1.01977	2.74678	1.65189	-0.959945	0.149594	-6.41699	1.38997e-10	2.12031e-09
RPN1	high	low	24185.4	20700.3	22441	0.224461	0.0349794	6.41693	1.39049e-10	2.12031e-09
ULK4	high	low	389.941	504.197	447.131	-0.369503	0.0575919	-6.4159	1.39997e-10	2.13339e-09
ANKRD29	high	low	235.549	395.766	292.936	-0.571729	0.08917	-6.41168	1.43928e-10	2.19187e-09
KRTAP5-7	high	low	3.4411	6.46352	4.95394	-0.825774	0.128795	-6.41154	1.44061e-10	2.19247e-09
CLUH	high	low	5948.21	4845.6	5396.31	0.295746	0.0461289	6.4113	1.44282e-10	2.19441e-09
UNC13A	high	low	414.096	209.94	129.102	0.788958	0.123101	6.40903	1.46445e-10	2.22587e-09
LOC284379	high	low	97.6571	43.6588	34.5807	1.35554	0.211532	6.40821	1.47241e-10	2.23652e-09
LOC105375787	high	low	0.544175	2.28131	1.21552	-1.62092	0.253038	-6.40584	1.49545e-10	2.27005e-09
ZBTB8A	high	low	589.241	678.918	634.128	-0.204257	0.0318871	-6.40565	1.49733e-10	2.27143e-09
LOC100192426	high	low	1.25636	3.41888	2.33879	-1.36355	0.213017	-6.40113	1.54229e-10	2.33813e-09
RNU6-593P	high	low	0.619686	1.69659	1.15872	-1.20012	0.187556	-6.39874	1.56669e-10	2.37358e-09
CHI3L2	high	low	3114.83	1693.09	2403.19	0.879487	0.137449	6.39863	1.56782e-10	2.37376e-09
PELATON	high	low	225.23	147.913	186.53	0.606547	0.0948041	6.3979	1.57525e-10	2.38349e-09
SLC16A3	high	low	3370.99	2382.87	2876.39	0.500479	0.0782747	6.39388	1.61726e-10	2.44406e-09
ODF3	high	low	1.0885	3.40126	1.90809	-1.18722	0.185681	-6.39387	1.61737e-10	2.44406e-09
RPL7AP31	high	low	3.39538	5.34894	4.37322	-0.55113	0.0862248	-6.39178	1.63966e-10	2.47512e-09
SHMT2	high	low	6145.78	5026.73	5585.65	0.289957	0.0453642	6.39175	1.64003e-10	2.47512e-09
RPL37P18	high	low	0.256454	5.81679	1.03695	-2.60369	0.407371	-6.39143	1.6434e-10	2.47861e-09
SLC12A8	high	low	1552.55	1247.85	1400.03	0.315163	0.0493333	6.38845	1.67579e-10	2.52585e-09
FMN2	high	low	30.4581	52.5125	41.4972	-0.784718	0.122839	-6.38819	1.67865e-10	2.52853e-09
SRSF9	high	low	5035.36	4404.47	4719.58	0.193023	0.0302269	6.38582	1.70481e-10	2.56628e-09
DERL1	high	low	8778.64	7296.03	8036.53	0.266885	0.0418291	6.38037	1.76666e-10	2.65643e-09
GABRQ	high	low	473.683	82.0764	67.449	1.13374	0.177692	6.38034	1.76696e-10	2.65643e-09
RN7SL806P	high	low	0.877296	2.11104	1.49484	-1.0587	0.165997	-6.3778	1.79647e-10	2.69907e-09
RNU6-1266P	high	low	1.5023	2.85065	2.17721	-0.864378	0.135573	-6.37572	1.821e-10	2.73418e-09
MTND5P12	high	low	1.49935	3.0476	2.27431	-0.875985	0.137407	-6.3751	1.82844e-10	2.74359e-09
CCDC171	high	low	280.744	347.835	314.326	-0.306593	0.0480978	-6.37436	1.83728e-10	2.7551e-09
GLMP	high	low	3224.57	2710.74	2967.38	0.250326	0.0392791	6.37302	1.85343e-10	2.77755e-09
EEF1A1P4	high	low	28.8673	41.1079	34.9942	-0.487737	0.0765396	-6.37235	1.86151e-10	2.78787e-09
KCNMA1-AS1	high	low	14.5531	27.438	15.6548	-0.80082	0.125688	-6.37148	1.8721e-10	2.80195e-09
ALG3	high	low	3629.84	2956.21	3292.66	0.296156	0.0465227	6.36585	1.94216e-10	2.9034e-09
RAB35	high	low	3522.49	3145.47	3333.78	0.163177	0.0256332	6.36583	1.94236e-10	2.9034e-09
RPS2P50	high	low	9.0866	13.0082	11.0495	-0.45462	0.0714221	-6.36526	1.94962e-10	2.9124e-09
IGF2BP2	high	low	523.349	338.645	412.559	0.793077	0.12463	6.36344	1.97286e-10	2.94525e-09
B4GALT3	high	low	5331.2	4424.8	4877.51	0.268801	0.0422604	6.36059	2.00977e-10	2.99844e-09
PGAM1P5	high	low	20.3851	39.6982	27.673	-0.771226	0.121267	-6.35973	2.02111e-10	3.01345e-09
HSPD1	high	low	24790.2	20096.2	22440.6	0.302843	0.0476257	6.3588	2.03336e-10	3.02978e-09
SNORD116-13	high	low	0.366744	2.54039	0.93335	-1.73721	0.273218	-6.35834	2.03943e-10	3.0369e-09
GARS1	high	low	8260.42	6921.47	7590.22	0.255135	0.0401305	6.35765	2.04861e-10	3.04864e-09
RNU6-446P	high	low	0.424525	1.4674	0.946527	-1.42401	0.224118	-6.35385	2.09994e-10	3.12304e-09
CDC42EP1	high	low	5314.24	4003.27	4658.05	0.408655	0.0643173	6.35374	2.10143e-10	3.12328e-09
PNMA6E	high	low	14.3719	4.97235	1.72083	2.66216	0.419013	6.35342	2.10584e-10	3.12786e-09
MTND4P23	high	low	0.841606	2.544	1.50468	-1.15785	0.182345	-6.34977	2.1564e-10	3.20094e-09
LOC100420580	high	low	1.9714	3.77469	2.87402	-0.838293	0.132041	-6.34874	2.1708e-10	3.22027e-09
SNORA2B	high	low	0.852135	2.06967	1.46156	-1.07287	0.169054	-6.34629	2.20576e-10	3.27006e-09
FER1L6-AS2	high	low	5.79752	1.60169	1.63021	1.78805	0.281767	6.34582	2.21239e-10	3.27782e-09
WARS1	high	low	10777	8157.4	9465.8	0.401774	0.0633156	6.34559	2.21576e-10	3.28075e-09
PPIAP36	high	low	1.26899	3.28978	1.93661	-0.878096	0.138387	-6.34523	2.22092e-10	3.28632e-09
RNU6-1277P	high	low	0.369841	2.31858	0.952082	-1.69449	0.267138	-6.3431	2.25181e-10	3.32993e-09
RNA5SP217	high	low	1.44706	2.94862	2.19865	-0.834253	0.131545	-6.34194	2.26893e-10	3.35313e-09
ST6GAL2	high	low	596.431	875.419	736.076	-0.553367	0.0872587	-6.34168	2.2727e-10	3.3566e-09
DNAH7	high	low	194.098	282.753	238.473	-0.54149	0.0854222	-6.33898	2.31285e-10	3.41375e-09
MIR6124	high	low	0.524285	1.71258	1.00116	-1.3061	0.206048	-6.3388	2.31555e-10	3.41558e-09
SNORA40B	high	low	0.34628	2.71454	0.882814	-1.90973	0.301292	-6.33846	2.32068e-10	3.42101e-09
MLF2	high	low	14646.3	12198.8	13421.2	0.263785	0.0416177	6.33829	2.32333e-10	3.42276e-09
LRP2BP	high	low	169.431	218.761	194.123	-0.36512	0.0576167	-6.33706	2.34196e-10	3.44804e-09
DDN	high	low	49.1792	25.124	31.6052	0.798676	0.126121	6.33261	2.4105e-10	3.54673e-09
RNU6-490P	high	low	0.113021	1.71206	0.913406	-2.78131	0.439222	-6.33235	2.41453e-10	3.55044e-09
ABCA9	high	low	243.062	370.402	306.801	-0.607146	0.0958996	-6.33106	2.43489e-10	3.57812e-09
SAMD11P1	high	low	0.280812	1.67865	0.824335	-1.79764	0.283995	-6.32983	2.45432e-10	3.60443e-09
LINC01409	high	low	47.2995	65.1755	56.2472	-0.446673	0.0705856	-6.32811	2.48178e-10	3.64247e-09
RAB40A	high	low	23.4588	31.943	27.7055	-0.439957	0.0695273	-6.32784	2.48624e-10	3.64675e-09
RNU6-433P	high	low	0.118025	2.71811	1.11632	-3.18639	0.50362	-6.32698	2.50005e-10	3.66471e-09
LEMD2	high	low	3315.78	2872.19	3093.74	0.207203	0.0327559	6.32566	2.52157e-10	3.69396e-09
SMCO4	high	low	914.723	680.317	797.393	0.427096	0.0675274	6.32478	2.53587e-10	3.71258e-09
RN7SL566P	high	low	4.23674	6.91543	5.57753	-0.62715	0.0991756	-6.32363	2.55484e-10	3.73802e-09
RPL19P3	high	low	1.3894	5.67647	2.11085	-0.935224	0.147926	-6.32223	2.57822e-10	3.76989e-09
TCF4	high	low	4386.32	5630.73	5009.2	-0.360221	0.0569936	-6.32038	2.60913e-10	3.81271e-09
JMJD6	high	low	1646.7	1378.06	1512.24	0.256809	0.0406409	6.31897	2.63308e-10	3.84531e-09
RN7SL233P	high	low	1.93051	3.87843	2.90552	-0.931881	0.147504	-6.31765	2.65568e-10	3.87591e-09
H2AC14	high	low	3.33699	17.2608	4.88096	-0.884361	0.1401	-6.31238	2.74784e-10	4.00792e-09
NFKBIE	high	low	1440.99	1143.11	1291.89	0.334059	0.0529276	6.31163	2.76111e-10	4.02478e-09
MAD2L1	high	low	1740.91	1307.7	1524.07	0.412756	0.0653974	6.31151	2.76328e-10	4.02544e-09
AADACL2	high	low	2.31842	14.2204	2.96948	-1.70628	0.270381	-6.31066	2.77855e-10	4.04517e-09
RPL18AP2	high	low	2.07275	4.08107	3.078	-0.850355	0.134774	-6.3095	2.79946e-10	4.07309e-09
RNU6-780P	high	low	0.643561	1.70976	1.17724	-1.17189	0.185753	-6.30886	2.81097e-10	4.08731e-09
LAMA3	high	low	2530.27	3917.43	3224.6	-0.63061	0.0999842	-6.30709	2.8433e-10	4.13176e-09
LOC100419574	high	low	1.6001	3.09403	2.34788	-0.805178	0.127679	-6.30626	2.85852e-10	4.1513e-09
LINC01725	high	low	22.437	31.211	26.8288	-0.456131	0.0723363	-6.30569	2.86905e-10	4.16144e-09
LOC101927560	high	low	22.437	31.211	26.8288	-0.456131	0.0723363	-6.30569	2.86905e-10	4.16144e-09
RGS17	high	low	87.3659	113.128	100.261	-0.366914	0.0582211	-6.30207	2.93697e-10	4.25733e-09
RNU6-828P	high	low	1.02575	2.10772	1.56732	-0.850585	0.135001	-6.3006	2.96492e-10	4.2952e-09
EXTL1	high	low	440.28	289.892	299.754	0.749731	0.11901	6.29974	2.98139e-10	4.3164e-09
TRMT9B	high	low	259.588	402.866	331.304	-0.633991	0.100703	-6.29567	3.06077e-10	4.42859e-09
CACYBP	high	low	6099.05	5096.74	5597.35	0.258985	0.0411429	6.29475	3.07895e-10	4.45216e-09
RGR	high	low	34.4205	16.071	12.6869	1.46667	0.23303	6.29391	3.09566e-10	4.47356e-09
PLSCR4	high	low	1029.53	1345.07	1187.47	-0.385579	0.0612673	-6.29338	3.10619e-10	4.48601e-09
MRS2	high	low	2576.06	2259.02	2417.37	0.189459	0.030108	6.29265	3.12084e-10	4.50441e-09
HTD2	high	low	3.87187	6.23601	5.05522	-0.57834	0.0919223	-6.29162	3.14168e-10	4.5317e-09
GFRA3	high	low	104.446	101.953	66.1841	0.979458	0.155724	6.28969	3.18095e-10	4.58552e-09
SLC17A5	high	low	2284.96	1891.72	2088.13	0.272428	0.0433164	6.28926	3.18977e-10	4.59397e-09
SPOCK3	high	low	35.3535	16.9158	11.8689	-0.996061	0.158376	-6.28922	3.19072e-10	4.59397e-09
LOC100129844	high	low	15.8584	5.70345	8.57011	1.00503	0.159823	6.2884	3.20754e-10	4.61535e-09
ZNF214	high	low	136.509	200.431	168.504	-0.553545	0.0880295	-6.28818	3.21217e-10	4.61919e-09
IMPA2	high	low	1992.98	1385.85	1689.08	0.52414	0.0833581	6.28781	3.2197e-10	4.62719e-09
MRPL2	high	low	1932.26	1450.03	1627.61	0.316343	0.0503231	6.28623	3.2527e-10	4.67175e-09
RN7SL34P	high	low	1.36119	2.65964	2.01112	-0.786325	0.12512	-6.28456	3.28786e-10	4.71936e-09
RPS6P11	high	low	1.042	2.55365	1.6291	-0.898328	0.142957	-6.28389	3.30205e-10	4.73684e-09
HFM1	high	low	14.089	17.5031	14.1697	-0.673137	0.107131	-6.2833	3.31451e-10	4.7518e-09
DLC1	high	low	2237.21	2908.98	2573.46	-0.378746	0.0602972	-6.28133	3.35697e-10	4.80975e-09
NKX6-1	high	low	127.634	154.295	122.367	-0.772	0.122909	-6.28109	3.36202e-10	4.81404e-09
GOLGA8H	high	low	8.01519	11.2618	9.64023	-0.452112	0.0719852	-6.28062	3.37217e-10	4.82563e-09
OR7A19P	high	low	0.162888	1.65235	0.908424	-2.67409	0.425874	-6.27907	3.40613e-10	4.87126e-09
TMPRSS11F	high	low	1.46999	3.70133	2.58687	-1.28616	0.204887	-6.2774	3.44271e-10	4.91985e-09
PSMD8	high	low	10290.8	8780.27	9534.73	0.228979	0.0364772	6.27733	3.44429e-10	4.91985e-09
SLC24A2	high	low	276.149	439.47	357.898	-0.670017	0.106797	-6.27373	3.52503e-10	5.03211e-09
RN7SKP50	high	low	0.168592	2.26898	0.815364	-2.34356	0.373608	-6.27278	3.54654e-10	5.05975e-09
SYNPO2L	high	low	340.767	583.784	201.216	-1.06109	0.169178	-6.27203	3.56369e-10	5.08112e-09
LOC101927018	high	low	5.16478	12.837	6.94756	-0.673635	0.107414	-6.2714	3.57814e-10	5.09863e-09
RPL36AP29	high	low	0.891822	2.19173	1.54248	-1.14254	0.182225	-6.26992	3.61237e-10	5.14428e-09
PATE4	high	low	1.31167	5.88579	2.08838	-0.987138	0.157509	-6.26719	3.67612e-10	5.2319e-09
AP1B1	high	low	9434.55	8075.17	8754.12	0.224424	0.0358139	6.26641	3.69471e-10	5.25517e-09
RN7SL577P	high	low	0.184977	1.44889	0.817619	-2.26427	0.36142	-6.26493	3.72996e-10	5.3021e-09
FOS	high	low	11457.9	17760	14612.3	-0.632283	0.100936	-6.26421	3.7473e-10	5.32352e-09
RNU6-767P	high	low	0.616483	2.08864	1.10404	-1.09735	0.175198	-6.26351	3.7641e-10	5.34416e-09
STPG2	high	low	10.621	15.3588	12.9924	-0.49096	0.0783868	-6.2633	3.76908e-10	5.348e-09
NPLOC4	high	low	8435.79	7241.02	7837.76	0.220336	0.0351863	6.26197	3.80146e-10	5.39067e-09
NDUFA8P1	high	low	0.0932163	1.932	1.0136	-3.09813	0.494815	-6.26118	3.82078e-10	5.41481e-09
CDKN2A	high	low	1608.28	986.634	1297.12	0.704913	0.112596	6.26054	3.83645e-10	5.43374e-09
ATF6B	high	low	8445.15	7430.41	7937.23	0.184633	0.0294921	6.26043	3.83918e-10	5.43433e-09
HDHD5	high	low	2297	1905.83	2101.2	0.269251	0.0430156	6.25938	3.865e-10	5.46757e-09
COMMD7	high	low	4531.11	3894.57	4212.5	0.218391	0.0348981	6.25798	3.90004e-10	5.51383e-09
GRIN2D	high	low	317.17	216.62	266.841	0.550458	0.0879876	6.25608	3.94775e-10	5.57792e-09
BNIP3P37	high	low	1.07239	3.4364	1.7967	-1.08945	0.17419	-6.2544	3.9904e-10	5.63479e-09
LMOD2	high	low	4.17249	9.25852	3.32202	-0.960248	0.153542	-6.25399	4.00108e-10	5.64647e-09
GORASP2	high	low	8149.58	7266.23	7707.43	0.165478	0.0264648	6.25275	4.03285e-10	5.68789e-09
KCTD5	high	low	2864.47	2443.48	2653.75	0.229243	0.0366684	6.25179	4.05771e-10	5.71916e-09
GAPDHP16	high	low	0.707524	1.68714	1.19786	-1.09434	0.175047	-6.25171	4.05989e-10	5.71916e-09
RN7SL444P	high	low	1.9699	3.60848	2.79008	-0.76069	0.121718	-6.24961	4.11489e-10	5.79316e-09
MIR4429	high	low	1.02186	2.43417	1.72878	-1.14559	0.183315	-6.2493	4.12303e-10	5.80114e-09
STRA8	high	low	32.2124	12.285	14.6182	1.68719	0.270046	6.24777	4.16346e-10	5.85452e-09
CSTB	high	low	11215.6	8531.26	9871.99	0.39467	0.0631774	6.24702	4.18351e-10	5.87919e-09
BNC2	high	low	758.59	1057.23	908.072	-0.478534	0.0766288	-6.24483	4.24255e-10	5.95861e-09
LRP1-AS	high	low	1.2768	2.62527	1.95177	-0.893267	0.143121	-6.24135	4.33812e-10	6.08919e-09
LOC339874	high	low	35.5521	54.4361	45.0043	-0.603761	0.0967372	-6.24125	4.34091e-10	6.08947e-09
KCND3-AS1	high	low	0.549307	4.93684	1.15747	-1.47329	0.236069	-6.24096	4.34891e-10	6.09705e-09
RN7SKP273	high	low	0.317301	1.33213	0.825265	-1.74221	0.279203	-6.23995	4.37718e-10	6.13301e-09
AQP5	high	low	1634.61	633.335	968.693	1.20021	0.192362	6.23935	4.39395e-10	6.15284e-09
RNU2-59P	high	low	0.119009	4.89891	1.16083	-3.22983	0.517748	-6.23823	4.42551e-10	6.19333e-09
PLAT	high	low	8923.41	11894.6	9796.9	-0.628387	0.100738	-6.23783	4.4369e-10	6.20559e-09
HMGCLL1	high	low	88.0078	158.229	123.156	-0.845727	0.135583	-6.23771	4.44012e-10	6.20638e-09
TIMM17B	high	low	2783.68	2252.59	2517.85	0.305382	0.0489612	6.23722	4.45407e-10	6.22219e-09
IPO13	high	low	3060.71	2699.44	2879.88	0.181028	0.0290249	6.23697	4.4613e-10	6.22598e-09
RHBDF2	high	low	2255.42	1806.25	2030.59	0.320368	0.0513662	6.23694	4.46209e-10	6.22598e-09
MYT1L	high	low	17.3241	3.81678	4.26378	1.02836	0.164942	6.23466	4.52753e-10	6.31354e-09
LOC100421402	high	low	11.6205	19.0991	14.1706	-0.467643	0.075016	-6.23391	4.54948e-10	6.34039e-09
TMEM150B	high	low	75.4631	52.9718	64.2053	0.509475	0.0817282	6.23378	4.55324e-10	6.34186e-09
RRBP1	high	low	22372.2	18202.2	20285	0.29759	0.0477393	6.23364	4.55729e-10	6.34373e-09
CCKBR	high	low	78.9939	50.6871	26.7806	1.41898	0.227664	6.23276	4.58295e-10	6.37567e-09
ASPN	high	low	5637.55	8854.21	7247.62	-0.651294	0.104501	-6.23242	4.59295e-10	6.38581e-09
PAGE5	high	low	30.1287	6.39923	4.09712	1.35857	0.217996	6.23207	4.60306e-10	6.39607e-09
TMEM45A	high	low	2693.94	1802.58	2247.78	0.579658	0.0930618	6.22874	4.70199e-10	6.52968e-09
CHRNG	high	low	3.57279	8.37039	5.05304	-0.782779	0.125737	-6.22554	4.79907e-10	6.66055e-09
PPIAP91	high	low	4.33822	8.29088	5.95547	-0.723143	0.116183	-6.22414	4.84197e-10	6.71612e-09
RPL7P7	high	low	1.76241	4.57024	2.71432	-0.976195	0.156848	-6.22383	4.85148e-10	6.72535e-09
FGD1	high	low	1851.04	1480.06	1665.35	0.322662	0.0518706	6.22052	4.95496e-10	6.86474e-09
FDCSP	high	low	7940.8	6901.26	1353.67	1.2766	0.20524	6.22005	4.96982e-10	6.88027e-09
NT5DC2	high	low	3691.66	2763.06	3226.86	0.417974	0.0671986	6.21998	4.97203e-10	6.88027e-09
MUC20	high	low	821.732	441.963	583.444	0.714731	0.114939	6.21835	5.02423e-10	6.94841e-09
CROCCP3	high	low	160.267	203.405	181.859	-0.340445	0.05475	-6.21817	5.02984e-10	6.95207e-09
SULF2	high	low	13891.2	18756.8	16326.6	-0.433243	0.0696918	-6.21655	5.08207e-10	7.02013e-09
H1-3	high	low	42.1748	117.286	59.4324	-0.855929	0.137745	-6.21389	5.16895e-10	7.13594e-09
ZNF29P	high	low	1.29069	2.73395	2.0131	-0.880127	0.14168	-6.21209	5.2285e-10	7.20988e-09
MIR1285-1	high	low	2.56882	4.46294	3.51691	-0.683089	0.109961	-6.21208	5.22864e-10	7.20988e-09
MTCO3P15	high	low	0.112201	1.84519	0.796367	-2.57846	0.415102	-6.21162	5.24404e-10	7.22686e-09
DIO3OS	high	low	67.7538	111.672	89.7368	-0.720862	0.116059	-6.21118	5.2588e-10	7.24296e-09
LINC01419	high	low	40.1478	2.72326	3.21924	3.15888	0.508587	6.21108	5.26214e-10	7.2433e-09
EIF3B	high	low	15133.6	12805.1	13968.1	0.241033	0.0388082	6.21088	5.26883e-10	7.24827e-09
KCNV2	high	low	3.39492	7.66934	4.71784	-0.719737	0.115916	-6.20912	5.32834e-10	7.32584e-09
TAS2R20	high	low	22.7751	31.5521	27.1683	-0.443627	0.0714623	-6.20785	5.3714e-10	7.38072e-09
TAS2R42	high	low	0.559831	1.54588	1.05339	-1.2415	0.200043	-6.20616	5.42938e-10	7.45228e-09
PRSS33	high	low	128.791	94.362	32.0582	1.7033	0.274453	6.20615	5.42982e-10	7.45228e-09
MIR4729	high	low	0.148292	1.73877	0.82839	-2.47482	0.398821	-6.20535	5.45752e-10	7.48591e-09
GABRA3	high	low	92.3469	42.6641	62.7072	1.47927	0.238413	6.20464	5.48216e-10	7.51533e-09
CHODL	high	low	188.692	100.816	144.706	0.905552	0.145951	6.20451	5.48686e-10	7.51739e-09
INTS8	high	low	3819	3183.47	3500.89	0.262688	0.0423394	6.20434	5.49254e-10	7.52078e-09
LOC100133920	high	low	1.27398	3.21497	2.24552	-1.27143	0.205021	-6.20145	5.59452e-10	7.65595e-09
CHRM5	high	low	14.2713	19.8593	17.0683	-0.44963	0.0725074	-6.20116	5.60495e-10	7.66576e-09
PES1	high	low	5284.99	4363.12	4823.56	0.276499	0.0445939	6.20037	5.63301e-10	7.6957e-09
MTND2P11	high	low	0.10504	1.69224	0.899498	-2.83399	0.457069	-6.20036	5.6334e-10	7.6957e-09
CYP2F1	high	low	25.718	6.80198	5.22038	1.12372	0.181255	6.19964	5.65929e-10	7.72658e-09
NLGN3	high	low	78.8345	101.659	90.2591	-0.364525	0.0588007	-6.19933	5.67029e-10	7.7371e-09
CDCA8	high	low	1616.02	1185.81	1400.68	0.446503	0.072027	6.19911	5.67842e-10	7.74369e-09
RLN1	high	low	67.8482	97.1539	61.586	-0.667186	0.107632	-6.19877	5.69051e-10	7.75567e-09
BNIP3P39	high	low	4.01347	7.2828	4.63407	-0.787233	0.127085	-6.19452	5.84629e-10	7.96336e-09
MTDH	high	low	13306.3	10913	12108.4	0.286075	0.0461827	6.19442	5.84986e-10	7.96361e-09
PSMA3-AS1	high	low	1906.59	2234.88	2070.91	-0.228873	0.0369511	-6.19395	5.86749e-10	7.98298e-09
IFRD1	high	low	2327.01	1816.86	2071.66	0.357102	0.0576605	6.19318	5.89609e-10	8.01725e-09
MAMDC2-AS1	high	low	24.0785	37.4364	29.0264	-0.473462	0.0764562	-6.19259	5.91838e-10	8.0429e-09
RNU6-548P	high	low	2.61576	4.53085	3.57434	-0.703318	0.113645	-6.18875	6.06429e-10	8.23642e-09
LRRC53	high	low	35.331	28.6322	2.97876	-1.84753	0.29865	-6.18628	6.16021e-10	8.36186e-09
XXYLT1-AS1	high	low	0.480518	1.49969	0.990653	-1.35703	0.219379	-6.18576	6.18053e-10	8.38459e-09
NLRP7	high	low	41.3852	16.3376	21.1614	0.876548	0.14171	6.18551	6.19016e-10	8.39282e-09
MRPL49	high	low	5151.7	4445.99	4798.46	0.212478	0.034359	6.18405	6.24783e-10	8.46612e-09
HMGB3	high	low	5744.24	4213.6	4978.09	0.447073	0.072301	6.1835	6.26975e-10	8.49092e-09
MAST4	high	low	3388.3	4683.28	4036.49	-0.466938	0.0755313	-6.18204	6.3279e-10	8.56474e-09
ZDHHC9	high	low	5488.34	4646.5	5066.96	0.24019	0.0388594	6.181	6.36955e-10	8.61613e-09
FOSB	high	low	2697.97	4639.06	3669.56	-0.781935	0.12651	-6.18079	6.37814e-10	8.62279e-09
ZNF433-AS1	high	low	126.566	161.122	143.863	-0.341886	0.0553236	-6.17975	6.42043e-10	8.67497e-09
NEFL	high	low	41.6475	63.9582	49.6679	-0.855382	0.138432	-6.17908	6.44782e-10	8.70697e-09
HRCT1	high	low	310.764	185.852	239.273	0.887676	0.143702	6.17719	6.52536e-10	8.80661e-09
CHP1P3	high	low	0.384206	1.42304	0.904184	-1.53697	0.248836	-6.17663	6.54834e-10	8.83255e-09
TCF7L1-IT1	high	low	1.08256	8.00832	1.89733	-1.24129	0.20099	-6.17589	6.5793e-10	8.86922e-09
PTGER3	high	low	1771.91	2767.44	2270.22	-0.64323	0.104165	-6.17511	6.61157e-10	8.9076e-09
CASP14	high	low	4035.6	1168.93	1024.65	1.42935	0.231576	6.17225	6.73238e-10	9.06517e-09
MRPS12	high	low	2191.26	1722.71	1956.73	0.346967	0.0562291	6.1706	6.80327e-10	9.15536e-09
PITRM1	high	low	5338.91	4573.06	4955.57	0.223356	0.0361975	6.17049	6.80789e-10	9.15634e-09
HTATSF1	high	low	6653.24	5787.55	6219.93	0.201015	0.0325857	6.16883	6.87992e-10	9.24792e-09
RN7SL663P	high	low	4.57638	7.04873	5.81389	-0.561079	0.0909783	-6.16718	6.95202e-10	9.33949e-09
LOC107985131	high	low	3.19912	5.24351	4.22242	-0.602315	0.0977058	-6.16458	7.06721e-10	9.4888e-09
MTND6P5	high	low	0.660502	2.36286	1.39369	-1.52188	0.246911	-6.16369	7.10668e-10	9.53636e-09
APOBEC3B	high	low	774.57	502.131	638.203	0.625211	0.101449	6.16281	7.14641e-10	9.58419e-09
LRFN1	high	low	478.737	346.879	412.737	0.464779	0.075421	6.16245	7.1627e-10	9.60055e-09
CACNA2D1	high	low	614.624	840.298	727.583	-0.451114	0.0732072	-6.16215	7.17625e-10	9.61322e-09
CLCN5	high	low	743.009	585.356	664.097	0.344753	0.0559564	6.1611	7.22415e-10	9.67188e-09
RN7SL801P	high	low	0.128456	3.48197	1.19786	-3.28437	0.533301	-6.15856	7.34073e-10	9.82236e-09
TUBA3D	high	low	305.179	541.623	339.132	-0.865188	0.140499	-6.15795	7.36906e-10	9.85465e-09
TREH	high	low	9.53692	14.8634	12.203	-0.608476	0.0988381	-6.15629	7.44709e-10	9.9477e-09
KRT77	high	low	18.8087	118.313	10.6745	-1.56575	0.254334	-6.15628	7.44712e-10	9.9477e-09
SLC5A6	high	low	7972.66	6041.83	7006.2	0.400066	0.0649899	6.15582	7.46893e-10	9.97117e-09
RPL27P10	high	low	4.44154	1.33103	2.02888	1.03026	0.167371	6.15553	7.48246e-10	9.98356e-09
CYP3A7	high	low	15.5476	22.6551	19.1052	-0.498952	0.081066	-6.15488	7.51335e-10	1.00175e-08
RPL7AP35	high	low	1.738	3.59906	2.66954	-0.90935	0.147746	-6.15482	7.51642e-10	1.00175e-08
SRGAP3-AS3	high	low	0.185804	2.78673	1.01676	-2.70442	0.439426	-6.15444	7.53435e-10	1.00357e-08
CA5BP1	high	low	451.479	373.394	412.394	0.274398	0.044591	6.15366	7.57147e-10	1.00794e-08
LOC105374344	high	low	1.29081	4.22568	2.0914	-1.10091	0.178945	-6.15219	7.64218e-10	1.01678e-08
ERI3	high	low	3606.97	3094.45	3350.43	0.221015	0.0359328	6.15078	7.71029e-10	1.02526e-08
EIF4G1	high	low	29180.4	25537.1	27356.8	0.192393	0.0312831	6.15007	7.74496e-10	1.02929e-08
YIPF2	high	low	3430.84	2913.16	3171.72	0.235849	0.0383573	6.14875	7.80977e-10	1.03731e-08
LINC01798	high	low	2.17133	4.15664	2.98187	-0.714065	0.116139	-6.14838	7.82806e-10	1.03915e-08
ANKRD19P	high	low	70.5084	93.5034	82.0183	-0.40318	0.0655795	-6.14795	7.84893e-10	1.04134e-08
XPO5	high	low	5082.2	4201.62	4641.43	0.274526	0.0446647	6.14638	7.92718e-10	1.05112e-08
RTN4IP1	high	low	573.23	453.825	513.463	0.336999	0.0548311	6.14614	7.9392e-10	1.05212e-08
TAFA2	high	low	89.9106	112.273	83.9539	-0.423468	0.0689073	-6.14548	7.97208e-10	1.05588e-08
RNU6-37P	high	low	1.84576	3.77418	2.81101	-0.920324	0.149764	-6.14516	7.98846e-10	1.05746e-08
SLC25A5P5	high	low	6.65581	4.28383	4.50155	0.847493	0.137919	6.14487	8.00285e-10	1.05877e-08
RPL9P32	high	low	6.58967	16.7917	8.6376	-0.627161	0.102068	-6.14456	8.01844e-10	1.06023e-08
VDAC1P11	high	low	1.08554	2.37665	1.73179	-0.960023	0.156245	-6.14435	8.02903e-10	1.06103e-08
RN7SL600P	high	low	3.48143	13.1693	4.8163	-0.722543	0.117605	-6.14381	8.05635e-10	1.06404e-08
KRT6A	high	low	4057.94	1752.75	920.847	1.27489	0.207536	6.143	8.09786e-10	1.06893e-08
SMOC1	high	low	791.76	472.092	606.016	0.912304	0.148546	6.14155	8.17223e-10	1.07814e-08
ELOA2	high	low	1.93893	4.40348	2.80076	-1.094	0.178205	-6.13901	8.30357e-10	1.09485e-08
EGR1	high	low	11971.2	17820.3	14898.9	-0.573941	0.0935096	-6.13778	8.36825e-10	1.10276e-08
RPL7AP43	high	low	13.251	18.5824	15.9196	-0.447694	0.0729523	-6.1368	8.41988e-10	1.10894e-08
MIR7-3HG	high	low	32.5414	6.99143	7.04082	1.61093	0.262541	6.13591	8.46727e-10	1.11456e-08
LINC02771	high	low	8.00638	4.63931	6.32102	0.797678	0.130032	6.13446	8.54513e-10	1.12418e-08
C2orf92	high	low	168.245	217.12	192.709	-0.366089	0.0596792	-6.13429	8.55411e-10	1.12473e-08
RN7SL505P	high	low	0.26919	1.43848	0.707034	-1.577	0.257105	-6.13369	8.58652e-10	1.12836e-08
RELL2	high	low	149.954	112.04	130.976	0.420041	0.0684829	6.13352	8.59575e-10	1.12894e-08
HHIPL2	high	low	270.832	129.009	181.63	0.861052	0.140395	6.13305	8.62084e-10	1.13141e-08
LOC100421468	high	low	0.644783	1.74779	1.19688	-1.25488	0.204611	-6.13299	8.6242e-10	1.13141e-08
MFSD12	high	low	3458.53	2885.16	3171.53	0.26148	0.0426404	6.13222	8.66634e-10	1.1363e-08
LOC100130357	high	low	39.9532	53.1623	46.5649	-0.397999	0.0649065	-6.13188	8.68482e-10	1.13809e-08
LMF1-AS1	high	low	7.28327	11.278	9.28281	-0.582079	0.0949434	-6.1308	8.74409e-10	1.14522e-08
TOMM34	high	low	3182.9	2701.97	2942.17	0.236303	0.0385687	6.1268	8.96659e-10	1.17333e-08
RNA5SP268	high	low	1.22334	2.61714	1.92099	-0.942005	0.153753	-6.12676	8.96876e-10	1.17333e-08
UGT8	high	low	575.754	299.681	437.568	0.94206	0.153783	6.1259	9.01727e-10	1.17902e-08
SLC35C1	high	low	2156.93	1744.71	1950.6	0.30588	0.0499487	6.12388	9.13244e-10	1.19342e-08
LOC101928682	high	low	0.401675	1.45432	0.928569	-1.56908	0.256234	-6.12361	9.14807e-10	1.1948e-08
IRX6	high	low	141.972	82.1242	112.016	0.789175	0.128878	6.12343	9.15847e-10	1.19549e-08
PACC1	high	low	941.147	774.382	857.675	0.281296	0.0459523	6.12147	9.27165e-10	1.20959e-08
TOR3A	high	low	4741.85	4108.8	4424.98	0.206637	0.0337592	6.1209	9.30497e-10	1.21326e-08
TRABD2B	high	low	260.958	393.793	327.447	-0.593569	0.0970148	-6.11834	9.45575e-10	1.23224e-08
PP2D1	high	low	16.5452	22.5292	19.5404	-0.402538	0.065802	-6.11741	9.51071e-10	1.23871e-08
SLC7A5	high	low	9530.39	6230.45	7878.64	0.613201	0.100259	6.11615	9.58634e-10	1.24787e-08
CD22	high	low	531.361	790.766	661.204	-0.573323	0.093753	-6.11525	9.6405e-10	1.25407e-08
MTCO2P15	high	low	0.120514	1.5788	0.850443	-2.65153	0.433597	-6.11518	9.64467e-10	1.25407e-08
ENTPD1-AS1	high	low	93.2772	117.024	105.163	-0.315729	0.0516464	-6.11328	9.76044e-10	1.26842e-08
LRRN3	high	low	124.733	183.331	149.084	-0.673941	0.110315	-6.10926	1.00096e-09	1.30009e-08
RN7SL749P	high	low	0.636856	1.63435	1.13614	-1.24827	0.204385	-6.10743	1.01251e-09	1.31436e-08
SNORA80D	high	low	1.82858	3.45752	2.64393	-0.782074	0.128067	-6.10674	1.01688e-09	1.3193e-08
RPS13P4	high	low	0.197975	1.46613	0.832739	-2.22853	0.364985	-6.10583	1.0227e-09	1.32612e-08
TPH1	high	low	321.028	383.861	125.787	-0.79077	0.129528	-6.105	1.028e-09	1.33226e-08
RN7SL146P	high	low	1.13821	2.47248	1.80607	-0.963601	0.157879	-6.10342	1.03824e-09	1.34479e-08
OPRK1	high	low	64.6124	26.8728	35.2635	1.29668	0.212476	6.10272	1.04278e-09	1.34902e-08
MTRNR2L4	high	low	5.71853	9.07497	7.39857	-0.602174	0.098674	-6.10266	1.04315e-09	1.34902e-08
RLN2	high	low	119.246	171.376	104.695	-0.712218	0.116706	-6.10265	1.04323e-09	1.34902e-08
FABP5	high	low	1091.15	831.401	909.015	0.585215	0.0959095	6.10175	1.04916e-09	1.35594e-08
SCARB1	high	low	5672.46	4469.47	5070.32	0.343848	0.0563604	6.10088	1.05486e-09	1.36256e-08
CCDC30	high	low	386.555	494.261	440.466	-0.353559	0.0579546	-6.10061	1.05664e-09	1.3641e-08
RNA5SP160	high	low	1.52657	4.01557	2.32795	-0.93317	0.152977	-6.10007	1.06023e-09	1.36799e-08
ESRG	high	low	13.8223	5.60566	1.99214	-1.2913	0.21169	-6.09996	1.06098e-09	1.36821e-08
KLK4	high	low	157.239	257.984	207.666	-0.714021	0.117065	-6.09937	1.06489e-09	1.3725e-08
LRRC7	high	low	30.8149	40.7082	35.7669	-0.388908	0.0637912	-6.09658	1.08363e-09	1.39587e-08
SNORD13D	high	low	0.315046	1.34695	0.831554	-1.485	0.243582	-6.09649	1.08422e-09	1.39587e-08
LOC729654	high	low	25.7344	46.1294	35.943	-0.840749	0.137969	-6.09377	1.10285e-09	1.41908e-08
PDK3	high	low	1302.91	1024.67	1163.64	0.346717	0.0569192	6.09139	1.11935e-09	1.43952e-08
MTERF3	high	low	1711.03	1388.4	1549.54	0.301518	0.0495005	6.0912	1.12067e-09	1.44044e-08
SEZ6	high	low	255.793	120.322	57.5148	1.13163	0.185807	6.09032	1.12682e-09	1.44755e-08
SYNJ2-IT1	high	low	1.05878	2.60362	1.83203	-1.14044	0.18727	-6.08981	1.13046e-09	1.45141e-08
RPS26P27	high	low	0.444112	1.54214	0.993722	-1.45948	0.239663	-6.08972	1.13106e-09	1.45141e-08
SNORD116-14	high	low	0.322736	1.28837	0.806077	-1.54352	0.253473	-6.08949	1.13267e-09	1.45268e-08
SRPRB	high	low	6049.33	5148.14	5598.25	0.232671	0.0382097	6.08931	1.13397e-09	1.45355e-08
KLHDC1	high	low	170.799	218.591	194.721	-0.354541	0.0582282	-6.08882	1.13745e-09	1.45721e-08
KIAA1328	high	low	475.184	568.391	521.838	-0.256362	0.0421051	-6.08861	1.13893e-09	1.45831e-08
PCDH8	high	low	54.6297	31.413	24.7861	1.12181	0.184267	6.08795	1.14364e-09	1.46354e-08
CRYAB	high	low	5332.36	3556.75	4249.04	0.75117	0.123392	6.0877	1.14548e-09	1.4651e-08
PRKCE	high	low	717.306	911.164	814.34	-0.344783	0.0566442	-6.08682	1.15177e-09	1.47235e-08
COL4A6	high	low	377.829	587.068	463.093	-0.792999	0.130284	-6.08671	1.15256e-09	1.47255e-08
RNASE1	high	low	7188.42	5331.38	6258.89	0.431151	0.0708406	6.08621	1.15612e-09	1.4763e-08
MAPRE1	high	low	10238.9	8995.21	9616.39	0.186816	0.0306971	6.0858	1.15913e-09	1.47933e-08
BMS1P1	high	low	112.878	144.878	128.895	-0.353452	0.0581183	-6.0816	1.18986e-09	1.51773e-08
LOC100420052	high	low	0.11607	2.14058	0.924962	-2.90816	0.478291	-6.08032	1.19943e-09	1.52911e-08
TSSK4	high	low	68.9489	92.2646	80.6193	-0.413292	0.0679934	-6.07842	1.21375e-09	1.54605e-08
RAPGEF4-AS1	high	low	1.37485	3.72094	2.1981	-1.0045	0.165259	-6.07835	1.21423e-09	1.54605e-08
DMRTA2	high	low	19.8136	6.9141	7.49964	1.23195	0.202681	6.07829	1.21469e-09	1.54605e-08
SERPINB7	high	low	194.708	66.4722	78.1081	0.989123	0.162767	6.07693	1.22504e-09	1.55838e-08
HIVEP3	high	low	1689.09	2069.56	1879.53	-0.292951	0.0482086	-6.07673	1.22658e-09	1.55934e-08
SLC24A3-AS1	high	low	2.50863	11.3742	3.64051	-0.844779	0.13902	-6.07666	1.22713e-09	1.55934e-08
PZP	high	low	18.5988	35.575	20.6788	-0.618824	0.101842	-6.07633	1.22965e-09	1.56166e-08
ALX3	high	low	13.3144	7.94731	9.67252	1.14191	0.18793	6.07625	1.23028e-09	1.56166e-08
RMST	high	low	20.7399	45.421	25.9194	-1.07806	0.177426	-6.07608	1.23156e-09	1.56243e-08
TEX261	high	low	6557.03	5863.76	6210.02	0.161162	0.0265257	6.07569	1.23456e-09	1.5654e-08
ZNF660	high	low	116.429	151.342	133.904	-0.37336	0.0614674	-6.07411	1.24676e-09	1.58002e-08
LMNB2	high	low	5051.12	4075.67	4562.87	0.309532	0.050964	6.07354	1.25118e-09	1.58476e-08
FLNB-AS1	high	low	146.984	210.426	178.739	-0.514944	0.0848018	-6.07232	1.26077e-09	1.59604e-08
RPL21P85	high	low	1.03452	2.06002	1.54783	-0.816898	0.134537	-6.07192	1.26391e-09	1.59915e-08
SETBP1	high	low	1537.45	2094.79	1816.42	-0.446116	0.0734734	-6.0718	1.26486e-09	1.5995e-08
CCDC141	high	low	26.2538	39.8882	33.0784	-0.588017	0.0968573	-6.07097	1.27142e-09	1.60693e-08
WDR46	high	low	3599.12	3055.16	3326.85	0.236319	0.0389274	6.07077	1.27299e-09	1.60773e-08
SUGT1P3	high	low	30.1573	39.4163	34.7918	-0.366268	0.0603336	-6.07071	1.27342e-09	1.60773e-08
OR52B6	high	low	0.458104	2.5368	1.05854	-1.59336	0.262492	-6.07012	1.27817e-09	1.61285e-08
DSCC1	high	low	766.385	572.56	669.368	0.420738	0.0693211	6.06941	1.28384e-09	1.61914e-08
ATXN3	high	low	1501.97	1702.34	1602.26	-0.179986	0.0296683	-6.06659	1.30657e-09	1.64692e-08
EI24	high	low	8593.76	7419.38	8005.94	0.211977	0.0349427	6.06642	1.30795e-09	1.64778e-08
PRO1804	high	low	0.371045	1.65398	0.834771	-1.4486	0.238802	-6.06612	1.31035e-09	1.64992e-08
RNU6ATAC16P	high	low	2.00267	3.6066	2.8055	-0.706569	0.116481	-6.06597	1.31158e-09	1.65058e-08
CCND2	high	low	2390.78	2491.06	2214.72	-0.362101	0.0597105	-6.06428	1.32543e-09	1.66711e-08
ABCD1	high	low	1829.77	1422.83	1626.08	0.362865	0.059842	6.06372	1.33007e-09	1.67205e-08
MOGS	high	low	4610.21	3997.09	4303.32	0.205791	0.0339402	6.06335	1.33317e-09	1.67505e-08
RPS3AP19	high	low	1.00641	2.21877	1.61325	-0.97316	0.160523	-6.06242	1.34088e-09	1.68384e-08
NDRG3	high	low	4024.54	3487.77	3755.86	0.206548	0.0340717	6.06218	1.34293e-09	1.68551e-08
DKC1	high	low	5707.18	4781.2	5243.69	0.255368	0.0421332	6.06096	1.35308e-09	1.69735e-08
CALR	high	low	62763.6	52172.6	57462.4	0.26663	0.0439958	6.06035	1.35824e-09	1.70174e-08
POLR2C	high	low	3889.28	3375.79	3632.25	0.204225	0.0336989	6.0603	1.35865e-09	1.70174e-08
LCN2	high	low	1789.55	1655.94	1344.91	0.989699	0.163309	6.06029	1.35875e-09	1.70174e-08
TUBA4A	high	low	3081.75	2187.71	2634.25	0.494312	0.0815757	6.05956	1.36498e-09	1.70862e-08
RPL26P11	high	low	0.850312	1.973	1.41226	-1.04479	0.172506	-6.05654	1.39081e-09	1.74003e-08
LOC285593	high	low	69.8077	115.036	92.4461	-0.720427	0.118975	-6.05529	1.40169e-09	1.75271e-08
EXOSC4	high	low	1889.24	1422.29	1655.51	0.40965	0.0676541	6.05506	1.40361e-09	1.75333e-08
NKX1-2	high	low	115.241	45.671	61.8135	1.39946	0.231126	6.05498	1.40434e-09	1.75333e-08
LINC00484	high	low	2.93185	7.10516	4.16179	-0.796288	0.13151	-6.05497	1.40443e-09	1.75333e-08
TRAF3IP2-AS1	high	low	101.622	126.954	114.302	-0.313072	0.0517094	-6.05445	1.40898e-09	1.75809e-08
GAPDHP51	high	low	0.686537	2.64186	1.3921	-1.46849	0.242577	-6.0537	1.41552e-09	1.76531e-08
CENPW	high	low	810.443	558.7	684.436	0.536573	0.0886436	6.05315	1.4204e-09	1.77045e-08
L1CAM	high	low	777.286	516.77	602.148	0.862879	0.142597	6.05118	1.43785e-09	1.79125e-08
SLC26A4	high	low	190.26	89.4792	81.6667	0.614398	0.101546	6.05044	1.4445e-09	1.79858e-08
BCO2	high	low	59.4926	83.1509	71.3345	-0.47908	0.0791841	-6.0502	1.44667e-09	1.80033e-08
H2BC17	high	low	26.4199	52.9826	35.2039	-0.726617	0.1201	-6.05009	1.44768e-09	1.80063e-08
PANX2	high	low	434.835	286.693	360.684	0.600901	0.099343	6.04875	1.45975e-09	1.81467e-08
RNASEH1	high	low	992.964	846.732	919.769	0.229781	0.0380108	6.04516	1.49266e-09	1.85461e-08
PDIA5	high	low	2159.36	1760.67	1959.8	0.294333	0.0486929	6.04467	1.49718e-09	1.85924e-08
TRIM66	high	low	823.369	1038.35	930.977	-0.334198	0.0552906	-6.0444	1.49971e-09	1.86141e-08
HSF1	high	low	6890.54	5633.14	6261.16	0.290672	0.0480931	6.04395	1.50387e-09	1.86558e-08
LOC391674	high	low	0.800849	1.87218	1.33709	-1.04476	0.172917	-6.04197	1.52241e-09	1.88758e-08
HINT3	high	low	3274.44	2761.71	3017.8	0.245662	0.0406765	6.03941	1.54681e-09	1.91682e-08
TH	high	low	60.2844	32.1599	38.8414	1.04056	0.172305	6.03905	1.55023e-09	1.92004e-08
IL4I1	high	low	803.923	554.798	679.226	0.535171	0.0886227	6.03876	1.55303e-09	1.9225e-08
BNIP3P30	high	low	3.81807	8.77063	6.29703	-1.18435	0.19616	-6.03765	1.56376e-09	1.93476e-08
RNU2-6P	high	low	0.37212	2.37426	0.835967	-1.50112	0.248631	-6.03755	1.56476e-09	1.93498e-08
AGO3	high	low	1543.62	1818.44	1681.18	-0.235777	0.0390638	-6.0357	1.58279e-09	1.95625e-08
LOC343052	high	low	3.22325	6.56432	4.41927	-0.714795	0.11844	-6.03508	1.58884e-09	1.96269e-08
PRELID1	high	low	3131.26	2664.14	2897.45	0.233001	0.0386174	6.03358	1.60369e-09	1.98e-08
DBIL5P2	high	low	3.4526	6.02443	4.28943	-0.512739	0.0849838	-6.03338	1.60566e-09	1.98138e-08
POLI	high	low	1685.34	2049.36	1867.55	-0.281963	0.0467382	-6.03281	1.61135e-09	1.98736e-08
RN7SL124P	high	low	0.874856	1.94223	1.40912	-1.02545	0.170029	-6.03102	1.62927e-09	2.00841e-08
DISC1-IT1	high	low	0.51221	2.47101	1.08219	-1.41857	0.23528	-6.02928	1.64687e-09	2.02903e-08
ZSCAN23	high	low	26.4118	42.6138	34.5215	-0.684643	0.113587	-6.02747	1.66551e-09	2.05092e-08
PHYH	high	low	2367.91	1909.17	2138.29	0.310619	0.0515368	6.02714	1.66888e-09	2.054e-08
SH2D5	high	low	17.5486	10.9306	14.236	0.696025	0.11553	6.02465	1.69478e-09	2.08478e-08
CSAG2	high	low	12.7259	3.8568	6.7796	1.71863	0.285279	6.02438	1.69756e-09	2.08711e-08
LOC101929297	high	low	13.3899	1.67739	2.28113	1.33912	0.222295	6.02404	1.70118e-09	2.09047e-08
MAFG	high	low	1789.47	1502.59	1645.87	0.252013	0.0418442	6.02266	1.71575e-09	2.10727e-08
TRMT2B	high	low	1491.4	1301.2	1396.19	0.196948	0.0327099	6.02105	1.7329e-09	2.12722e-08
PRC1-AS1	high	low	10.3756	14.9912	12.6859	-0.484977	0.0805758	-6.01889	1.75621e-09	2.1547e-08
RPL11P1	high	low	2.03379	3.64102	2.83827	-0.698719	0.116115	-6.01747	1.77169e-09	2.17257e-08
RPS10P14	high	low	0.75023	1.85197	1.3017	-1.11656	0.185589	-6.01631	1.78439e-09	2.18699e-08
RNY4P25	high	low	1.63326	3.52873	2.58202	-0.964028	0.160247	-6.01588	1.78916e-09	2.1917e-08
ABCC5-AS1	high	low	1.13098	2.65221	1.89242	-1.05563	0.175486	-6.01547	1.7937e-09	2.19611e-08
COX6B1P6	high	low	0.241532	1.97483	0.898658	-2.22779	0.37035	-6.01537	1.79474e-09	2.19624e-08
DEFB130C	high	low	0.251058	1.6615	0.786091	-1.67941	0.279251	-6.01399	1.81012e-09	2.2139e-08
RPS12P5	high	low	0.151223	2.46174	0.7464	-2.26475	0.376675	-6.01247	1.82722e-09	2.23366e-08
SPARCL1	high	low	13760.1	18185.2	15975.1	-0.402266	0.0669149	-6.01161	1.83692e-09	2.24435e-08
UTP23	high	low	2302.49	1867.41	2084.72	0.302174	0.0502735	6.01061	1.84831e-09	2.25709e-08
UBE2Q2P1	high	low	57.669	77.5205	67.6055	-0.417645	0.0694955	-6.00967	1.85906e-09	2.26904e-08
SLC1A1	high	low	2027.26	3585.4	2807.18	-0.822601	0.136891	-6.00915	1.86494e-09	2.27503e-08
ADPGK-AS1	high	low	11.2283	16.1537	13.6936	-0.451351	0.0751254	-6.00797	1.87858e-09	2.29049e-08
SRXN1	high	low	115.337	93.0319	104.172	0.309194	0.0514669	6.00763	1.88253e-09	2.29411e-08
RN7SL390P	high	low	0.267389	1.30866	0.788588	-1.78238	0.296738	-6.0066	1.89454e-09	2.30755e-08
ZNF728	high	low	9.03826	18.1171	12.2392	-0.76586	0.127528	-6.00544	1.90812e-09	2.32289e-08
FAM227A	high	low	299.688	382.848	341.313	-0.351642	0.0585554	-6.00529	1.90995e-09	2.32391e-08
MEP1B	high	low	1.95678	4.74278	2.79533	-0.733622	0.122172	-6.00481	1.91561e-09	2.32958e-08
TUFMP1	high	low	9.87024	6.45609	4.83114	0.913933	0.152227	6.00377	1.92787e-09	2.34328e-08
HMCN1	high	low	2106.87	3039.69	2573.79	-0.528733	0.0880714	-6.00346	1.93159e-09	2.34626e-08
SNORD53B	high	low	1.03583	2.26719	1.65217	-0.912689	0.152029	-6.0034	1.93232e-09	2.34626e-08
LINC02204	high	low	3.13226	5.15469	4.14457	-0.634381	0.105724	-6.00033	1.9692e-09	2.3898e-08
OTUD5	high	low	4672.53	4174.74	4423.37	0.162419	0.0270734	5.99919	1.98302e-09	2.40534e-08
ANKRD27	high	low	2957.86	2480.57	2718.95	0.253857	0.0423222	5.99821	1.99509e-09	2.41792e-08
DDIT3	high	low	1115.06	900.48	1007.66	0.308344	0.0514064	5.99818	1.99546e-09	2.41792e-08
ADRM1	high	low	6412.54	5162.93	5787.06	0.312692	0.052149	5.99612	2.02089e-09	2.44747e-08
CCDC167	high	low	1185.93	933.393	1059.53	0.345418	0.0576124	5.99554	2.02806e-09	2.45489e-08
WRNIP1	high	low	4047.76	3519.97	3783.58	0.201511	0.0336239	5.9931	2.05882e-09	2.49085e-08
TMEM198B	high	low	790.91	939.749	865.41	-0.248418	0.0414566	-5.99224	2.06967e-09	2.50268e-08
RORA	high	low	1013.84	1267.18	1140.65	-0.321207	0.0536151	-5.99098	2.08586e-09	2.52096e-08
CD82	high	low	4810.58	3565.02	4187.13	0.432285	0.0721658	5.99016	2.0963e-09	2.53227e-08
LRGUK	high	low	74.9128	103.696	89.3198	-0.467261	0.0780129	-5.98953	2.10446e-09	2.54082e-08
TRPM8	high	low	127.526	65.7611	31.9518	0.930149	0.15535	5.98746	2.13148e-09	2.57212e-08
CLIP3	high	low	1011.02	1271.39	1141.35	-0.330354	0.0551765	-5.98722	2.13456e-09	2.57452e-08
AIMP1P1	high	low	0.141022	1.39797	0.770176	-2.20584	0.368446	-5.98688	2.13909e-09	2.57866e-08
SUN3	high	low	12.2158	2.49253	2.82167	0.894897	0.149522	5.98503	2.16347e-09	2.60671e-08
DPH2	high	low	1812.83	1541.34	1676.94	0.233903	0.0390824	5.98488	2.16554e-09	2.60787e-08
VRTN	high	low	20.3626	10.8263	3.89207	1.57464	0.263112	5.98467	2.16832e-09	2.60988e-08
C7orf77	high	low	3.09322	2.59722	2.17213	1.311	0.219089	5.98386	2.17905e-09	2.62145e-08
SNORD117	high	low	2.65623	5.28096	3.62031	-0.675693	0.112923	-5.98364	2.18204e-09	2.6237e-08
ZNF700	high	low	839.995	986.277	913.215	-0.231061	0.0386281	-5.98169	2.20836e-09	2.65398e-08
TBX15	high	low	347.647	457.34	402.553	-0.395064	0.0660551	-5.98083	2.22009e-09	2.66672e-08
ZNF706	high	low	5672.75	4658.97	5165.31	0.284083	0.0474997	5.98073	2.22134e-09	2.66686e-08
FOSL1	high	low	331	191.38	246.58	0.657891	0.110015	5.97999	2.23147e-09	2.67765e-08
CA1	high	low	3.05992	16.9132	3.78978	-1.07747	0.180208	-5.97901	2.24498e-09	2.69248e-08
LINC00839	high	low	186.598	107.968	147.24	0.789537	0.132056	5.97879	2.24796e-09	2.69468e-08
SNORD53	high	low	0.235366	1.20326	0.719835	-1.5429	0.258102	-5.97789	2.26045e-09	2.70827e-08
RPL7AP47	high	low	4.93088	17.0331	6.43348	-0.622105	0.104076	-5.97741	2.26717e-09	2.71494e-08
KIF4A	high	low	1945.21	1439.95	1692.31	0.433884	0.0725893	5.97725	2.26934e-09	2.71615e-08
PSMD1	high	low	8299.61	7374.37	7836.49	0.17049	0.0285273	5.97638	2.28147e-09	2.72928e-08
MICU3	high	low	93.3497	126.916	110.151	-0.4417	0.0739133	-5.97593	2.28787e-09	2.73554e-08
RORA-AS2	high	low	0.332991	2.26465	0.912849	-1.69734	0.284036	-5.97579	2.28981e-09	2.73647e-08
VPS13A	high	low	2129.45	2582.99	2356.46	-0.278328	0.0465846	-5.97468	2.30542e-09	2.75372e-08
ENY2	high	low	4364.27	3645.18	4004.34	0.25978	0.043481	5.97456	2.30719e-09	2.75444e-08
HGS	high	low	4556.43	3894.21	4224.96	0.226508	0.037913	5.97441	2.30919e-09	2.75528e-08
MIR302CHG	high	low	4.45979	6.35161	5.40672	-0.445311	0.0745372	-5.97434	2.31025e-09	2.75528e-08
TPX2	high	low	5540.58	4052.09	4795.53	0.451356	0.0755834	5.97163	2.34888e-09	2.79994e-08
RN7SL736P	high	low	0.365781	2.37306	0.844074	-1.49069	0.249656	-5.97096	2.3586e-09	2.81009e-08
LINC02817	high	low	1.78029	3.18646	2.48414	-0.750989	0.125813	-5.96908	2.38593e-09	2.84122e-08
KRT6B	high	low	4006.51	2623.78	2551.34	1.05514	0.176776	5.96878	2.39032e-09	2.845e-08
RAB40AL	high	low	2.50601	4.61724	3.56277	-0.739936	0.12397	-5.96865	2.3923e-09	2.84591e-08
CSAG3	high	low	23.9049	8.39385	13.6586	1.58188	0.265215	5.96452	2.4535e-09	2.91724e-08
ATG16L2	high	low	1202.52	1584.26	1393.59	-0.397598	0.0666616	-5.96442	2.45504e-09	2.9176e-08
RNU6-82P	high	low	0.158239	2.40828	0.727731	-2.10571	0.353064	-5.9641	2.45983e-09	2.92145e-08
SNORA26	high	low	16.5123	25.4577	19.7347	-0.451137	0.0756429	-5.96404	2.46077e-09	2.92145e-08
AKR1B15	high	low	917.195	490.984	151.397	0.921273	0.154524	5.96201	2.4916e-09	2.95655e-08
LINC00578	high	low	146.244	79.8989	101.959	0.811841	0.136183	5.96141	2.50071e-09	2.96587e-08
LOC100420214	high	low	0.123406	2.76108	0.987146	-2.90639	0.487582	-5.96082	2.50969e-09	2.97502e-08
FGF19	high	low	10.8125	16.2379	9.41187	-0.991423	0.166373	-5.95905	2.53713e-09	3.00602e-08
CDC25B	high	low	4504.47	3404.68	3953.98	0.403818	0.067778	5.95795	2.55422e-09	3.02475e-08
LOC100420011	high	low	3.39697	5.51832	4.45879	-0.596867	0.10019	-5.95735	2.56362e-09	3.03435e-08
MAB21L1	high	low	63.8921	93.8427	78.8836	-0.552833	0.092822	-5.95584	2.58738e-09	3.06093e-08
CES3	high	low	438.453	257.563	347.91	0.767613	0.128903	5.95499	2.60091e-09	3.07539e-08
CCL7	high	low	49.0145	23.5205	36.2537	1.0595	0.177923	5.95481	2.60377e-09	3.07722e-08
GTF2IRD2P1	high	low	34.7888	24.6741	28.8249	0.603858	0.101425	5.95373	2.62103e-09	3.09555e-08
HCP5B	high	low	5.31216	8.73765	7.02676	-0.689495	0.11581	-5.95367	2.62191e-09	3.09555e-08
USP17L2	high	low	0.576825	1.96466	1.10196	-1.25828	0.211361	-5.95322	2.62918e-09	3.10256e-08
MRPL9	high	low	3573.08	3053.59	3313.05	0.226614	0.0380759	5.95165	2.65456e-09	3.13094e-08
MANF	high	low	4300.68	3609.73	3954.83	0.252611	0.0424595	5.94945	2.69042e-09	3.17164e-08
RPL7L1P9	high	low	0.495036	1.38295	0.939475	-1.19272	0.200573	-5.94656	2.73829e-09	3.22645e-08
LOC100420864	high	low	6.99421	5.55689	4.52249	-0.642201	0.108026	-5.94488	2.76665e-09	3.25824e-08
XRCC6	high	low	19991.4	17481.1	18734.8	0.193569	0.032562	5.94464	2.7707e-09	3.26137e-08
EBF1	high	low	607.136	803.681	705.515	-0.404087	0.0679806	-5.94415	2.77892e-09	3.26941e-08
MARK2	high	low	6030.01	5233.46	5631.31	0.204358	0.0343833	5.94353	2.78942e-09	3.28012e-08
MAFA	high	low	14.868	8.16799	11.5144	0.863463	0.145291	5.943	2.79858e-09	3.28924e-08
GDF5	high	low	71.4051	45.8985	55.3556	0.859053	0.144572	5.94205	2.81486e-09	3.30672e-08
[truncated: 21,484 more rows]

## Sheet: limma
DEG	sampleA	sampleB	logFC	logCPM	PValue	FDR
SLC35A2	high	low	0.484775	5.83854	4.29961e-42	1.00968e-37
PLA2G10	high	low	-1.14727	-0.563161	1.39566e-26	1.63871e-22
SLC39A7	high	low	0.380785	7.80564	2.43739e-18	1.90791e-14
EIF2S2	high	low	0.30906	6.57604	2.98254e-17	1.75097e-13
HCCS	high	low	0.277052	4.58138	3.9536e-17	1.85685e-13
MARS1	high	low	0.250665	6.68062	1.07526e-16	4.01552e-13
CDK16	high	low	0.31186	7.02866	1.19698e-16	4.01552e-13
TSR2	high	low	0.32347	5.81507	1.57039e-16	4.11517e-13
PRDX4	high	low	0.418732	6.49881	1.57716e-16	4.11517e-13
DBX2	high	low	-1.04404	-1.92872	3.89776e-16	9.15311e-13
GPKOW	high	low	0.264958	4.76404	1.37726e-15	2.94021e-12
RAB5IF	high	low	0.361232	4.3701	2.82052e-15	5.51952e-12
PDHA1	high	low	0.293161	6.03348	3.1687e-15	5.7239e-12
ALAS1	high	low	0.244681	5.61622	4.48441e-15	7.33961e-12
TMED9	high	low	0.334222	7.68745	4.91716e-15	7.33961e-12
SYTL5	high	low	-1.49695	3.85628	5.0008e-15	7.33961e-12
STIP1	high	low	0.344393	7.62788	6.11269e-15	8.44378e-12
APEX2	high	low	0.277744	5.48675	1.03573e-14	1.35123e-11
ILRUN	high	low	0.230921	7.27244	2.8522e-14	3.21852e-11
TRMT9B	high	low	-0.921573	2.55786	2.36295e-14	2.92048e-11
MDH2	high	low	0.292908	7.76778	2.87821e-14	3.21852e-11
TMEM70	high	low	0.339436	4.90737	3.07738e-14	3.28482e-11
PGK1	high	low	0.352426	8.8276	5.08681e-14	5.19364e-11
CXorf56	high	low	0.201903	4.80018	6.81647e-14	6.66963e-11
ARAF	high	low	0.230966	6.20511	7.91878e-14	7.43827e-11
SEC13	high	low	0.255574	6.87334	1.1302e-13	1.01229e-10
LOC100506403	high	low	-0.374686	7.68361	1.24335e-13	1.01229e-10
RUNX1	high	low	-0.374686	7.68361	1.24335e-13	1.01229e-10
IRAK1	high	low	0.375784	7.15281	1.25193e-13	1.01229e-10
ZFPL1	high	low	0.261837	3.09401	1.29322e-13	1.01229e-10
PUF60	high	low	0.380678	7.55567	1.50007e-13	1.13633e-10
MRPL13	high	low	0.381451	5.6692	1.89369e-13	1.38968e-10
MRPS18A	high	low	0.273398	4.266	2.37651e-13	1.6414e-10
PIR	high	low	0.569795	3.72185	2.89476e-13	1.94172e-10
ZNF214	high	low	-0.810594	1.57467	2.31007e-13	1.6414e-10
PSMD2	high	low	0.282053	8.01983	3.02779e-13	1.94172e-10
MTCH1	high	low	0.250989	7.53971	3.05939e-13	1.94172e-10
HSP90AB1	high	low	0.306907	10.7953	3.24631e-13	1.96893e-10
ARF1	high	low	0.258938	9.46979	3.26995e-13	1.96893e-10
LAMP2	high	low	0.270365	8.03374	3.892e-13	2.28489e-10
C8orf76	high	low	0.346094	3.18404	4.06568e-13	2.32864e-10
AARS1	high	low	0.339154	7.36549	4.30387e-13	2.40638e-10
YKT6	high	low	0.226166	6.87412	4.71775e-13	2.56519e-10
PSMC2	high	low	0.198723	6.61801	6.75359e-13	3.52432e-10
TUBA1C	high	low	0.360582	6.66367	7.65503e-13	3.90789e-10
MAPT-IT1	high	low	-1.42269	0.255499	4.80639e-13	2.56519e-10
ABCF1	high	low	0.24154	6.68058	8.31319e-13	4.15359e-10
SLC52A2	high	low	0.436124	6.31218	8.59377e-13	4.19183e-10
AIFM1	high	low	0.266776	5.94813	8.74674e-13	4.19183e-10
FLT3	high	low	-1.0489	2.91417	1.23419e-12	5.68286e-10
FYB2	high	low	-1.15112	2.11762	1.1621e-12	5.45791e-10
TFE3	high	low	0.174038	6.02723	1.5093e-12	6.68732e-10
RAB6C-AS1	high	low	-1.33132	2.46558	1.34978e-12	6.09557e-10
POR	high	low	0.331135	6.50326	1.90596e-12	8.28846e-10
ALG3	high	low	0.324435	5.78161	1.98213e-12	8.46299e-10
PSMA7	high	low	0.335771	7.37427	2.18141e-12	9.14751e-10
CLPTM1L	high	low	0.239786	7.10387	2.35423e-12	9.69902e-10
SUV39H1	high	low	0.279106	3.8494	2.83898e-12	1.11113e-09
DCAF13	high	low	0.358177	6.2034	2.83075e-12	1.11113e-09
SCAMP3	high	low	0.275086	6.79086	2.98529e-12	1.14924e-09
NXNL2	high	low	-1.0946	2.14315	2.54386e-12	1.02996e-09
PSMD7	high	low	0.289388	5.81459	3.13119e-12	1.16714e-09
TBC1D25	high	low	0.176288	4.37723	3.23377e-12	1.16829e-09
PTPRT	high	low	-1.44526	6.03573	3.42437e-12	1.20021e-09
C8orf33	high	low	0.331144	6.3233	3.85751e-12	1.33215e-09
SPATA6L	high	low	-0.65792	1.3803	3.34344e-12	1.18961e-09
MED8	high	low	0.209494	5.38525	4.18458e-12	1.40381e-09
SQSTM1	high	low	0.315614	8.17274	4.06564e-12	1.38367e-09
ELK1	high	low	0.201326	5.49996	4.3025e-12	1.41506e-09
SPPL2C	high	low	-0.85944	-3.8187	3.12266e-12	1.16714e-09
SEC61A1	high	low	0.225256	8.77886	4.4672e-12	1.43703e-09
LRRC17	high	low	-0.763739	4.08352	4.74551e-12	1.50593e-09
CHAD	high	low	-1.33613	5.40767	5.17936e-12	1.62169e-09
TMEM253	high	low	-0.527968	-2.54249	3.23369e-12	1.16829e-09
CYP4F12	high	low	-1.07613	1.17569	4.33865e-12	1.41506e-09
THEM6	high	low	0.430105	5.94457	5.92558e-12	1.83093e-09
BCL2	high	low	-0.686501	6.60144	7.46056e-12	2.27528e-09
ZNF516	high	low	-0.537368	5.00494	7.71799e-12	2.32361e-09
CYC1	high	low	0.372605	6.9864	8.40915e-12	2.4684e-09
AIMP2	high	low	0.232852	4.3362	1.0223e-11	2.96379e-09
RN7SL394P	high	low	-0.552369	-5.56013	8.33354e-12	2.4684e-09
JMJD4	high	low	0.312183	4.69423	1.38399e-11	3.85904e-09
MMP16	high	low	-0.695229	4.12358	1.41238e-11	3.85904e-09
GARS1	high	low	0.265074	7.00252	1.38184e-11	3.85904e-09
DHX16	high	low	0.192305	5.59742	1.4619e-11	3.90111e-09
SPATA7	high	low	-0.23392	3.13352	1.54258e-11	4.02492e-09
ZNF154	high	low	-0.544052	2.20435	1.41631e-11	3.85904e-09
RAB6C	high	low	-0.992833	1.25313	1.22486e-11	3.50774e-09
HMGA1	high	low	0.433533	7.1713	1.53496e-11	4.02492e-09
CCDC74B	high	low	-0.849977	3.11142	1.56955e-11	4.03473e-09
LOC100129534	high	low	-0.483303	1.60963	1.5807e-11	4.03473e-09
SLC12A8	high	low	0.363851	4.57462	1.80463e-11	4.5411e-09
CCNQ	high	low	0.298198	4.21407	1.81776e-11	4.5411e-09
RNU6-342P	high	low	-0.693055	-4.51886	1.4297e-11	3.85904e-09
SLC7A5	high	low	0.721056	7.03177	1.98175e-11	4.89867e-09
TBL2	high	low	0.218185	5.92313	2.04654e-11	5.00613e-09
PRICKLE3	high	low	0.236887	3.39667	2.32401e-11	5.5126e-09
EMC2	high	low	0.276437	5.53996	2.31008e-11	5.5126e-09
BOLA2-SMG1P6	high	low	0.321111	2.3353	2.42586e-11	5.64025e-09
MCTS1	high	low	0.230854	5.21646	2.48281e-11	5.71606e-09
GRINA	high	low	0.344757	8.46303	2.39586e-11	5.62619e-09
SCYL1	high	low	0.239117	6.63373	2.51752e-11	5.73969e-09
UBA1	high	low	0.192174	8.82952	2.65437e-11	5.99351e-09
PDIA6	high	low	0.324455	7.67297	3.07706e-11	6.88177e-09
PNO1	high	low	0.207517	4.93652	3.27018e-11	7.17698e-09
GRIA4	high	low	-1.13006	0.545304	2.29927e-11	5.5126e-09
FTSJ1	high	low	0.185332	5.33708	3.36145e-11	7.18498e-09
MRS2	high	low	0.206899	5.37307	3.36562e-11	7.18498e-09
COPG1	high	low	0.233098	8.21727	3.23047e-11	7.15672e-09
SNX12	high	low	0.162313	6.07266	3.36155e-11	7.18498e-09
UBE2A	high	low	0.188925	6.27187	3.91326e-11	8.27883e-09
VARS1	high	low	0.266251	6.67548	4.46309e-11	9.35774e-09
WDR45B	high	low	0.261348	6.93138	4.61032e-11	9.5809e-09
PRDX1	high	low	0.309007	8.53506	5.74149e-11	1.1623e-08
COMMD7	high	low	0.228127	6.1574	5.94286e-11	1.19279e-08
HGH1	high	low	0.356238	5.6216	6.38999e-11	1.26098e-08
NUDCD1	high	low	0.335006	5.05646	6.72429e-11	1.29432e-08
LRRTM2	high	low	-0.608052	-0.120921	5.02606e-11	1.03532e-08
RPUSD3	high	low	0.266971	4.75159	6.96029e-11	1.31813e-08
RAB35	high	low	0.176412	5.83822	6.72421e-11	1.29432e-08
NEU1	high	low	0.263398	6.7141	6.68927e-11	1.29432e-08
LRFN5	high	low	-0.743567	0.0576367	5.40949e-11	1.10462e-08
AP1B1	high	low	0.240088	7.21629	6.89627e-11	1.31663e-08
MRPL15	high	low	0.334464	5.67881	7.19152e-11	1.35103e-08
CCDC22	high	low	0.239166	4.81361	7.54897e-11	1.40692e-08
PLK1	high	low	0.55674	5.00117	8.14437e-11	1.48259e-08
SLC25A5	high	low	0.279425	8.01162	7.90602e-11	1.45045e-08
APOO	high	low	0.278738	4.12647	8.63837e-11	1.53678e-08
GLRX2	high	low	0.285836	3.28609	8.90201e-11	1.57177e-08
RPS3AP34	high	low	-0.625477	-2.76609	6.32853e-11	1.25943e-08
GPAA1	high	low	0.334866	7.24956	8.42827e-11	1.52247e-08
NSFL1C	high	low	0.202299	6.4124	8.60044e-11	1.53678e-08
AASS	high	low	-0.476795	2.52942	9.25751e-11	1.62234e-08
IL1RAPL1	high	low	-0.811587	-2.58987	7.89687e-11	1.45045e-08
HSD17B10	high	low	0.29525	6.39143	1.06306e-10	1.84918e-08
GTPBP4	high	low	0.275152	6.25527	1.15689e-10	1.9976e-08
TIMMDC1	high	low	0.18503	5.95537	1.21351e-10	2.08007e-08
PYCR1	high	low	0.381201	6.74445	1.27101e-10	2.16145e-08
XPOT	high	low	0.277164	7.01852	1.33754e-10	2.21194e-08
ADGRG1	high	low	0.38274	7.34543	1.33591e-10	2.21194e-08
GLI1	high	low	-0.636869	0.745485	1.2794e-10	2.16145e-08
LEMD2	high	low	0.206497	5.72337	1.47688e-10	2.40796e-08
MARK2	high	low	0.223186	6.59576	1.46731e-10	2.40796e-08
HMGB3	high	low	0.506396	6.38883	1.48684e-10	2.40796e-08
ACAD9	high	low	0.190988	5.64238	1.63294e-10	2.59097e-08
UNC13C	high	low	-0.747751	-2.19659	1.29879e-10	2.17853e-08
SRSF9	high	low	0.206299	6.33485	1.62798e-10	2.59097e-08
RN7SL862P	high	low	-0.555402	-4.8478	1.53189e-10	2.46393e-08
SHMT2	high	low	0.285036	6.55562	1.78702e-10	2.79764e-08
PCMT1	high	low	0.239185	6.40251	1.80343e-10	2.80464e-08
SLC25A32	high	low	0.266166	5.06606	1.89096e-10	2.90232e-08
IL36RN	high	low	1.00085	-1.82164	1.67638e-10	2.64204e-08
SEMA5A	high	low	-0.522491	5.44356	2.19886e-10	3.30999e-08
DKC1	high	low	0.258526	6.48405	2.13079e-10	3.22821e-08
LINC02747	high	low	-1.38789	2.35942	1.88205e-10	2.90232e-08
FCF1P5	high	low	-0.574271	-4.31448	2.00979e-10	3.06467e-08
EBNA1BP2	high	low	0.237334	6.11439	2.3659e-10	3.51636e-08
GRIK3	high	low	-1.08411	4.66734	2.62803e-10	3.83317e-08
KLHDC1	high	low	-0.402417	1.77608	2.53388e-10	3.71895e-08
HYOU1	high	low	0.305117	7.55173	2.52793e-10	3.71895e-08
TIMM17B	high	low	0.300736	5.40121	2.6642e-10	3.86194e-08
MAGIX	high	low	0.406604	2.41511	2.87256e-10	4.11318e-08
PCDH19	high	low	-0.745462	3.45731	3.04248e-10	4.27824e-08
ILF2	high	low	0.257888	8.11251	2.90295e-10	4.13151e-08
MYH8	high	low	-0.657938	-1.86711	2.36117e-10	3.51636e-08
COMMD5	high	low	0.279598	5.12355	3.20147e-10	4.34108e-08
PDE11A	high	low	-0.689253	1.294	2.98222e-10	4.21876e-08
MAF1	high	low	0.287947	6.97549	3.06615e-10	4.28586e-08
ATF6B	high	low	0.20127	7.0969	3.13916e-10	4.33629e-08
UBL4A	high	low	0.227861	5.90546	3.21657e-10	4.34108e-08
CDK4	high	low	0.242461	6.23361	3.21135e-10	4.34108e-08
ASTN2-AS1	high	low	-0.554667	-3.98641	3.12288e-10	4.33629e-08
GORASP2	high	low	0.172719	7.0389	3.3722e-10	4.47397e-08
ECE2	high	low	0.42596	3.77744	3.73638e-10	4.82095e-08
PAK5	high	low	-1.0375	-0.98274	2.74774e-10	3.9586e-08
ZNF671	high	low	-0.473983	3.00106	3.77302e-10	4.84163e-08
DERL1	high	low	0.262763	7.09487	3.55331e-10	4.64331e-08
RAB1A	high	low	0.17025	7.56818	3.55915e-10	4.64331e-08
TMEM26	high	low	-0.833175	4.13223	4.00995e-10	4.99536e-08
TPI1	high	low	0.30597	8.70709	3.58909e-10	4.6565e-08
GLB1	high	low	0.216303	6.36109	3.9078e-10	4.98733e-08
AQP4-AS1	high	low	-0.74686	-1.09901	3.17309e-10	4.34108e-08
OR2L13	high	low	-0.797485	-3.33818	3.42104e-10	4.51327e-08
MRPS10	high	low	0.20577	5.66697	4.01621e-10	4.99536e-08
MAST4	high	low	-0.510227	6.13184	4.02045e-10	4.99536e-08
PLAT	high	low	-0.685924	7.49694	4.00221e-10	4.99536e-08
CTSA	high	low	0.251287	7.21034	3.96695e-10	4.99536e-08
TBRG4	high	low	0.237484	5.97614	4.09945e-10	5.0667e-08
TTC28	high	low	-0.334675	4.60782	4.3393e-10	5.27978e-08
LINC01697	high	low	-0.925197	-1.65744	3.34092e-10	4.45766e-08
CLDN19	high	low	-1.10229	-0.323159	3.32073e-10	4.45604e-08
CACYBP	high	low	0.264923	6.56918	4.14215e-10	5.09267e-08
MRPL14	high	low	0.31819	5.62477	4.49402e-10	5.38434e-08
HTATSF1	high	low	0.20915	6.73777	4.67717e-10	5.57533e-08
COL4A6	high	low	-0.90481	3.08296	4.88826e-10	5.7684e-08
SETBP1	high	low	-0.499219	4.99305	5.16435e-10	6.00866e-08
CAMK4	high	low	-0.512729	2.36443	5.22206e-10	6.04086e-08
BCAP31	high	low	0.277885	8.18002	4.81908e-10	5.71548e-08
EIF6	high	low	0.272321	6.90633	5.06723e-10	5.94969e-08
TMEM215	high	low	-1.02733	-0.890835	4.2052e-10	5.14327e-08
MED30	high	low	0.309748	3.39939	5.80148e-10	6.53151e-08
MYH4	high	low	-0.700329	-1.81779	4.38937e-10	5.29458e-08
FOXI2	high	low	-0.701048	-0.223614	4.39655e-10	5.29458e-08
RIPK2	high	low	0.317574	5.04206	5.64994e-10	6.47208e-08
CDCA5	high	low	0.512321	4.89525	5.79256e-10	6.53151e-08
LACTB2	high	low	0.325692	3.88352	6.11339e-10	6.7515e-08
SMG5	high	low	0.231508	7.18889	5.64585e-10	6.47208e-08
ADRM1	high	low	0.327422	6.60124	5.81308e-10	6.53151e-08
RPN2	high	low	0.259207	8.94627	5.7059e-10	6.50444e-08
MAIP1	high	low	0.178146	4.00601	6.36652e-10	6.82671e-08
RAB9A	high	low	0.227294	4.82663	6.18738e-10	6.7515e-08
GPT2	high	low	0.479138	5.57438	6.23887e-10	6.7515e-08
PTDSS1	high	low	0.307893	6.66871	6.02095e-10	6.72511e-08
INPP4B	high	low	-0.624729	6.21687	6.16801e-10	6.7515e-08
TP63	high	low	-0.931468	4.0043	6.73757e-10	7.09499e-08
C1QTNF7-AS1	high	low	-0.665968	-2.15552	5.16863e-10	6.00866e-08
MLF2	high	low	0.260036	7.82618	6.04266e-10	6.72511e-08
ZDHHC9	high	low	0.250383	6.42962	6.21209e-10	6.7515e-08
CCDC167	high	low	0.348546	4.14143	6.87512e-10	7.11226e-08
KDELR2	high	low	0.229197	8.40168	6.17795e-10	6.7515e-08
DLC1	high	low	-0.396621	5.48351	6.55127e-10	6.99288e-08
EXOSC4	high	low	0.395078	4.75922	6.80869e-10	7.10335e-08
ADAM15	high	low	0.335639	7.99457	6.31912e-10	6.80697e-08
ENY2	high	low	0.261402	6.07874	6.68766e-10	7.09457e-08
TIMM8A	high	low	0.250227	2.93666	7.34455e-10	7.43414e-08
BOP1	high	low	0.424135	6.07929	6.81645e-10	7.10335e-08
NLGN3	high	low	-0.354655	0.651799	6.70695e-10	7.09457e-08
CKMT2-AS1	high	low	-0.236359	2.47393	7.52807e-10	7.49074e-08
JMJD6	high	low	0.2455	4.68295	7.33098e-10	7.43414e-08
SNRPC	high	low	0.256637	6.22433	7.07198e-10	7.25203e-08
CNTRL	high	low	-0.254518	4.80482	7.44092e-10	7.46731e-08
NDUFB9	high	low	0.354171	7.31412	7.05093e-10	7.25203e-08
CLUH	high	low	0.291918	6.52069	7.28303e-10	7.43414e-08
CBX2	high	low	0.737166	4.73122	8.0753e-10	7.91761e-08
TK1	high	low	0.476357	6.12485	7.48345e-10	7.47803e-08
CFAP46	high	low	-1.07699	1.05544	6.83626e-10	7.10335e-08
ELOC	high	low	0.2941	5.83608	7.62507e-10	7.55526e-08
ABCA10	high	low	-0.67113	1.17291	7.38016e-10	7.43812e-08
E2F1	high	low	0.501304	4.60107	8.20808e-10	7.99794e-08
EIF4G1	high	low	0.202237	8.87176	7.70521e-10	7.60258e-08
RCOR2	high	low	0.699724	2.74951	8.84192e-10	8.50962e-08
GREB1L	high	low	-0.804887	4.30295	9.25348e-10	8.83332e-08
CLCN5	high	low	0.33962	3.50071	9.74075e-10	9.26081e-08
YIF1A	high	low	0.275221	6.10121	9.02322e-10	8.64866e-08
SLC35E4	high	low	0.332032	2.11583	9.81885e-10	9.29742e-08
RPN1	high	low	0.218308	8.56522	8.80679e-10	8.50962e-08
SLC26A3	high	low	-1.11635	2.09902	8.09193e-10	7.91761e-08
FPGT-TNNI3K	high	low	-0.562166	-0.443252	8.43717e-10	8.18719e-08
PES1	high	low	0.272041	6.34246	9.88069e-10	9.3184e-08
MTERF3	high	low	0.298094	4.71828	1.0933e-09	1.02287e-07
TOR3A	high	low	0.213097	6.23899	1.04566e-09	9.82213e-08
COL4A5	high	low	-0.666867	5.79967	1.12661e-09	1.0457e-07
IRS1	high	low	-0.542486	6.25872	1.13407e-09	1.04848e-07
ATP5F1B	high	low	0.217198	9.07417	1.14202e-09	1.05169e-07
CAPS2	high	low	-0.365803	2.11238	1.28813e-09	1.15455e-07
CTNNBL1	high	low	0.21712	5.75725	1.20235e-09	1.09437e-07
LOC101927159	high	low	-0.727661	-3.86086	1.12294e-09	1.0457e-07
B4GALT3	high	low	0.259994	6.38138	1.19775e-09	1.09437e-07
MRPL2	high	low	0.293494	4.82117	1.27928e-09	1.15455e-07
PSMB4	high	low	0.271471	8.01299	1.19109e-09	1.09259e-07
SDHA	high	low	0.222869	6.8416	1.23648e-09	1.12109e-07
HDHD5	high	low	0.266349	5.15867	1.34012e-09	1.1912e-07
LRRC4C	high	low	-0.728445	2.64648	1.39663e-09	1.22836e-07
KCTD5	high	low	0.224782	5.49968	1.34424e-09	1.1912e-07
PGAM5	high	low	0.233364	5.78597	1.33849e-09	1.1912e-07
ZNF224	high	low	-0.229431	3.40153	1.49762e-09	1.29774e-07
MTFR2	high	low	0.485187	2.05717	1.56804e-09	1.3488e-07
UGCG	high	low	-0.492405	7.41214	1.43531e-09	1.25534e-07
THG1L	high	low	-0.207213	3.76313	1.60052e-09	1.37172e-07
RNU4-78P	high	low	-0.532529	-4.28936	1.35931e-09	1.20003e-07
LDLRAD4-AS1	high	low	-0.917095	-0.0129649	1.28619e-09	1.15455e-07
POP1	high	low	0.325026	3.80656	1.7033e-09	1.42852e-07
PWAR1	high	low	-0.614446	-3.65665	1.45047e-09	1.26153e-07
LOC100130881	high	low	-0.585649	-2.57994	1.43801e-09	1.25534e-07
WDR46	high	low	0.228947	5.81576	1.69283e-09	1.42688e-07
NDUFAB1	high	low	0.237777	5.8619	1.69526e-09	1.42688e-07
XRCC6	high	low	0.206684	8.31436	1.64412e-09	1.39887e-07
DDIT3	high	low	0.293694	4.09047	1.87075e-09	1.53069e-07
TKT	high	low	0.31224	7.75112	1.67739e-09	1.42203e-07
SPATA4	high	low	-0.84688	-0.940851	1.53872e-09	1.32845e-07
ELOVL1	high	low	0.216751	6.54098	1.74798e-09	1.46078e-07
SLC35B2	high	low	0.239528	6.33154	1.7919e-09	1.47646e-07
RNU6-301P	high	low	-0.503041	-5.25761	1.76536e-09	1.46488e-07
ST14	high	low	0.367656	7.44976	1.78637e-09	1.47646e-07
TPRG1	high	low	-0.985781	6.05599	2.02029e-09	1.64161e-07
LOC729654	high	low	-0.985101	-0.649033	1.63318e-09	1.39461e-07
CYRIB	high	low	0.273067	6.58129	1.90884e-09	1.55643e-07
TFF1	high	low	-1.8289	7.80606	2.1584e-09	1.74178e-07
HHIP-AS1	high	low	-0.497733	-1.63494	1.76217e-09	1.46488e-07
CENPN	high	low	0.388064	3.42086	2.29081e-09	1.83601e-07
SYCP3	high	low	-0.559713	-0.441211	1.86248e-09	1.52925e-07
EIF3B	high	low	0.225884	7.88006	2.0471e-09	1.65766e-07
C5	high	low	-0.36293	3.11574	2.35769e-09	1.87046e-07
TNN	high	low	-0.783512	3.60092	2.44981e-09	1.92458e-07
MIR556	high	low	-0.518459	-5.30055	2.24187e-09	1.80294e-07
KCNH1	high	low	-0.954669	1.69775	2.31132e-09	1.84615e-07
SCN7A	high	low	-0.968898	1.58928	2.35431e-09	1.87046e-07
ANKRD30A	high	low	-1.80085	5.85769	2.67258e-09	2.07815e-07
ALYREF	high	low	0.341967	5.98047	2.4505e-09	1.92458e-07
RBMS3	high	low	-0.426918	3.94542	2.78728e-09	2.13901e-07
LINC01589	high	low	-0.62545	-3.2041	2.37203e-09	1.8755e-07
LINC02544	high	low	-0.674692	1.53929	2.76496e-09	2.12884e-07
IQCN	high	low	-0.552027	2.7044	2.96695e-09	2.24752e-07
LINC01087	high	low	-1.50553	3.64542	2.80896e-09	2.14862e-07
CCT4	high	low	0.214569	7.61	2.69184e-09	2.08622e-07
LINC01085	high	low	-0.901673	-1.35368	2.50042e-09	1.95724e-07
EDDM13	high	low	-0.493293	-0.802743	2.54469e-09	1.98528e-07
RUNX1T1	high	low	-0.463937	2.79038	3.22551e-09	2.4046e-07
ZNF763	high	low	-0.32897	1.44983	3.19333e-09	2.38818e-07
PLAC9P1	high	low	-1.22637	1.02495	2.75019e-09	2.12443e-07
FTH1	high	low	0.256719	9.23019	2.92533e-09	2.22316e-07
MIR550A3	high	low	-0.457876	-5.51303	3.09146e-09	2.32682e-07
ADAM20	high	low	-0.535685	-2.4218	2.89807e-09	2.20959e-07
ZNF483	high	low	-0.515495	0.582579	3.17192e-09	2.37975e-07
ZNF546	high	low	-0.276063	2.63708	3.53757e-09	2.59491e-07
LINC01946	high	low	-0.418864	-5.97442	3.24563e-09	2.41193e-07
GREB1	high	low	-0.851245	6.91786	3.40846e-09	2.51701e-07
AOX2P	high	low	-0.783536	-1.85265	3.05311e-09	2.30534e-07
CKS1B	high	low	0.330392	5.04386	3.5471e-09	2.59491e-07
DCTPP1	high	low	0.269123	5.81558	3.56345e-09	2.59877e-07
ESRP1	high	low	0.319884	7.39881	3.50744e-09	2.58198e-07
HPSE2	high	low	-0.864385	0.0756264	3.29232e-09	2.43892e-07
DOK6	high	low	-0.496591	1.52391	3.87998e-09	2.78069e-07
CHAC1	high	low	0.582667	1.63737	3.97749e-09	2.8304e-07
HSPD1	high	low	0.289929	8.57285	3.66001e-09	2.65271e-07
TP53AIP1	high	low	-0.686938	-0.322286	3.58742e-09	2.60816e-07
PSMD1	high	low	0.179439	7.06567	3.78819e-09	2.73197e-07
FAM98A	high	low	0.200552	5.69606	3.97112e-09	2.8304e-07
DSCC1	high	low	0.420119	3.50336	4.4688e-09	3.0956e-07
THSD7B	high	low	-0.719426	0.881951	4.06665e-09	2.88511e-07
SLC3A2	high	low	0.252852	7.61781	3.88394e-09	2.78069e-07
CAPN8	high	low	-1.09134	5.43775	4.43125e-09	3.08042e-07
ABT1	high	low	0.192836	4.96502	4.17794e-09	2.93744e-07
LTV1	high	low	0.218105	4.60518	4.35352e-09	3.04267e-07
RN7SL314P	high	low	-1.31646	1.21609	3.79262e-09	2.73197e-07
GPS1	high	low	0.265313	6.7887	4.12668e-09	2.91888e-07
NPLOC4	high	low	0.205107	7.06782	4.14843e-09	2.92545e-07
LAMA3	high	low	-0.677621	5.81068	4.43376e-09	3.08042e-07
PSMD10	high	low	0.194091	5.73884	4.29266e-09	3.00909e-07
RNF213-AS1	high	low	-0.444439	0.994817	4.73102e-09	3.22025e-07
RRP36	high	low	0.203439	5.56612	4.6097e-09	3.15945e-07
POLR2C	high	low	0.198961	5.95154	4.61003e-09	3.15945e-07
WRNIP1	high	low	0.197256	6.01355	4.61479e-09	3.15945e-07
PSMD8	high	low	0.208846	7.33259	4.54665e-09	3.14027e-07
SHCBP1	high	low	0.448583	3.6585	5.23145e-09	3.48021e-07
ABCC8	high	low	-1.191	3.66301	5.29659e-09	3.51355e-07
DRC3	high	low	-0.458276	3.28316	5.40809e-09	3.56823e-07
LYPD6	high	low	-0.832842	4.26851	5.42593e-09	3.56911e-07
FH	high	low	0.233955	6.59384	4.74975e-09	3.22365e-07
RANGAP1	high	low	0.27454	7.11888	4.87345e-09	3.29807e-07
ZEB1	high	low	-0.395544	5.225	5.22502e-09	3.48021e-07
NOXRED1	high	low	-0.347682	-0.180412	5.05056e-09	3.39835e-07
LRGUK	high	low	-0.494907	0.650348	5.2315e-09	3.48021e-07
LINC00993	high	low	-1.70881	4.99689	5.78901e-09	3.76574e-07
BAG6	high	low	0.176021	7.88269	4.9939e-09	3.36988e-07
IGFL4	high	low	-0.568102	-1.79182	4.72642e-09	3.22025e-07
ZBTB8A	high	low	-0.197444	3.45748	5.87105e-09	3.77725e-07
DNAH7	high	low	-0.565553	2.07376	5.84545e-09	3.77112e-07
CALR	high	low	0.258348	9.91356	5.16216e-09	3.46352e-07
GYG1	high	low	0.202874	5.83879	5.4094e-09	3.56823e-07
XPO6	high	low	0.165772	6.93221	5.46355e-09	3.58381e-07
TMEM232	high	low	-0.600833	0.630348	5.81235e-09	3.77048e-07
ELOVL2	high	low	-1.07337	5.5578	6.32952e-09	4.00637e-07
LAS1L	high	low	0.183604	5.88605	5.70573e-09	3.72188e-07
PSAP	high	low	0.226976	10.7648	5.61061e-09	3.67003e-07
INTS8	high	low	0.246264	5.90392	5.89981e-09	3.78539e-07
SEMA6A-AS1	high	low	-0.422236	-0.341413	5.84185e-09	3.77112e-07
SRPRB	high	low	0.226421	6.55809	6.06775e-09	3.88253e-07
SORCS1	high	low	-1.28886	3.28755	6.52847e-09	4.07734e-07
SLC6A8	high	low	0.39636	5.82715	6.30315e-09	4.00637e-07
CRB2	high	low	-0.585782	-0.420001	6.21449e-09	3.96562e-07
CKAP4	high	low	0.248861	7.32532	6.31866e-09	4.00637e-07
PLOD3	high	low	0.28607	6.33926	6.46581e-09	4.05981e-07
LINC01856	high	low	-0.856209	-2.55646	6.37968e-09	4.02726e-07
NELFE	high	low	0.227034	6.14365	6.59574e-09	4.10843e-07
TEX261	high	low	0.160033	6.73014	6.52428e-09	4.07734e-07
LEF1-AS1	high	low	-0.402477	-1.15132	6.44189e-09	4.05563e-07
PRELID1	high	low	0.224921	5.61071	6.86043e-09	4.25075e-07
VN1R53P	high	low	-1.41744	2.16003	6.7043e-09	4.165e-07
RELN	high	low	-0.81507	2.09183	7.22889e-09	4.44387e-07
ABAT	high	low	-0.689103	6.2219	7.30907e-09	4.47139e-07
STON2	high	low	-0.553675	4.0948	8.00437e-09	4.79437e-07
LOC100422204	high	low	-0.692578	-2.81847	6.92112e-09	4.27707e-07
GLMP	high	low	0.229315	5.66346	7.33077e-09	4.47139e-07
TBC1D22B	high	low	0.196372	4.44718	7.77636e-09	4.68236e-07
SYT9	high	low	-1.29899	3.4432	8.04405e-09	4.79437e-07
ATG101	high	low	0.255634	4.79849	7.68477e-09	4.66304e-07
CCT5	high	low	0.266375	7.89004	7.11206e-09	4.38353e-07
TCOF1	high	low	0.218402	6.03463	7.36124e-09	4.47834e-07
POLI	high	low	-0.284096	5.02746	7.73217e-09	4.66773e-07
PDIA4	high	low	0.249567	8.05463	7.31547e-09	4.47139e-07
DNAJC12	high	low	-0.854058	5.58269	8.20857e-09	4.88005e-07
GET4	high	low	0.263687	1.98684	8.6346e-09	5.05651e-07
AFF3	high	low	-0.948252	7.19678	7.92541e-09	4.75991e-07
SPARCL1	high	low	-0.426876	8.11863	7.70455e-09	4.66304e-07
DCAF12L1	high	low	-0.726062	-1.60277	8.42106e-09	4.98115e-07
TMEM150B	high	low	0.5038	0.12444	8.51639e-09	5.02488e-07
ADAMTS6	high	low	-0.421	2.03231	9.39434e-09	5.43368e-07
ADAMTS9-AS2	high	low	-0.58732	-0.602986	8.03212e-09	4.79437e-07
GPRASP1	high	low	-0.402905	2.84633	9.60027e-09	5.49862e-07
APH1A	high	low	0.203714	8.28234	8.28058e-09	4.91043e-07
NRXN3	high	low	-0.695054	2.37381	9.58608e-09	5.49862e-07
LINC01016	high	low	-1.31472	2.3791	8.76509e-09	5.12016e-07
PRDX6	high	low	0.21896	7.90323	8.61146e-09	5.05557e-07
SLC7A3	high	low	-0.958825	-0.743937	8.57025e-09	5.04399e-07
AGBL2	high	low	-0.466687	0.989708	1.00951e-08	5.72618e-07
SPINDOC	high	low	0.264082	4.56385	9.99478e-09	5.68299e-07
RAI2	high	low	-0.609198	4.77053	1.03017e-08	5.80132e-07
ABCF3	high	low	0.1758	6.05904	9.5073e-09	5.47206e-07
USP39	high	low	0.161432	6.10453	9.50519e-09	5.47206e-07
TRPC4AP	high	low	0.172705	6.96617	9.34252e-09	5.41705e-07
HSP90B1	high	low	0.21555	9.84719	9.23967e-09	5.37067e-07
KCNA1	high	low	-0.824561	-0.585246	9.17517e-09	5.34641e-07
CLSTN2	high	low	-0.959067	7.80153	9.62657e-09	5.50026e-07
MRPL36	high	low	0.250489	4.40234	1.04345e-08	5.86199e-07
TMEM178A	high	low	-0.477376	1.0049	1.04594e-08	5.86199e-07
CDC123	high	low	0.223521	6.16159	9.81915e-09	5.59668e-07
DSEL	high	low	-0.474972	3.38144	1.14549e-08	6.34421e-07
ZNF132	high	low	-0.310139	2.26893	1.15828e-08	6.38497e-07
RNU6-1138P	high	low	-0.385688	-6.29328	1.08292e-08	6.01185e-07
IMMT	high	low	0.158131	6.7825	1.01999e-08	5.75777e-07
FAM81B	high	low	-0.935199	-0.111707	1.01412e-08	5.73847e-07
OTUD5	high	low	0.148741	6.24309	1.0594e-08	5.89525e-07
NTRK3	high	low	-0.803948	3.26057	1.21067e-08	6.60372e-07
MGAT1	high	low	0.195752	7.16698	1.05107e-08	5.87675e-07
RMST	high	low	-0.938305	-0.787446	1.05845e-08	5.89525e-07
TUBA3D	high	low	-0.874339	2.85972	1.21203e-08	6.60372e-07
CCDC30	high	low	-0.347035	2.94667	1.28901e-08	6.95857e-07
GNG12-AS1	high	low	-0.490376	-0.582407	1.14989e-08	6.3536e-07
C8orf48	high	low	-0.550823	0.508584	1.21843e-08	6.62324e-07
ABCA8	high	low	-0.782307	3.10223	1.33395e-08	7.15188e-07
MRPL49	high	low	0.206051	6.36576	1.18107e-08	6.48015e-07
LY6E	high	low	0.4966	8.61555	1.16678e-08	6.41673e-07
TAGLN2	high	low	0.292974	9.57938	1.18435e-08	6.48299e-07
DRG1	high	low	0.20325	5.88896	1.24677e-08	6.74604e-07
PELATON	high	low	0.614052	1.64301	1.39848e-08	7.41318e-07
TALDO1	high	low	0.254043	7.42046	1.24123e-08	6.73158e-07
PACC1	high	low	0.25789	3.86921	1.42014e-08	7.4846e-07
COL17A1	high	low	-1.01197	5.41321	1.4425e-08	7.56121e-07
FEN1	high	low	0.313916	5.42225	1.32049e-08	7.0959e-07
MANF	high	low	0.239061	6.05287	1.30373e-08	7.0219e-07
ABCD1	high	low	0.326683	4.77791	1.41415e-08	7.47938e-07
PCAT18	high	low	-1.17769	1.93178	1.39368e-08	7.40449e-07
CACNA2D1	high	low	-0.458768	3.66288	1.52994e-08	7.93173e-07
PREB	high	low	0.179332	6.22166	1.36487e-08	7.27881e-07
LINC02130	high	low	-0.809043	-2.27904	1.36693e-08	7.27881e-07
PSMA3-AS1	high	low	-0.20649	5.1715	1.43913e-08	7.56041e-07
TSPAN7	high	low	-0.495233	3.39051	1.60099e-08	8.19088e-07
CACNA1D	high	low	-0.640916	4.75693	1.55699e-08	8.01817e-07
P4HB	high	low	0.275218	9.97923	1.35862e-08	7.26753e-07
LINC01836	high	low	-0.766473	-0.175047	1.44944e-08	7.56383e-07
CCDC86	high	low	0.256159	4.76368	1.53875e-08	7.95913e-07
CORO6	high	low	-0.812845	3.47075	1.64993e-08	8.38643e-07
HSF1	high	low	0.273232	6.72433	1.44573e-08	7.56129e-07
RRBP1	high	low	0.277268	8.41805	1.42151e-08	7.4846e-07
STRA8	high	low	0.935024	-1.50273	1.53007e-08	7.93173e-07
ELOVL2-AS1	high	low	-1.07186	-0.425971	1.45804e-08	7.59183e-07
ANKRD29	high	low	-0.546373	2.45948	1.73103e-08	8.72312e-07
SLC17A5	high	low	0.254481	5.16641	1.59201e-08	8.16272e-07
DOCK1	high	low	-0.262387	6.53222	1.54516e-08	7.97473e-07
DCUN1D5	high	low	0.264843	4.58149	1.6744e-08	8.48942e-07
NDRG3	high	low	0.196035	6.01028	1.57458e-08	8.09101e-07
MEGF9	high	low	-0.398677	6.50498	1.6282e-08	8.31197e-07
CRCP	high	low	0.153806	5.767	1.68984e-08	8.5339e-07
CHCHD2	high	low	0.234457	7.7232	1.63248e-08	8.31573e-07
RECQL4	high	low	0.432109	4.96595	1.80275e-08	9.04574e-07
ARPC1A	high	low	0.190492	7.03456	1.67742e-08	8.48942e-07
TENM2	high	low	-0.773192	2.66315	2.02684e-08	1.01269e-06
ZNF706	high	low	0.258702	6.45163	1.76925e-08	8.89661e-07
ZNF442	high	low	-0.342642	1.76741	2.06926e-08	1.02631e-06
ZNF141	high	low	-0.259386	3.1401	2.12203e-08	1.04032e-06
MALSU1	high	low	0.195657	4.07028	2.07159e-08	1.02631e-06
GTF2IRD2B	high	low	-0.25008	2.66682	2.18775e-08	1.06366e-06
IPO13	high	low	0.169165	5.62181	1.95357e-08	9.78158e-07
ZNF341	high	low	0.168683	3.28084	2.26417e-08	1.08954e-06
FAM83D	high	low	0.544409	4.30912	2.25696e-08	1.0883e-06
PGM1	high	low	0.282479	6.04546	2.04591e-08	1.02005e-06
TOMM34	high	low	0.214938	5.64748	2.09901e-08	1.03336e-06
MIR4526	high	low	-0.578981	-4.28905	2.21052e-08	1.07251e-06
NDUFB11	high	low	0.255956	6.42641	2.06929e-08	1.02631e-06
EPS8L3	high	low	-0.760383	-2.05339	2.16908e-08	1.05677e-06
MRPS18B	high	low	0.211246	6.29761	2.07876e-08	1.02769e-06
PGR	high	low	-1.21627	7.2562	2.24154e-08	1.08532e-06
UBAP1L	high	low	-0.377225	2.01374	2.43547e-08	1.15307e-06
KIF4A	high	low	0.47187	4.85257	2.27987e-08	1.09485e-06
PSMD11	high	low	0.246201	6.93118	2.09661e-08	1.03336e-06
LONP1	high	low	0.252902	6.54221	2.11424e-08	1.03867e-06
PPP2R5D	high	low	0.182819	6.10982	2.14453e-08	1.04916e-06
LOC100421511	high	low	-0.505704	-4.13885	2.43046e-08	1.15307e-06
SF3B2	high	low	0.168212	8.03433	2.16597e-08	1.05677e-06
RRS1	high	low	0.326471	5.0934	2.36801e-08	1.12795e-06
VAC14	high	low	0.185928	5.58584	2.29617e-08	1.10043e-06
MOGS	high	low	0.186567	6.19367	2.25435e-08	1.0883e-06
POLR2K	high	low	0.262987	6.03522	2.31595e-08	1.10539e-06
STH	high	low	-0.643679	-3.48475	2.43391e-08	1.15307e-06
HSPE1	high	low	0.27115	6.55339	2.30266e-08	1.10129e-06
MICU3	high	low	-0.442649	0.950326	2.69093e-08	1.25131e-06
LINC02021	high	low	-0.430839	-0.191683	2.5848e-08	1.21111e-06
LINC01801	high	low	-0.64673	-0.0285367	2.56976e-08	1.20691e-06
DGAT1	high	low	0.270986	5.72573	2.50036e-08	1.17904e-06
SNORA74C-1	high	low	-0.355176	-6.28873	2.71735e-08	1.25367e-06
LAMC1-AS1	high	low	-0.542569	-2.55042	2.49772e-08	1.17904e-06
LINC01359	high	low	-0.543703	-0.719065	2.56784e-08	1.20691e-06
PPARD	high	low	0.22995	5.67574	2.58994e-08	1.21111e-06
TFB2M	high	low	0.213861	4.78984	2.70594e-08	1.25367e-06
LOC101927989	high	low	-0.529927	-0.49666	2.70774e-08	1.25367e-06
FUCA2	high	low	0.236341	6.00225	2.60498e-08	1.21374e-06
TCF4	high	low	-0.338253	6.43524	2.59416e-08	1.21111e-06
ZPR1	high	low	0.190416	5.2506	2.73287e-08	1.25835e-06
TMEM198B	high	low	-0.228235	3.91891	2.98091e-08	1.34876e-06
NAV3	high	low	-0.61499	3.69725	3.13755e-08	1.40878e-06
S100PBP	high	low	-0.15001	4.96491	2.83595e-08	1.29818e-06
CC2D2B	high	low	-0.44877	-3.06132	2.78137e-08	1.27818e-06
RNF8	high	low	0.206347	4.37953	2.96085e-08	1.34827e-06
EI24	high	low	0.200384	7.08918	2.71356e-08	1.25367e-06
ZNF696	high	low	0.264454	3.28739	3.25693e-08	1.45128e-06
SCRIB	high	low	0.326107	6.83225	2.82722e-08	1.29671e-06
RERG-AS1	high	low	-0.623522	-2.7961	3.07161e-08	1.38446e-06
DNAH6	high	low	-0.560769	1.12625	3.23698e-08	1.44513e-06
TBC1D31	high	low	0.312721	3.62758	3.32281e-08	1.47504e-06
HSD17B13	high	low	-0.617769	-1.76455	2.96259e-08	1.34827e-06
TMEM41A	high	low	0.168409	5.24353	3.0261e-08	1.36658e-06
RTN4IP1	high	low	0.262474	3.12265	3.40885e-08	1.50188e-06
SRXN1	high	low	0.308431	0.842769	3.38249e-08	1.49529e-06
TIMM17A	high	low	0.212161	6.33328	2.97351e-08	1.34876e-06
AREG	high	low	-0.952529	5.7497	3.42349e-08	1.50377e-06
OGN	high	low	-0.86489	4.72558	3.49924e-08	1.52171e-06
CRACR2A	high	low	-0.460433	3.78672	3.46919e-08	1.51633e-06
FANCE	high	low	0.309029	2.95696	3.53463e-08	1.53357e-06
CCT7	high	low	0.196134	7.98895	2.93404e-08	1.34047e-06
SMS	high	low	0.250164	6.95112	2.97882e-08	1.34876e-06
NUDT19	high	low	0.268834	4.83731	3.23053e-08	1.445e-06
RASD2	high	low	0.542229	4.30383	3.49454e-08	1.52171e-06
RGS22	high	low	-0.912061	2.99531	3.54608e-08	1.53357e-06
HMGCLL1	high	low	-0.865225	1.10517	3.38753e-08	1.49529e-06
NCLN	high	low	0.233818	6.20937	3.19392e-08	1.43135e-06
PLXNB3	high	low	0.462987	4.17041	3.611e-08	1.55877e-06
LIN7A	high	low	-0.770986	4.26224	3.77482e-08	1.60878e-06
VCP	high	low	0.168458	8.66968	3.13062e-08	1.40836e-06
DDX3P2	high	low	-0.358233	-5.84234	3.65502e-08	1.57458e-06
CYREN	high	low	0.136928	4.56471	3.54529e-08	1.53357e-06
OSGIN2	high	low	0.266504	5.76843	3.37851e-08	1.49529e-06
CMAS	high	low	0.228068	5.44122	3.42596e-08	1.50377e-06
EPRS1	high	low	0.235817	8.01223	3.28739e-08	1.46208e-06
F2RL2	high	low	-0.690289	5.09686	3.72601e-08	1.59668e-06
CARF	high	low	-0.249786	3.09969	4.00081e-08	1.68977e-06
DNMBP	high	low	-0.375757	5.12852	3.66105e-08	1.57458e-06
TONSL	high	low	0.375539	4.69662	3.76362e-08	1.60693e-06
ATG14	high	low	-0.175711	4.88267	3.67132e-08	1.57612e-06
FOS	high	low	-0.606974	7.99781	3.43932e-08	1.50682e-06
RPL6P2	high	low	-0.459659	-4.72164	3.90784e-08	1.65946e-06
TCP1	high	low	0.228474	7.63614	3.47393e-08	1.51633e-06
CFAP43	high	low	-0.540263	2.25096	4.22758e-08	1.754e-06
FCER1A	high	low	-0.693743	1.63578	4.13331e-08	1.73017e-06
PTGER3	high	low	-0.692272	5.31743	3.97367e-08	1.68192e-06
PNMA2	high	low	-0.593881	2.78111	4.34163e-08	1.79182e-06
CSTF2	high	low	0.1812	4.4128	4.04853e-08	1.70379e-06
RNY1P16	high	low	-0.588508	-3.28628	3.97506e-08	1.68192e-06
ACOT8	high	low	0.2066	4.23285	4.25887e-08	1.76386e-06
YPEL2	high	low	-0.314365	5.3551	4.03776e-08	1.70231e-06
YWHAZ	high	low	0.28162	10.1472	3.73865e-08	1.59917e-06
LOC101928731	high	low	-0.590547	-2.55679	4.1885e-08	1.74661e-06
CCT6A	high	low	0.219471	7.96017	3.86986e-08	1.6463e-06
CBLIF	high	low	-0.464897	-5.16602	4.51594e-08	1.84431e-06
MIR133A1HG	high	low	-0.583708	-1.94593	4.40236e-08	1.80735e-06
SF3B5	high	low	0.249882	6.03344	4.15208e-08	1.73493e-06
SRP68	high	low	0.185596	6.79087	4.06531e-08	1.70779e-06
UXT-AS1	high	low	0.277408	-1.29062	4.36408e-08	1.79793e-06
OTUB1	high	low	0.203724	6.57286	4.10175e-08	1.72002e-06
ZNF484	high	low	-0.30121	2.59332	4.98503e-08	2.00451e-06
IKBKE	high	low	0.302008	4.32771	4.67928e-08	1.9011e-06
ATP5MC3	high	low	0.222248	7.1637	4.20234e-08	1.74661e-06
XPO5	high	low	0.233743	6.31019	4.29359e-08	1.77511e-06
MRPL9	high	low	0.205006	5.81975	4.38268e-08	1.80242e-06
MAGED1	high	low	0.287335	8.28333	4.19536e-08	1.74661e-06
PPIAP10	high	low	-0.389557	-4.98867	5.00663e-08	2.00976e-06
GRIPAP1	high	low	0.178941	5.7751	4.54692e-08	1.85374e-06
HGS	high	low	0.213728	6.18533	4.50189e-08	1.84177e-06
TMEM109	high	low	0.196219	7.05253	4.42014e-08	1.81149e-06
PDF	high	low	0.348282	0.708333	5.2497e-08	2.09658e-06
KMO	high	low	0.639351	3.283	5.60331e-08	2.21147e-06
GALNT16	high	low	-0.594359	4.57515	5.3339e-08	2.12659e-06
HM13	high	low	0.20447	7.66581	4.63456e-08	1.88619e-06
CDH22	high	low	-0.799655	-1.14146	4.97432e-08	2.00364e-06
UBE2Q1	high	low	0.16642	6.85614	4.75542e-08	1.9287e-06
CCL8	high	low	0.634669	2.23025	5.70488e-08	2.24026e-06
MAGI1-AS1	high	low	-0.509856	-2.938	5.47142e-08	2.17403e-06
DPM1	high	low	0.199228	5.33416	5.01965e-08	2.01154e-06
SLC7A2	high	low	-0.999912	8.05917	4.88459e-08	1.9713e-06
RTCB	high	low	0.178284	6.48507	4.88564e-08	1.9713e-06
DNAAF1	high	low	-0.614064	2.34826	5.8354e-08	2.28285e-06
MTDH	high	low	0.256268	7.69808	4.8144e-08	1.94925e-06
EBF1	high	low	-0.36902	3.60303	5.887e-08	2.29642e-06
KLF12	high	low	-0.322774	4.50242	5.60012e-08	2.21147e-06
UMOD	high	low	-0.900081	-1.15827	5.42309e-08	2.15848e-06
TMEM214	high	low	0.168708	7.0888	5.12095e-08	2.04864e-06
MRPL57P3	high	low	-0.40503	-5.71582	5.93526e-08	2.30758e-06
POC1A	high	low	0.292792	3.71379	6.1216e-08	2.37217e-06
LINC00683	high	low	-0.824045	-0.16517	5.8425e-08	2.28285e-06
LINC00908	high	low	-0.824045	-0.16517	5.8425e-08	2.28285e-06
PSMD14	high	low	0.190878	6.18186	5.52624e-08	2.19211e-06
IMPDH1	high	low	0.260767	6.41485	5.6505e-08	2.22635e-06
ZNF536	high	low	-0.59593	-2.89942	6.23665e-08	2.4088e-06
A2ML1	high	low	1.05809	3.86352	6.52778e-08	2.50477e-06
COPB2	high	low	0.192403	8.10371	5.57979e-08	2.20961e-06
MAPRE1	high	low	0.17522	7.36613	5.67541e-08	2.23242e-06
PWWP3B	high	low	-0.843985	3.01209	6.94711e-08	2.63127e-06
ZSCAN23	high	low	-0.69674	-0.717226	6.26519e-08	2.41585e-06
SEPTIN7P10	high	low	-0.437767	-5.12041	6.80211e-08	2.59308e-06
FSIP1	high	low	-0.931773	4.26399	7.1328e-08	2.67999e-06
CFAP69	high	low	-0.452685	3.01969	7.1719e-08	2.69038e-06
YIPF3	high	low	0.190807	7.21094	5.90049e-08	2.29787e-06
PHYHD1	high	low	-0.729593	4.58133	6.93213e-08	2.62984e-06
TBX15	high	low	-0.375559	2.79274	7.24186e-08	2.70367e-06
ZNF487	high	low	-0.208292	2.21179	7.28972e-08	2.71721e-06
CDC20	high	low	0.50859	5.37301	6.56975e-08	2.51676e-06
GREM2	high	low	-0.696143	0.969512	7.01517e-08	2.65277e-06
RNF187	high	low	0.209574	7.62315	6.0509e-08	2.34865e-06
TSHZ3	high	low	-0.35097	3.92739	7.10726e-08	2.67468e-06
CYP4F22	high	low	-0.997909	3.57682	7.47439e-08	2.7621e-06
ATF4	high	low	0.218095	8.12755	6.18788e-08	2.3939e-06
PSMC3	high	low	0.222323	6.83652	6.36665e-08	2.45095e-06
HSPA14	high	low	0.191659	5.08383	6.78625e-08	2.59124e-06
ERVFRD-1	high	low	-0.608081	-0.95999	6.91152e-08	2.62627e-06
ARPC1B	high	low	0.29892	7.19488	6.45764e-08	2.48191e-06
SREK1	high	low	-0.195842	6.34838	6.62353e-08	2.53323e-06
NRG1	high	low	-0.709214	2.53233	8.08866e-08	2.9602e-06
RENBP	high	low	0.385987	3.19473	8.11952e-08	2.96533e-06
SLC26A5	high	low	-0.586203	-0.788632	7.42651e-08	2.75178e-06
SPDYC	high	low	1.30006	2.82649	7.42934e-08	2.75178e-06
PSMB2	high	low	0.205097	6.84296	6.87926e-08	2.61824e-06
CCDC134	high	low	0.238218	1.95212	8.41086e-08	3.02047e-06
RXRB	high	low	0.159833	5.65578	7.18607e-08	2.6914e-06
CACNA1G-AS1	high	low	-0.549766	-2.91466	7.68144e-08	2.81849e-06
VPS13A	high	low	-0.261643	5.36281	7.39592e-08	2.74808e-06
MRPL3	high	low	0.177044	6.68756	7.06807e-08	2.66848e-06
SNAP47	high	low	0.179389	5.60549	7.32839e-08	2.7273e-06
TMEM91	high	low	-0.332557	2.20012	8.62375e-08	3.07768e-06
SESN1	high	low	-0.27581	4.98529	7.6382e-08	2.81141e-06
WNT2B	high	low	-0.305818	1.82884	8.6211e-08	3.07768e-06
DSN1	high	low	0.247354	4.89578	7.67713e-08	2.81849e-06
CCDC173	high	low	-0.468257	0.0820156	8.17585e-08	2.98126e-06
OR7E2P	high	low	-0.487585	-4.52994	8.36431e-08	3.01791e-06
CYP4F11	high	low	-0.91442	2.83826	8.77551e-08	3.12235e-06
RPL21P32	high	low	-0.503566	-4.24604	8.28056e-08	3.01413e-06
GRN	high	low	0.242011	8.62133	7.09941e-08	2.67468e-06
DAP3	high	low	0.178932	7.34282	7.22859e-08	2.70301e-06
ZNF415P1	high	low	-0.511009	-4.20035	8.61265e-08	3.07768e-06
BIRC5	high	low	0.516096	5.63108	8.09288e-08	2.9602e-06
TRMT2B	high	low	0.181188	4.58964	8.32764e-08	3.01787e-06
HSPA8	high	low	0.263225	10.2883	7.48072e-08	2.7621e-06
COPA	high	low	0.205999	8.87936	7.55223e-08	2.78413e-06
SNTG2	high	low	-0.739011	-0.926619	8.39223e-08	3.02047e-06
MAD2L1	high	low	0.37579	4.70045	8.57596e-08	3.07465e-06
C14orf132	high	low	-0.552617	4.86757	8.7369e-08	3.11333e-06
CLIC6	high	low	-1.07282	6.55308	9.24997e-08	3.25175e-06
EBP	high	low	0.278418	5.47195	8.35098e-08	3.01791e-06
IL17RC	high	low	0.255818	5.72782	8.29166e-08	3.01413e-06
PLSCR4	high	low	-0.357044	4.37229	9.05745e-08	3.19364e-06
HHIP	high	low	-0.544675	-1.02097	8.80019e-08	3.1264e-06
YIPF2	high	low	0.205349	5.75146	8.36629e-08	3.01791e-06
EMD	high	low	0.190631	6.09064	8.3045e-08	3.01414e-06
DNAJB2	high	low	0.229498	6.74495	8.412e-08	3.02047e-06
EIF4EBP1	high	low	0.438953	5.85992	8.8337e-08	3.13356e-06
LINC00517	high	low	-0.55085	-1.89856	9.27503e-08	3.25543e-06
RNU6-341P	high	low	-0.46639	-4.50051	9.81438e-08	3.42453e-06
DNTTIP1	high	low	0.193942	4.89186	9.21748e-08	3.24519e-06
IDH3G	high	low	0.208356	5.75765	8.87813e-08	3.14457e-06
ACSM2B	high	low	-0.499129	-4.3039	1.00143e-07	3.48912e-06
PYCR3	high	low	0.327596	5.11789	9.28817e-08	3.25543e-06
GLI3	high	low	-0.434925	6.16432	8.93373e-08	3.1595e-06
HDGFL3	high	low	-0.332446	6.06657	8.95987e-08	3.16398e-06
STK36	high	low	-0.252085	5.10492	9.37574e-08	3.28123e-06
FGD6	high	low	-0.353879	5.35423	9.40041e-08	3.28497e-06
HNRNPA3P7	high	low	-0.478144	-3.68785	1.02414e-07	3.54719e-06
ABCA9	high	low	-0.588544	2.43714	1.09261e-07	3.74021e-06
RAD51	high	low	0.382506	3.34775	1.1086e-07	3.78942e-06
ZNF728	high	low	-0.675528	-2.06884	1.02623e-07	3.54919e-06
TSIX	high	low	-0.521668	-0.93817	1.02223e-07	3.54581e-06
MYH1	high	low	-0.585629	-0.960997	1.01928e-07	3.54078e-06
SETBP1-DT	high	low	-0.461943	1.06633	1.12208e-07	3.8133e-06
LRIG2	high	low	-0.168935	4.67653	1.04437e-07	3.60663e-06
CARS1	high	low	0.161886	5.84398	1.00527e-07	3.49731e-06
ADCYAP1R1	high	low	-0.529623	1.26926	1.18369e-07	4.00528e-06
C1GALT1C1	high	low	0.193012	5.01962	1.06089e-07	3.65216e-06
MCCC1	high	low	0.254692	5.0492	1.07315e-07	3.68434e-06
ABRACL	high	low	0.328403	5.40847	1.05836e-07	3.64955e-06
HSP90AB3P	high	low	0.322679	0.311916	1.19539e-07	4.02744e-06
TRH	high	low	-1.16055	4.45108	1.16276e-07	3.94013e-06
SPRING1	high	low	0.237797	5.92724	1.06223e-07	3.65216e-06
CCDC148	high	low	-0.375269	0.813517	1.2527e-07	4.18451e-06
NSDHL	high	low	0.208311	4.95933	1.11919e-07	3.80898e-06
NTN5	high	low	-0.516857	-0.606503	1.19804e-07	4.03059e-06
MAB21L1	high	low	-0.558883	0.472637	1.24915e-07	4.17861e-06
RN7SL260P	high	low	-0.325876	-6.28733	1.26549e-07	4.21559e-06
AP4S1	high	low	-0.206082	3.12389	1.30182e-07	4.27289e-06
MGAT4B	high	low	0.189644	6.64157	1.08924e-07	3.73412e-06
CCNA2	high	low	0.436399	4.67802	1.22395e-07	4.11186e-06
ATG3	high	low	0.137459	5.63491	1.13542e-07	3.85305e-06
FOXP1	high	low	-0.27112	6.68237	1.11371e-07	3.79721e-06
GRAMD1C	high	low	-0.342198	3.37909	1.33001e-07	4.3159e-06
CYP4F30P	high	low	-0.950296	-1.06871	1.27321e-07	4.22298e-06
ZNF781	high	low	-0.30349	0.108793	1.32498e-07	4.30949e-06
RALY	high	low	0.202575	7.37954	1.11412e-07	3.79721e-06
AGTR1	high	low	-0.976247	5.03058	1.39056e-07	4.45562e-06
ZNF814	high	low	-0.305652	4.58391	1.2702e-07	4.22298e-06
USP44	high	low	-0.454782	-1.04805	1.28153e-07	4.2386e-06
IQCA1	high	low	-0.569434	2.65581	1.4294e-07	4.53602e-06
TMEM132C	high	low	-1.00749	1.27239	1.34383e-07	4.35273e-06
GBA	high	low	0.232579	6.17895	1.18788e-07	4.01365e-06
OLFM1	high	low	-0.594131	4.70676	1.351e-07	4.3639e-06
RIDA	high	low	0.283403	4.34197	1.33063e-07	4.3159e-06
PDAP1	high	low	0.203244	6.8185	1.19521e-07	4.02744e-06
TPRG1-AS2	high	low	-0.673138	-2.99722	1.38906e-07	4.45562e-06
NEK10	high	low	-0.873478	4.12779	1.47447e-07	4.65388e-06
HSPE1P27	high	low	-0.441113	-4.78	1.43385e-07	4.54402e-06
POP7	high	low	0.246399	4.90662	1.30281e-07	4.27289e-06
RHEB	high	low	0.189614	6.10866	1.22988e-07	4.12109e-06
SLC25A13	high	low	0.218139	4.86031	1.31378e-07	4.29605e-06
PVR	high	low	0.318373	4.72795	1.3467e-07	4.356e-06
EDEM2	high	low	0.18515	5.17853	1.30105e-07	4.27289e-06
MMP24-AS1-EDEM2	high	low	0.18515	5.17853	1.30105e-07	4.27289e-06
CHCHD4	high	low	0.19766	3.91975	1.41328e-07	4.50926e-06
ANKAR	high	low	-0.233194	1.17287	1.51283e-07	4.75513e-06
SEMA6D	high	low	-0.51221	3.44869	1.51518e-07	4.75513e-06
NRBP1	high	low	0.157588	7.01933	1.2302e-07	4.12109e-06
RPL21P48	high	low	-0.358565	-5.93802	1.48275e-07	4.67375e-06
CHMP4C	high	low	0.347965	4.91292	1.35377e-07	4.36685e-06
SLIT2	high	low	-0.398416	4.29444	1.42483e-07	4.52765e-06
TPX2	high	low	0.452277	6.34904	1.2796e-07	4.23819e-06
PSMB6	high	low	0.219942	6.27603	1.27238e-07	4.22298e-06
AP1S1	high	low	0.225992	5.83121	1.29867e-07	4.27289e-06
CDCA8	high	low	0.402602	4.57351	1.42439e-07	4.52765e-06
VASN	high	low	0.373441	4.73065	1.41529e-07	4.50953e-06
MATN3	high	low	-0.572302	4.85646	1.44222e-07	4.56437e-06
PQBP1	high	low	0.243492	5.74547	1.31719e-07	4.29605e-06
EGR1	high	low	-0.531439	8.03055	1.26559e-07	4.21559e-06
ERI3	high	low	0.18325	5.82531	1.31301e-07	4.29605e-06
GPR27	high	low	-0.505325	3.41118	1.55137e-07	4.84454e-06
FREM1	high	low	-0.625631	2.02757	1.59405e-07	4.93872e-06
DNAJB11	high	low	0.206253	6.29469	1.31589e-07	4.29605e-06
CLDN4	high	low	0.338482	8.11824	1.28966e-07	4.25951e-06
MAP3K1	high	low	-0.351238	6.72098	1.32382e-07	4.30949e-06
MTND1P36	high	low	-0.360008	-5.75145	1.58214e-07	4.91446e-06
BBOF1	high	low	-0.347546	4.19529	1.51761e-07	4.75513e-06
EGOT	high	low	-0.720782	1.02941	1.56631e-07	4.88469e-06
GRAMD4P8	high	low	-0.987318	0.425199	1.49828e-07	4.71636e-06
MTND2P2	high	low	-0.37909	-4.61506	1.5955e-07	4.93872e-06
NOL10	high	low	0.167191	5.36325	1.39078e-07	4.45562e-06
RPS29P22	high	low	-0.405966	-4.74957	1.59626e-07	4.93872e-06
UBE2C	high	low	0.517233	5.34285	1.46037e-07	4.6156e-06
RNU6-853P	high	low	-0.483342	-4.04428	1.57931e-07	4.91219e-06
ZMYM4-AS1	high	low	-0.457858	-3.98498	1.57674e-07	4.91068e-06
PGAP6	high	low	0.24036	6.24657	1.38994e-07	4.45562e-06
HMCES	high	low	0.186901	5.95579	1.40223e-07	4.48617e-06
ATP6V1E1	high	low	0.178686	6.813	1.38319e-07	4.45562e-06
RBM10	high	low	0.159322	6.14073	1.40681e-07	4.49469e-06
EXO1	high	low	0.468576	3.88775	1.64584e-07	5.03902e-06
TAS2R4	high	low	-0.377128	-0.594601	1.6374e-07	5.03287e-06
AURKB	high	low	0.48944	3.82704	1.71348e-07	5.21156e-06
LZTS1-AS1	high	low	-0.403191	-5.03337	1.74795e-07	5.28958e-06
PPFIA3	high	low	0.390411	4.04432	1.70832e-07	5.20317e-06
LOC101927557	high	low	-0.425465	-4.07793	1.76397e-07	5.33118e-06
ZFP14	high	low	-0.21882	3.99993	1.69074e-07	5.15633e-06
MMP10	high	low	-0.864822	2.54378	1.8313e-07	5.49225e-06
MIS18A	high	low	0.229267	4.17273	1.71551e-07	5.21156e-06
DTNB	high	low	0.250342	4.96867	1.63654e-07	5.03287e-06
BACH1-IT3	high	low	-0.386208	-4.63038	1.83626e-07	5.50012e-06
SAMD5	high	low	-0.532542	2.40083	1.88898e-07	5.62218e-06
TCF19	high	low	0.315993	5.12089	1.64292e-07	5.03843e-06
GRSF1	high	low	0.163962	6.97924	1.51869e-07	4.75513e-06
DCTN2	high	low	0.134778	6.86629	1.5289e-07	4.78072e-06
RNU1-109P	high	low	-0.295276	-6.61164	1.88772e-07	5.62218e-06
LINC00926	high	low	-0.42984	1.4939	1.91883e-07	5.69376e-06
HILPDA	high	low	0.312939	5.14326	1.68395e-07	5.1423e-06
IMPA2	high	low	0.42108	4.82113	1.79876e-07	5.40849e-06
USP5	high	low	0.202273	6.86783	1.6063e-07	4.96327e-06
MTCH2	high	low	0.177139	6.72695	1.61853e-07	4.99449e-06
RINT1	high	low	0.168385	4.43138	1.79729e-07	5.40849e-06
HEPACAM2	high	low	-1.03498	2.21503	1.95028e-07	5.74865e-06
LAPTM4B	high	low	0.445815	7.86912	1.63586e-07	5.03287e-06
MTND4P15	high	low	-0.464212	-4.48584	1.97595e-07	5.76443e-06
AP5B1	high	low	0.20317	4.37486	1.86153e-07	5.56161e-06
SND1	high	low	0.164261	8.02422	1.6435e-07	5.03843e-06
ZC3H3	high	low	0.226513	5.25139	1.77912e-07	5.37006e-06
MYB	high	low	-0.578225	6.59657	1.7205e-07	5.21997e-06
SGSM3	high	low	0.240705	5.97184	1.72796e-07	5.23582e-06
SAMD15	high	low	-0.464719	1.99534	2.09489e-07	6.04352e-06
VDAC1	high	low	0.189426	7.82449	1.66553e-07	5.09266e-06
MYH3	high	low	-0.305251	1.06574	2.08912e-07	6.0343e-06
TRABD2B	high	low	-0.576253	2.53149	2.11467e-07	6.0782e-06
H2AX	high	low	0.324525	5.40083	1.80195e-07	5.41115e-06
MIR5685	high	low	-0.573527	-2.79423	1.96783e-07	5.75473e-06
SAP30L-AS1	high	low	-0.370374	-0.233138	2.05548e-07	5.94443e-06
AMPH	high	low	-0.587619	3.39407	2.16103e-07	6.18119e-06
C2	high	low	0.385775	4.68341	1.96033e-07	5.74865e-06
ABCF2	high	low	0.159008	6.11852	1.788e-07	5.38995e-06
RGS9BP	high	low	0.550166	-1.37592	2.00665e-07	5.83919e-06
WDR77	high	low	0.1815	4.78545	1.92148e-07	5.69376e-06
FOXM1	high	low	0.471689	5.58083	1.89623e-07	5.6366e-06
MRPL12	high	low	0.413607	4.29541	2.05381e-07	5.94443e-06
RBIS	high	low	0.247493	5.09828	1.92273e-07	5.69376e-06
ERVV-2	high	low	0.868269	-1.82124	2.1294e-07	6.11303e-06
FBXL6	high	low	0.31158	4.84739	1.97605e-07	5.76443e-06
BYSL	high	low	0.247104	4.91887	1.9633e-07	5.74865e-06
SHANK1	high	low	-0.482369	0.0509608	2.15683e-07	6.1767e-06
TPO	high	low	-0.550127	1.3242	2.24364e-07	6.3632e-06
MRM2	high	low	0.148428	5.22519	1.93172e-07	5.71318e-06
ZNF777	high	low	0.180317	4.5869	2.01976e-07	5.8628e-06
PLCH1	high	low	0.906872	3.59826	2.29387e-07	6.46663e-06
UBQLN2	high	low	0.15647	6.08311	1.88085e-07	5.6122e-06
MMADHC-DT	high	low	-0.333548	-2.55271	2.10853e-07	6.06796e-06
ZNF598	high	low	0.22787	5.47924	1.94424e-07	5.74296e-06
INCENP	high	low	0.274107	4.68542	2.05063e-07	5.94443e-06
BEND5	high	low	-0.394563	1.63969	2.31983e-07	6.51634e-06
ASTN1	high	low	-0.733092	0.334516	2.18709e-07	6.2254e-06
LINC01948	high	low	-0.544601	-0.47213	2.18375e-07	6.2254e-06
ATP5F1C	high	low	0.20557	7.46864	1.84926e-07	5.53199e-06
BATF2	high	low	0.562671	3.01119	2.34262e-07	6.56464e-06
LEF1	high	low	-0.397236	4.8311	2.10577e-07	6.06746e-06
MFSD12	high	low	0.217479	5.74468	1.96209e-07	5.74865e-06
TSHZ2	high	low	-0.450359	4.16979	2.27077e-07	6.42465e-06
ZSWIM6	high	low	-0.259937	4.44193	2.17485e-07	6.21314e-06
NEK9	high	low	-0.184578	6.55346	1.96306e-07	5.74865e-06
GTPBP2	high	low	0.181995	5.75412	2.0188e-07	5.8628e-06
LOC100419515	high	low	-0.374777	-0.546558	2.31519e-07	6.5111e-06
BTG2	high	low	-0.447561	8.14101	1.96265e-07	5.74865e-06
IL6ST	high	low	-0.484104	9.18539	1.96098e-07	5.74865e-06
HSPA9	high	low	0.194148	8.44593	1.98395e-07	5.78029e-06
NPY1R	high	low	-1.16613	8.02682	2.27834e-07	6.4383e-06
RELL2	high	low	0.357594	1.17071	2.54522e-07	7.03169e-06
ZNF516-DT	high	low	-0.537305	-0.732227	2.40681e-07	6.70452e-06
VBP1	high	low	0.181544	5.63795	2.15168e-07	6.16945e-06
GNAL	high	low	-0.350595	2.58871	2.60015e-07	7.13714e-06
MIR4429	high	low	-0.483018	-5.04519	2.52683e-07	6.99735e-06
LINC00710	high	low	-0.363703	-5.54426	2.56139e-07	7.06804e-06
AMY2B	high	low	-0.401541	2.34791	2.62652e-07	7.18028e-06
TAC1	high	low	-0.873109	-0.515364	2.41869e-07	6.72167e-06
ZBTB16	high	low	-0.856517	1.98617	2.58622e-07	7.11149e-06
VGF	high	low	0.810936	0.913911	2.47768e-07	6.87746e-06
PRPS1	high	low	0.242368	5.37078	2.23382e-07	6.35071e-06
INAVA	high	low	0.848977	3.52225	2.65637e-07	7.25344e-06
PRKAA2	high	low	-0.730986	4.15071	2.57178e-07	7.08008e-06
PSMG1	high	low	0.270728	4.68231	2.37561e-07	6.63336e-06
NDUFB4P10	high	low	-0.420728	-5.33233	2.61545e-07	7.16608e-06
RN7SKP151	high	low	-0.339749	-6.04943	2.66121e-07	7.25822e-06
TMEM208	high	low	0.25605	5.08239	2.33664e-07	6.55571e-06
DCDC1	high	low	-0.721371	2.22	2.73312e-07	7.41131e-06
C1orf122	high	low	0.275336	5.26909	2.34864e-07	6.56648e-06
EEF1AKNMT	high	low	0.174411	5.88828	2.26957e-07	6.42465e-06
LRRC3B	high	low	-0.635634	-2.79264	2.61828e-07	7.16608e-06
PSMA5	high	low	0.188785	6.66938	2.23878e-07	6.35712e-06
NONO	high	low	0.145493	8.65982	2.18475e-07	6.2254e-06
RNU6-1231P	high	low	-0.366815	-5.84338	2.75152e-07	7.44401e-06
DDX27	high	low	0.176115	6.23864	2.28935e-07	6.46165e-06
ATP6V1F	high	low	0.219619	6.50956	2.29976e-07	6.47546e-06
EBF2	high	low	-0.40589	2.02405	2.89356e-07	7.76564e-06
FRMD6	high	low	-0.337415	6.41081	2.38517e-07	6.65214e-06
SLC25A11	high	low	0.196888	5.84954	2.41524e-07	6.72003e-06
HECTD2	high	low	-0.298718	4.42561	2.66737e-07	7.26656e-06
STARD7	high	low	0.148719	7.50897	2.34887e-07	6.56648e-06
CDC25A	high	low	0.424354	3.10452	2.97594e-07	7.93235e-06
THSD4-AS1	high	low	-0.689714	-0.278588	2.8636e-07	7.70285e-06
RBFADN	high	low	-0.350167	0.827157	3.02988e-07	8.05834e-06
MAML3	high	low	-0.297806	4.25978	2.79163e-07	7.53516e-06
GPN1	high	low	0.160696	5.45955	2.56965e-07	7.08008e-06
HASPIN	high	low	0.388937	1.59001	3.09656e-07	8.16123e-06
SLC31A1	high	low	0.217753	6.16494	2.53358e-07	7.00778e-06
CYP2G2P	high	low	-0.643533	-3.03663	3.03007e-07	8.05834e-06
GTF3C6P3	high	low	-0.378174	-5.9249	3.06788e-07	8.1221e-06
PANX2	high	low	0.569084	2.59869	3.16121e-07	8.30366e-06
NDUFS2	high	low	0.192447	7.29279	2.50067e-07	6.93309e-06
MRPS12	high	low	0.270473	5.01898	2.74499e-07	7.43491e-06
PWAR5	high	low	-0.683985	0.468048	3.09034e-07	8.15397e-06
RPL17P38	high	low	-0.421072	-4.28349	3.08597e-07	8.15397e-06
MIR4319	high	low	-0.314894	-6.22669	3.19909e-07	8.35642e-06
PDE5A	high	low	-0.435452	4.98457	2.91085e-07	7.80313e-06
SLC1A5	high	low	0.297706	7.30715	2.60162e-07	7.13714e-06
ZNF436-AS1	high	low	-0.229221	1.71021	3.29827e-07	8.54754e-06
RNU6-1266P	high	low	-0.474831	-4.71469	3.1793e-07	8.33165e-06
STX5	high	low	0.153812	5.81139	2.72751e-07	7.40463e-06
IBA57	high	low	0.232087	3.72289	3.13996e-07	8.25706e-06
MTND2P11	high	low	-0.322498	-6.03833	3.3006e-07	8.54754e-06
ANKRD20A11P	high	low	-0.773252	0.160953	3.13962e-07	8.25706e-06
KLHL28	high	low	-0.25311	4.32982	3.0403e-07	8.07057e-06
RNF26	high	low	0.183756	5.3458	2.84636e-07	7.66527e-06
PLOD1	high	low	0.27942	7.6092	2.68544e-07	7.29887e-06
LCA5	high	low	-0.309506	3.04244	3.35074e-07	8.62778e-06
PLA2G15	high	low	0.201873	4.96065	2.93355e-07	7.84608e-06
TUBA1B	high	low	0.234311	8.07787	2.68305e-07	7.29887e-06
AURKA	high	low	0.413503	4.74955	3.06335e-07	8.11926e-06
CHEK2	high	low	0.251934	3.74896	3.22537e-07	8.40637e-06
UBE2T	high	low	0.387722	4.61024	3.08736e-07	8.15397e-06
TGFB3	high	low	-0.378364	6.3974	2.79899e-07	7.54635e-06
MTFR1	high	low	0.292949	5.38508	2.91793e-07	7.8132e-06
UCHL5	high	low	0.195801	5.61747	2.87814e-07	7.73312e-06
PTPRT-AS1	high	low	-0.342877	-4.89241	3.4344e-07	8.80706e-06
CXCL12	high	low	-0.396081	6.95113	2.78915e-07	7.53516e-06
LOC93463	high	low	-0.440347	-4.32684	3.40782e-07	8.75556e-06
KHDRBS2	high	low	-0.612286	-3.02036	3.31446e-07	8.56038e-06
NEFM	high	low	-0.671581	-1.21067	3.23729e-07	8.41874e-06
TACC3	high	low	0.326875	5.65431	2.95344e-07	7.89028e-06
POTEI	high	low	-0.820576	-0.0219746	3.30137e-07	8.54754e-06
EMC6	high	low	0.359913	0.976254	3.61368e-07	9.19272e-06
TRIM45	high	low	-0.319615	4.06992	3.37168e-07	8.67219e-06
TMC3	high	low	-0.785148	1.34816	3.45493e-07	8.83791e-06
MORC2	high	low	0.167484	6.08846	2.97276e-07	7.93235e-06
CENPW	high	low	0.425993	3.49653	3.62224e-07	9.1958e-06
GOLGA8H	high	low	-0.394023	-2.57195	3.46565e-07	8.85569e-06
RNA5SP88	high	low	-0.278586	-6.66728	3.69719e-07	9.35573e-06
SAYSD1	high	low	0.199129	5.14468	3.18251e-07	8.33165e-06
KERA	high	low	-0.710917	0.492195	3.61684e-07	9.19272e-06
RNF114	high	low	0.186239	6.70102	3.04154e-07	8.07057e-06
IKBKG	high	low	0.207661	2.34711	3.79995e-07	9.57449e-06
RNA5SP233	high	low	-0.314226	-6.4317	3.77866e-07	9.55159e-06
UBE2S	high	low	0.375619	4.60093	3.43536e-07	8.80706e-06
JAGN1	high	low	0.190651	5.36136	3.23363e-07	8.41854e-06
ESRRB	high	low	-0.529718	-0.785517	3.6361e-07	9.22101e-06
ASPN	high	low	-0.633833	6.95583	3.16749e-07	8.31084e-06
DIRAS3	high	low	-0.64054	2.26687	3.87999e-07	9.7343e-06
CORO2B	high	low	-0.372692	1.88033	3.91922e-07	9.80139e-06
MAPT	high	low	-0.811865	7.16785	3.20624e-07	8.3658e-06
SLC25A21-AS1	high	low	-0.420858	0.992542	3.93137e-07	9.80564e-06
TMEM183A	high	low	0.161016	5.68762	3.2546e-07	8.45441e-06
FAM219A	high	low	0.204742	4.72622	3.45435e-07	8.83791e-06
MAD2L1BP	high	low	0.16689	4.65023	3.47414e-07	8.86774e-06
CCDC158	high	low	-0.571555	0.990655	3.99726e-07	9.9265e-06
TFF3	high	low	-1.19122	8.09843	3.32578e-07	8.57293e-06
LINC02712	high	low	-0.617248	-3.00363	3.87013e-07	9.72003e-06
KIAA0825	high	low	-0.378951	2.05286	4.11136e-07	1.01308e-05
SURF4	high	low	0.152878	8.11652	3.19236e-07	8.34813e-06
FGD1	high	low	0.265593	4.83263	3.61712e-07	9.19272e-06
HCFC1	high	low	0.143335	6.86348	3.31727e-07	8.56038e-06
SPINT1	high	low	0.234633	7.80352	3.31526e-07	8.56038e-06
ZSCAN30	high	low	-0.2071	4.29068	3.82725e-07	9.62899e-06
SLC12A6	high	low	-0.238479	4.53644	3.82978e-07	9.62899e-06
JAM3	high	low	-0.287255	4.75163	3.79234e-07	9.56559e-06
CCDC178	high	low	-0.58733	-0.793	4.08166e-07	1.00682e-05
VPS37B	high	low	0.226096	5.34589	3.66465e-07	9.28339e-06
B4GALT4	high	low	0.178055	4.76238	3.78315e-07	9.55266e-06
CCDC74A	high	low	-0.635863	5.48572	3.93345e-07	9.80564e-06
CHL1	high	low	-0.644486	3.20907	4.40746e-07	1.07143e-05
MIR5002	high	low	-0.236601	-7.41358	4.40509e-07	1.07143e-05
NOSTRIN	high	low	-0.499643	4.84928	4.00729e-07	9.9265e-06
ZNF586	high	low	-0.219756	3.73241	4.19508e-07	1.02832e-05
NLRP13	high	low	-0.687085	-3.04077	4.37182e-07	1.06497e-05
MIR3671	high	low	-0.472358	-3.14749	4.2769e-07	1.04402e-05
COX8A	high	low	0.244969	6.81776	3.61065e-07	9.19272e-06
RN7SL503P	high	low	-0.327903	-6.03257	4.63238e-07	1.11686e-05
MIR1245A	high	low	-0.35884	-5.84006	4.63815e-07	1.1171e-05
TNFRSF21	high	low	0.386711	5.70445	3.93183e-07	9.80564e-06
DUSP12	high	low	0.174589	4.11637	4.30705e-07	1.05029e-05
CCNB1	high	low	0.335722	5.75849	3.9402e-07	9.81207e-06
PLXDC1	high	low	-0.282476	4.92068	4.13224e-07	1.0161e-05
BMP5	high	low	-0.870124	1.26658	4.53116e-07	1.09696e-05
ADAMTS9-AS1	high	low	-0.545718	-0.138084	4.58687e-07	1.10702e-05
CFAP57	high	low	-0.546695	1.59858	4.87497e-07	1.15617e-05
NANOS1	high	low	0.481857	2.95677	4.85895e-07	1.15606e-05
LEAP2	high	low	-0.360924	0.540972	4.83646e-07	1.15259e-05
RACGAP1	high	low	0.3128	5.65557	4.03494e-07	9.98445e-06
SLC9C1	high	low	-0.581585	-0.512184	4.66333e-07	1.12202e-05
RNU6-91P	high	low	-0.313914	-6.20456	4.89116e-07	1.15785e-05
HIVEP3	high	low	-0.25212	5.03049	4.20688e-07	1.02906e-05
TUBA4A	high	low	0.437692	5.44517	4.20089e-07	1.02867e-05
PRORP	high	low	-0.172142	1.64262	4.99733e-07	1.17942e-05
IQANK1	high	low	0.31424	5.87104	4.07509e-07	1.00626e-05
NAA50	high	low	0.188629	7.36774	3.90245e-07	9.76985e-06
SAE1	high	low	0.172364	6.80134	3.94761e-07	9.82011e-06
TOMM22	high	low	0.183059	6.07494	4.05266e-07	1.00178e-05
HDLBP	high	low	0.161549	9.54303	3.8841e-07	9.7343e-06
HINT3	high	low	0.20771	5.69997	4.14682e-07	1.01862e-05
MRPS7	high	low	0.217024	6.05636	4.11722e-07	1.01347e-05
PRDX5	high	low	0.273003	7.22153	4.00407e-07	9.9265e-06
GSDMC	high	low	0.709251	2.08557	5.08489e-07	1.19408e-05
ORC6	high	low	0.437154	3.0324	5.04954e-07	1.18697e-05
C6orf136	high	low	0.197044	3.79463	4.77241e-07	1.14241e-05
HNRNPM	high	low	0.134578	7.91985	4.00677e-07	9.9265e-06
RP1	high	low	-0.800742	-0.248745	4.92079e-07	1.16269e-05
EFCAB6	high	low	-0.410623	1.83461	5.27536e-07	1.23142e-05
ZW10	high	low	0.188352	4.60559	4.57433e-07	1.10513e-05
EIF2B3	high	low	0.155396	4.82298	4.5014e-07	1.09314e-05
TRIM66	high	low	-0.286101	4.03205	4.87912e-07	1.15617e-05
PKMYT1	high	low	0.428706	4.38566	4.83411e-07	1.15259e-05
METTL21EP	high	low	-0.436157	-3.10049	5.03981e-07	1.18587e-05
COX6B2	high	low	-0.646076	0.179663	5.03028e-07	1.18481e-05
RNASEH1	high	low	0.188229	3.97518	4.86653e-07	1.15617e-05
RNU4-54P	high	low	-0.227473	-7.43464	5.34605e-07	1.24225e-05
OIP5	high	low	0.341047	1.7295	5.4132e-07	1.25363e-05
CLIC1	high	low	0.179406	8.34394	4.16265e-07	1.02144e-05
PER2	high	low	-0.237684	5.27144	4.53085e-07	1.09696e-05
MRGBP	high	low	0.214686	4.59618	4.73495e-07	1.13649e-05
SSRP1	high	low	0.19422	7.60422	4.2234e-07	1.03203e-05
TOMM40L	high	low	0.209104	4.5536	4.83947e-07	1.15259e-05
NDUFS6	high	low	0.284316	5.76967	4.5708e-07	1.10513e-05
IQCH	high	low	-0.315946	2.05363	5.63221e-07	1.29541e-05
ZNF333	high	low	-0.182182	3.75641	5.21558e-07	1.22226e-05
GPC6-AS1	high	low	-0.319586	-5.88889	5.59275e-07	1.28759e-05
CENPM	high	low	0.380589	3.21021	5.48741e-07	1.26707e-05
LINC01128	high	low	-0.190008	3.77856	5.21391e-07	1.22226e-05
SLC16A3	high	low	0.404635	5.56877	4.73286e-07	1.13649e-05
COPS5	high	low	0.200562	6.33291	4.51184e-07	1.09454e-05
RNU6-1188P	high	low	-0.344819	-5.16698	5.65308e-07	1.29767e-05
BNIP3P42	high	low	-0.462134	-4.02356	5.58244e-07	1.28648e-05
SNORD53	high	low	-0.327072	-6.34234	5.70547e-07	1.30586e-05
NLRP5	high	low	-1.04015	0.261626	5.50011e-07	1.26875e-05
SLC4A1AP	high	low	0.130731	5.13853	4.8348e-07	1.15259e-05
DPAGT1	high	low	0.189395	5.64727	4.73799e-07	1.13649e-05
RN7SL756P	high	low	-0.308091	-6.03862	5.77804e-07	1.31564e-05
SNORA70G	high	low	-0.378506	-4.67715	5.7874e-07	1.31564e-05
PHGDH	high	low	0.560675	6.39854	4.81638e-07	1.15176e-05
C11orf86	high	low	0.820632	-1.10612	5.78284e-07	1.31564e-05
CADM2	high	low	-0.773811	1.69212	5.88701e-07	1.33699e-05
LINC01342	high	low	-0.680992	-1.442	5.64109e-07	1.29618e-05
LOC101927870	high	low	-0.790928	-1.40894	5.73426e-07	1.31118e-05
RRP12	high	low	0.189736	5.75394	4.92148e-07	1.16269e-05
ARHGAP6	high	low	-0.353392	2.12927	6.10864e-07	1.37141e-05
ESRRA	high	low	0.26281	4.86865	5.22571e-07	1.22226e-05
SRPRA	high	low	0.175888	7.54432	4.75874e-07	1.1403e-05
POLA2	high	low	0.200604	4.72541	5.29077e-07	1.23257e-05
ITPK1-AS1	high	low	-0.50674	-2.98457	6.00817e-07	1.35403e-05
GMPS	high	low	0.202781	6.77459	4.87502e-07	1.15617e-05
ULK4	high	low	-0.278954	2.95569	6.12359e-07	1.37274e-05
TRIM65	high	low	0.20661	5.01021	5.31021e-07	1.23587e-05
BHMT	high	low	-0.539449	-2.83263	6.01464e-07	1.35419e-05
ATXN3	high	low	-0.13949	4.79072	5.39083e-07	1.24968e-05
GALK1	high	low	0.304064	4.15426	5.78234e-07	1.31564e-05
H3P31	high	low	-0.395868	-5.18433	6.31065e-07	1.40734e-05
MAFG	high	low	0.214403	4.82618	5.46916e-07	1.2641e-05
BAZ2B	high	low	-0.239674	4.44881	5.66089e-07	1.29819e-05
ATP6V0B	high	low	0.228734	7.20685	5.0137e-07	1.1821e-05
ST8SIA6	high	low	-0.760885	3.82907	6.42658e-07	1.42373e-05
ZNF700	high	low	-0.19314	3.9902	5.97811e-07	1.34985e-05
ADAMTS8	high	low	-0.605126	1.12892	6.51009e-07	1.43546e-05
MAGI2-AS3	high	low	-0.327323	3.37184	6.34737e-07	1.41151e-05
HAX1	high	low	0.179407	6.59908	5.22513e-07	1.22226e-05
N4BP2L2-IT2	high	low	-0.292187	1.0447	6.68109e-07	1.45946e-05
MAGEA6	high	low	1.13964	1.82011	6.51631e-07	1.43548e-05
CYP4F62P	high	low	-0.92222	-1.02058	6.47533e-07	1.43318e-05
NSUN2	high	low	0.168729	6.54542	5.28281e-07	1.23194e-05
ERCC6L	high	low	0.38229	2.87565	6.6233e-07	1.45328e-05
EGR3	high	low	-0.578505	5.00133	6.10613e-07	1.37141e-05
OPLAH	high	low	0.399393	4.7872	5.89536e-07	1.33759e-05
ENPP7P10	high	low	-0.534222	-2.40598	6.4051e-07	1.42031e-05
PDE7B	high	low	-0.33024	1.8856	6.80087e-07	1.48425e-05
CLRN1	high	low	-0.538826	-3.9081	6.65109e-07	1.45561e-05
TARS1	high	low	0.202376	6.7828	5.34819e-07	1.24225e-05
CFL1	high	low	0.192845	9.76406	5.23632e-07	1.22353e-05
SLC1A1	high	low	-0.78273	5.62996	6.36345e-07	1.41241e-05
SCARNA17	high	low	-0.378201	-0.226071	6.63423e-07	1.45328e-05
SNHG22	high	low	-0.378201	-0.226071	6.63423e-07	1.45328e-05
KIF2C	high	low	0.427946	4.8556	6.0759e-07	1.36667e-05
PSMB1	high	low	0.200691	7.20133	5.38808e-07	1.24968e-05
GMEB2	high	low	0.153217	4.87605	5.91444e-07	1.33933e-05
IGF1R	high	low	-0.511846	8.32113	5.45998e-07	1.26322e-05
DIO3OS	high	low	-0.62733	0.63693	6.97558e-07	1.51644e-05
ABCA6	high	low	-0.449631	2.74119	7.09681e-07	1.53423e-05
NUDT5	high	low	0.196197	6.08248	5.69175e-07	1.30399e-05
NSMCE2	high	low	0.217896	4.75426	6.12627e-07	1.37274e-05
TMEM65	high	low	0.282947	5.30051	5.96233e-07	1.34888e-05
ZHX1-C8orf76	high	low	0.317871	-0.0260055	7.07506e-07	1.53128e-05
ZNRD2	high	low	0.225487	4.36052	6.33761e-07	1.41067e-05
CNTN4	high	low	-0.599504	3.17579	7.14146e-07	1.54139e-05
TRIP13	high	low	0.391344	4.40397	6.48753e-07	1.43453e-05
CDCA2	high	low	0.434898	3.29844	7.05759e-07	1.53128e-05
TUBA3E	high	low	-0.902303	0.987374	6.92242e-07	1.50657e-05
SNRK	high	low	-0.176419	5.52156	5.91404e-07	1.33933e-05
PM20D1	high	low	-0.473388	-1.79964	6.8955e-07	1.50211e-05
CALML3	high	low	-1.05391	3.71114	7.31733e-07	1.57068e-05
TRAK1	high	low	-0.211906	6.42934	5.78023e-07	1.31564e-05
RN7SL344P	high	low	-0.365456	-5.66963	7.29166e-07	1.56804e-05
FAM220A	high	low	0.144193	4.72789	6.28618e-07	1.40589e-05
BANF1	high	low	0.230831	6.97569	5.74757e-07	1.31294e-05
LOC101929657	high	low	-0.399036	-2.70835	7.06865e-07	1.53128e-05
IL27	high	low	0.434158	-1.95049	7.10176e-07	1.53423e-05
PHYH	high	low	0.257059	5.18394	6.29932e-07	1.40615e-05
TMEM63B	high	low	0.210983	6.3945	5.99814e-07	1.35307e-05
ANKRD36	high	low	-0.343664	2.41103	7.6169e-07	1.61725e-05
CAPN13	high	low	-0.738132	5.31433	6.67566e-07	1.45946e-05
TAF13	high	low	0.185796	4.80013	6.50323e-07	1.43546e-05
TAF5L	high	low	0.172091	5.37593	6.29904e-07	1.40615e-05
PABPC5	high	low	-0.436628	0.721051	7.64721e-07	1.62222e-05
DPH2	high	low	0.19435	4.84191	6.54293e-07	1.43865e-05
PTK2	high	low	0.209402	7.2788	5.97298e-07	1.34985e-05
SLC35C1	high	low	0.241636	5.04132	6.50492e-07	1.43546e-05
ME3	high	low	-0.371166	3.67852	7.37204e-07	1.5781e-05
RNF113B	high	low	-0.471937	-3.66681	7.71541e-07	1.63226e-05
PLCXD1	high	low	0.278559	4.23871	7.06248e-07	1.53128e-05
GRM7	high	low	-0.677386	-1.47559	7.58166e-07	1.61268e-05
CIAPIN1	high	low	0.184803	5.39411	6.59966e-07	1.44977e-05
DYNLL1	high	low	0.167706	7.55911	6.19709e-07	1.38729e-05
LRRN1	high	low	-0.687881	4.70838	7.55261e-07	1.60823e-05
PDE6C	high	low	-0.31793	-1.22654	7.77345e-07	1.64011e-05
FANCB	high	low	0.310232	0.890851	8.13273e-07	1.70063e-05
ADGRG6	high	low	0.590039	4.1309	7.74236e-07	1.63649e-05
RN7SL834P	high	low	-0.451427	-1.43528	7.74952e-07	1.63653e-05
CSTB	high	low	0.293487	7.35226	6.33415e-07	1.41067e-05
LHFPL6	high	low	-0.301101	5.23218	6.85606e-07	1.4949e-05
CMTR1	high	low	0.143167	6.01137	6.5294e-07	1.43702e-05
LINC01117	high	low	-0.610997	0.0696969	8.02806e-07	1.68174e-05
NRIP2	high	low	-0.251538	2.31702	8.19538e-07	1.70917e-05
PSMD4	high	low	0.209275	7.539	6.35573e-07	1.41203e-05
KCND3-AS1	high	low	-0.419914	-4.41521	8.20958e-07	1.71061e-05
DEFB132	high	low	-0.849204	-0.742575	7.85782e-07	1.65642e-05
SCN3A	high	low	-0.62555	0.174878	8.02126e-07	1.68174e-05
MAGEB1	high	low	0.715648	-2.49755	8.18639e-07	1.70881e-05
RPL11P3	high	low	-0.382693	-2.06632	7.88259e-07	1.65723e-05
OR7E12P	high	low	-0.504586	-3.48288	8.17011e-07	1.70693e-05
SEPTIN12	high	low	-0.576973	-1.59684	8.00554e-07	1.68128e-05
EMC8	high	low	0.184288	4.54315	7.36317e-07	1.5781e-05
MAGEA3	high	low	1.18573	1.99456	8.41875e-07	1.74799e-05
IHO1	high	low	-0.36626	-0.488651	8.45619e-07	1.75421e-05
PIANP	high	low	-0.512326	0.334448	8.50555e-07	1.75865e-05
CLMAT3	high	low	-0.485824	-2.26593	8.34797e-07	1.73483e-05
TPRA1	high	low	0.175118	5.2303	7.21152e-07	1.55365e-05
HEATR4	high	low	-0.336306	0.645295	8.75782e-07	1.79232e-05
AKAP12	high	low	-0.412864	5.18708	7.53477e-07	1.60707e-05
SOWAHD	high	low	0.345565	0.00360853	8.79257e-07	1.79701e-05
PITRM1	high	low	0.176159	6.40472	6.98069e-07	1.51644e-05
ARPC5L	high	low	0.189441	5.69998	7.19533e-07	1.55159e-05
ADH1A	high	low	-0.596379	-3.33464	8.71187e-07	1.78673e-05
DAB1	high	low	-0.626321	0.851373	8.7495e-07	1.79232e-05
ANKRD27	high	low	0.206379	5.54587	7.31222e-07	1.57068e-05
MSL3	high	low	0.174107	4.95289	7.5539e-07	1.60823e-05
ZNF660	high	low	-0.301527	1.21471	9.06392e-07	1.83648e-05
SEC24AP1	high	low	-0.528732	-3.66739	8.82668e-07	1.80084e-05
RNF14P4	high	low	-0.436735	-4.44798	8.90899e-07	1.81448e-05
STARD4-AS1	high	low	-0.394415	1.87915	9.11525e-07	1.84529e-05
MEN1	high	low	0.179074	5.72658	7.39098e-07	1.58071e-05
LOC100506321	high	low	-0.466081	-1.8583	8.8041e-07	1.7978e-05
VPS72	high	low	0.199292	5.94437	7.36593e-07	1.5781e-05
LOC100128494	high	low	-0.299044	0.244886	9.23309e-07	1.86112e-05
PGAM1	high	low	0.174871	5.20864	7.6658e-07	1.62459e-05
FLRT2	high	low	-0.445901	3.93215	8.76203e-07	1.79232e-05
CCDC85A	high	low	-0.529074	0.106029	9.14421e-07	1.84797e-05
ATP6V0C	high	low	0.251231	5.35885	7.67221e-07	1.62459e-05
C16orf91	high	low	0.23603	3.86245	8.53981e-07	1.76285e-05
PCNX4	high	low	-0.187083	5.82067	7.52869e-07	1.60707e-05
ASPA	high	low	-0.479279	0.45249	9.33811e-07	1.87907e-05
MAGEE2	high	low	-0.541471	-3.23645	9.13836e-07	1.84797e-05
IGSF1	high	low	-0.985233	4.26921	9.46351e-07	1.89294e-05
OPCML	high	low	-0.611505	-0.173746	9.15842e-07	1.84925e-05
KNSTRN	high	low	0.254335	4.28486	8.47937e-07	1.75747e-05
DPY19L2P4	high	low	-0.952126	0.896475	9.20502e-07	1.85706e-05
MRPL48	high	low	0.211211	4.52643	8.31855e-07	1.73024e-05
HSPA5	high	low	0.20135	9.64137	7.25236e-07	1.56102e-05
DNAJC5	high	low	0.187764	6.91565	7.46736e-07	1.5956e-05
UNC93B1	high	low	0.262428	5.57874	7.88286e-07	1.65723e-05
PICART1	high	low	-0.472549	-1.55878	9.29799e-07	1.8726e-05
MYO3A	high	low	-0.741302	0.10323	9.36503e-07	1.88287e-05
PINLYP	high	low	-0.296354	0.523372	9.82181e-07	1.95132e-05
PCA3	high	low	-0.394879	-4.65642	9.84717e-07	1.95217e-05
ERBB4	high	low	-0.937328	5.76584	8.70523e-07	1.78673e-05
RBM43	high	low	-0.246906	4.08321	8.87888e-07	1.80992e-05
H2AZ1	high	low	0.246555	7.62279	7.59205e-07	1.61343e-05
SLBP	high	low	0.183942	5.75207	8.01154e-07	1.68128e-05
KLK3	high	low	-0.914096	0.938522	9.69832e-07	1.93169e-05
STK3	high	low	0.217691	5.34608	8.26795e-07	1.72124e-05
CSAG1	high	low	0.906538	0.279287	9.86197e-07	1.95269e-05
AHSA1	high	low	0.188212	6.66741	7.86922e-07	1.65723e-05
RD3	high	low	-0.599624	-2.97823	9.85106e-07	1.95217e-05
MYL7	high	low	-0.888768	-0.426225	9.8304e-07	1.95137e-05
CARD8	high	low	-0.165686	5.07413	8.50756e-07	1.75865e-05
ZDHHC17	high	low	-0.183985	5.02461	8.60553e-07	1.77266e-05
MTCO3P15	high	low	-0.311233	-5.90888	1.03602e-06	2.02572e-05
LINC00641	high	low	-0.290278	2.9496	1.01155e-06	1.99114e-05
SMYD5	high	low	0.137446	5.22688	8.49678e-07	1.75865e-05
ARL8A	high	low	0.170943	6.33117	8.12282e-07	1.70007e-05
LOC100420864	high	low	-0.487681	-3.18753	1.01269e-06	1.99171e-05
CFAP94	high	low	-0.498285	1.71065	1.05127e-06	2.04871e-05
CCL7	high	low	0.863927	-0.709543	1.00185e-06	1.97702e-05
LINC00922	high	low	-0.594139	0.223815	1.03053e-06	2.02003e-05
COQ9	high	low	0.192704	5.37923	8.55038e-07	1.76285e-05
PLPPR5	high	low	-0.666642	-1.58978	1.00447e-06	1.98051e-05
ORAI1	high	low	0.234666	4.7749	8.95163e-07	1.82001e-05
SLC19A1	high	low	0.259166	4.78154	9.05528e-07	1.83631e-05
HMGB3P3	high	low	-0.257168	-6.95696	1.08565e-06	2.1035e-05
MCM2	high	low	0.312557	6.1435	8.61928e-07	1.77394e-05
LMNB2	high	low	0.250976	6.28041	8.54997e-07	1.76285e-05
LOC651337	high	low	-0.347112	-0.530707	1.05656e-06	2.05731e-05
ASTN2	high	low	-0.479386	4.62708	9.778e-07	1.94426e-05
PPP2R5B	high	low	0.17897	4.26243	9.56511e-07	1.90677e-05
ENPP7P12	high	low	-0.438018	-4.50629	1.08326e-06	2.1006e-05
PFDN2	high	low	0.280873	5.64584	8.93909e-07	1.81904e-05
GTF2IRD2	high	low	-0.24822	2.0972	1.11531e-06	2.14327e-05
GPR199P	high	low	-0.277605	1.5482	1.13893e-06	2.17974e-05
ZNF620	high	low	-0.279785	2.00988	1.13764e-06	2.17905e-05
SULF2	high	low	-0.378352	8.13557	8.65529e-07	1.77823e-05
G6PD	high	low	0.273333	6.31612	8.9961e-07	1.82589e-05
PCDHB18P	high	low	-0.379084	-1.05968	1.10763e-06	2.13376e-05
CCT3	high	low	0.197123	8.82258	8.64191e-07	1.77704e-05
TCEAL5	high	low	-0.7231	-1.29856	1.09976e-06	2.12509e-05
TCN1	high	low	-1.14513	4.99028	1.15933e-06	2.21158e-05
SPG21	high	low	0.137111	6.66493	8.98053e-07	1.82431e-05
RHBDF2	high	low	0.249857	5.11466	9.71426e-07	1.93322e-05
OTUD6B	high	low	0.254787	4.10676	1.05126e-06	2.04871e-05
BNIP3	high	low	0.283699	5.61506	9.49529e-07	1.89768e-05
RNU6-954P	high	low	-0.263802	-5.8916	1.17871e-06	2.24673e-05
PHGR1	high	low	-1.08396	1.20567	1.13072e-06	2.16934e-05
RNA5SP397	high	low	-0.24759	-7.18851	1.18242e-06	2.25104e-05
ST6GAL2	high	low	-0.516564	3.66473	1.13735e-06	2.17905e-05
TOMM40	high	low	0.233868	6.04788	9.39466e-07	1.88526e-05
SHARPIN	high	low	0.252941	6.23579	9.40103e-07	1.88526e-05
SNORA74B	high	low	-0.562573	-0.884952	1.18289e-06	2.25104e-05
ENPP7P11	high	low	-0.756095	-1.28067	1.15753e-06	2.21094e-05
DNALI1	high	low	-0.731013	5.50146	1.03186e-06	2.02066e-05
COX7B	high	low	0.199194	6.38821	9.38259e-07	1.88479e-05
RN7SL127P	high	low	-0.414039	-4.74183	1.20415e-06	2.27673e-05
NPTX1	high	low	-0.643278	1.3742	1.1877e-06	2.25654e-05
ITGA3	high	low	-0.336095	6.68133	9.41116e-07	1.88569e-05
ACSBG2	high	low	-0.349738	-1.83396	1.15806e-06	2.21094e-05
TRAJ23	high	low	-0.298243	-6.34315	1.21288e-06	2.2914e-05
CHMP1A	high	low	0.217272	6.68913	9.4256e-07	1.88697e-05
VSTM4	high	low	-0.354944	4.29764	1.09258e-06	2.11517e-05
RBM5	high	low	-0.164745	6.46206	9.52737e-07	1.90086e-05
KDM4B	high	low	-0.338394	7.32856	9.5209e-07	1.90086e-05
PIGU	high	low	0.193816	5.11826	1.02538e-06	2.01329e-05
PPIL1	high	low	0.20181	5.13855	1.0273e-06	2.01537e-05
SLC37A4	high	low	0.188239	4.78617	1.06363e-06	2.06765e-05
DNAJA3	high	low	0.167893	6.30851	9.88657e-07	1.95426e-05
RNF212	high	low	-0.671686	1.92834	1.27857e-06	2.39431e-05
RNU6-414P	high	low	-0.333904	-5.18351	1.27481e-06	2.39108e-05
AIMP1P1	high	low	-0.306228	-6.27474	1.27605e-06	2.39151e-05
ZNF799	high	low	-0.228857	2.85939	1.23775e-06	2.32715e-05
CCR6	high	low	-0.608297	-1.69306	1.23512e-06	2.32608e-05
MEA1	high	low	0.197343	6.08933	1.01138e-06	1.99114e-05
MORC4	high	low	0.231419	5.22156	1.05834e-06	2.05907e-05
DNAH9	high	low	-0.613216	-0.101243	1.25342e-06	2.35472e-05
PRND	high	low	-0.627113	1.98964	1.30339e-06	2.43304e-05
NDRG1	high	low	0.420704	8.25061	9.87224e-07	1.95307e-05
SRPK1	high	low	0.230234	6.28751	1.02117e-06	2.0067e-05
CCT8	high	low	0.181628	7.74149	9.99241e-07	1.97352e-05
KLF7	high	low	-0.302386	5.05983	1.10335e-06	2.12725e-05
CT62	high	low	-0.906038	2.78746	1.33262e-06	2.47383e-05
ATP6V0D1	high	low	0.186964	6.54378	1.03257e-06	2.02066e-05
TMED11P	high	low	-0.469987	-3.9501	1.34438e-06	2.49173e-05
CYCS	high	low	0.212664	6.8037	1.04475e-06	2.04109e-05
RAB40A	high	low	-0.332351	-1.06586	1.32435e-06	2.46433e-05
GCC1	high	low	0.149384	5.32579	1.10251e-06	2.12725e-05
NAV2-AS5	high	low	-0.312813	-5.84391	1.36777e-06	2.52114e-05
SDHC	high	low	0.166845	7.00356	1.04707e-06	2.04391e-05
CCNB2	high	low	0.402584	4.69104	1.19377e-06	2.26257e-05
DNAI3	high	low	-0.449686	-0.211597	1.3512e-06	2.49648e-05
SLC35C2	high	low	0.151848	6.03823	1.0813e-06	2.09852e-05
MRPS24	high	low	0.370134	2.66459	1.37901e-06	2.53561e-05
SUCLG1	high	low	0.135735	6.17594	1.09393e-06	2.11603e-05
GALNTL6	high	low	-0.576672	0.0886867	1.37994e-06	2.53561e-05
TOM1	high	low	0.197542	5.94767	1.11272e-06	2.14006e-05
WARS1	high	low	0.273774	7.32831	1.08096e-06	2.09852e-05
LINC00921	high	low	-0.231178	0.599731	1.4337e-06	2.62004e-05
EBF3	high	low	-0.370348	2.16441	1.43521e-06	2.62077e-05
PDIA5	high	low	0.232333	5.04345	1.1958e-06	2.2646e-05
DDX28	high	low	0.192931	3.70816	1.31971e-06	2.45763e-05
PSMB5	high	low	0.20275	6.81353	1.10922e-06	2.13506e-05
CILP	high	low	-0.658511	7.46003	1.12308e-06	2.15644e-05
ZFP64	high	low	0.150501	4.63844	1.23654e-06	2.32673e-05
CENPO	high	low	0.234348	3.84308	1.33062e-06	2.47207e-05
PTGES3	high	low	0.172457	8.40675	1.10042e-06	2.12509e-05
SPOCK3	high	low	-0.713674	-1.27205	1.43332e-06	2.62004e-05
MIR4729	high	low	-0.310438	-5.96097	1.48473e-06	2.69028e-05
UTP23	high	low	0.245368	5.16306	1.22196e-06	2.30485e-05
UXT	high	low	0.174522	5.5232	1.19236e-06	2.26172e-05
CABCOCO1	high	low	-0.619562	0.345705	1.4735e-06	2.67198e-05
TMED3	high	low	0.224745	7.47783	1.14006e-06	2.18014e-05
CATSPERG	high	low	-0.341748	2.32687	1.50369e-06	2.71834e-05
XIST	high	low	-0.727862	7.26568	1.19159e-06	2.26172e-05
PDK3	high	low	0.256277	4.30217	1.3455e-06	2.49183e-05
FTX	high	low	-0.294438	1.8335	1.54426e-06	2.78311e-05
TXNRD1	high	low	0.243646	6.56088	1.18428e-06	2.25186e-05
DNASE2	high	low	0.182395	6.56204	1.19806e-06	2.26705e-05
TSPAN33	high	low	0.331271	4.48043	1.36364e-06	2.51615e-05
DDX19A	high	low	0.150241	5.15681	1.27089e-06	2.38563e-05
AP5Z1	high	low	0.208323	5.16782	1.28179e-06	2.39652e-05
MRPS28	high	low	0.227328	3.83943	1.42082e-06	2.60665e-05
LONRF2	high	low	-0.717089	5.28882	1.37638e-06	2.53303e-05
FPR2	high	low	0.591763	-1.19332	1.52324e-06	2.74944e-05
SPTSSB	high	low	-0.836391	4.8501	1.51198e-06	2.73123e-05
PSMC4	high	low	0.181433	6.59431	1.21778e-06	2.2988e-05
C11orf45	high	low	0.29891	1.30927	1.60253e-06	2.86394e-05
KIFC1	high	low	0.388698	5.20613	1.32633e-06	2.46605e-05
MYDGF	high	low	0.223518	6.45015	1.2352e-06	2.32608e-05
N4BP2L1	high	low	-0.258869	3.79776	1.46206e-06	2.65739e-05
KCNS2	high	low	-0.550176	-1.6512	1.54715e-06	2.78617e-05
GAS2L1	high	low	0.238082	5.23199	1.312e-06	2.44522e-05
MYO15B	high	low	-0.371874	5.07894	1.36399e-06	2.51615e-05
CMC2	high	low	0.230291	4.23108	1.41847e-06	2.60437e-05
RAD17P1	high	low	-0.912697	0.078718	1.57667e-06	2.82747e-05
SPATA6	high	low	-0.270176	4.06833	1.46078e-06	2.65712e-05
ATG4A	high	low	0.156286	4.09336	1.44056e-06	2.62849e-05
LINC02145	high	low	-0.539322	-1.77012	1.59089e-06	2.84965e-05
TMEFF2	high	low	-0.521866	-3.71089	1.63775e-06	2.91359e-05
SLCO1C1	high	low	-0.411804	-1.40408	1.6009e-06	2.8632e-05
PREX2	high	low	-0.398286	3.29827	1.59916e-06	2.86227e-05
TEDC2	high	low	0.340007	3.01635	1.62086e-06	2.8901e-05
PTTG1	high	low	0.388286	4.6254	1.45978e-06	2.65712e-05
HCN1	high	low	-0.624731	-2.07431	1.64386e-06	2.92224e-05
BUB1	high	low	0.393057	4.81042	1.45268e-06	2.6465e-05
PIEZO2	high	low	-0.558119	4.97749	1.52977e-06	2.7591e-05
HNRNPAB	high	low	0.182165	7.51828	1.28041e-06	2.39585e-05
CLIP3	high	low	-0.268455	4.28976	1.49363e-06	2.70224e-05
SEC61G	high	low	0.241775	5.89963	1.34198e-06	2.48924e-05
ABCB9	high	low	0.296601	3.65916	1.57731e-06	2.82747e-05
NXPH4	high	low	0.624236	2.8291	1.72124e-06	3.02521e-05
ZFAND2A	high	low	0.204862	3.77306	1.5515e-06	2.78972e-05
IDNK	high	low	-0.255878	2.44497	1.68659e-06	2.9824e-05
KDM5C	high	low	0.134242	7.27017	1.29366e-06	2.41679e-05
NHP2	high	low	0.210084	5.86078	1.34898e-06	2.49433e-05
ZKSCAN7	high	low	-0.2986	1.65799	1.7282e-06	3.03314e-05
MIR548O	high	low	-0.347818	-5.85934	1.72984e-06	3.03374e-05
HSD17B7P2	high	low	-0.338783	1.44757	1.73978e-06	3.04032e-05
LYAR	high	low	0.195691	3.92237	1.5488e-06	2.787e-05
FAM204CP	high	low	-0.288769	-5.6432	1.74044e-06	3.04032e-05
GJC3	high	low	-0.450858	2.07005	1.74837e-06	3.04803e-05
LRRC18	high	low	-0.531832	-3.46515	1.7224e-06	3.02521e-05
TATDN1	high	low	0.222726	4.78342	1.46817e-06	2.66643e-05
EIF3H	high	low	0.25686	8.6183	1.31067e-06	2.44468e-05
CNP	high	low	0.177155	6.86493	1.34718e-06	2.49298e-05
VN1R108P	high	low	-0.355557	-1.61986	1.71837e-06	3.02265e-05
CACNB4	high	low	-0.463198	1.82054	1.79529e-06	3.12057e-05
MIR4653	high	low	0.443459	-1.63745	1.73164e-06	3.03463e-05
HSD17B11	high	low	-0.28569	4.44383	1.56142e-06	2.80542e-05
TM9SF4	high	low	0.138578	6.99188	1.37596e-06	2.53303e-05
MLX	high	low	0.146607	5.50027	1.44506e-06	2.63466e-05
RPL13P4	high	low	-0.39443	-4.97652	1.83752e-06	3.18219e-05
RN7SL683P	high	low	-0.322484	-5.0546	1.85546e-06	3.20427e-05
SQLE	high	low	0.361201	6.75824	1.4264e-06	2.6128e-05
CMA1	high	low	-0.690583	-0.570276	1.80901e-06	3.13976e-05
CCNT2	high	low	-0.162139	5.44407	1.49317e-06	2.70224e-05
ATP6V1C1	high	low	0.22644	6.72251	1.42995e-06	2.61726e-05
RNA5SP20	high	low	-0.285341	-6.16193	1.89558e-06	3.26095e-05
INTU	high	low	-0.261316	4.18257	1.66702e-06	2.95893e-05
TIAM1	high	low	-0.329572	4.8149	1.60505e-06	2.86585e-05
RPL35AP14	high	low	-0.379779	-5.40313	1.89828e-06	3.26095e-05
STX6	high	low	0.159083	6.27007	1.47036e-06	2.66835e-05
CTAGE3P	high	low	-0.506703	-2.36069	1.85482e-06	3.20427e-05
RAN	high	low	0.176407	7.95154	1.42579e-06	2.6128e-05
SAC3D1	high	low	0.294615	3.84017	1.74266e-06	3.04032e-05
C2orf92	high	low	-0.28602	1.75432	1.92828e-06	3.30042e-05
ZNF211	high	low	-0.195176	3.64198	1.76501e-06	3.07248e-05
SCN4B	high	low	-0.414714	3.17823	1.8747e-06	3.2299e-05
SLC35E2A	high	low	-0.306468	1.42618	1.95442e-06	3.33787e-05
NUDT19P4	high	low	-0.273525	-6.21607	1.95371e-06	3.33787e-05
BMERB1	high	low	-0.481059	5.00651	1.70249e-06	3.00373e-05
LOC100419506	high	low	-0.350381	-5.8712	1.98638e-06	3.38016e-05
AFAP1L2	high	low	-0.348415	4.84173	1.70552e-06	3.00681e-05
SNORD56B	high	low	-0.268232	-6.24785	2.01264e-06	3.41002e-05
DCHS1	high	low	-0.306411	5.3763	1.62443e-06	2.89427e-05
ZNF189	high	low	-0.156054	4.67466	1.68043e-06	2.97598e-05
ZNF750	high	low	0.45581	3.12479	1.96118e-06	3.34697e-05
NME5	high	low	-0.666578	2.51754	2.02065e-06	3.42112e-05
FLJ16779	high	low	-0.721518	-1.22154	1.96392e-06	3.34923e-05
FST	high	low	-0.526248	4.39111	1.85709e-06	3.20427e-05
LDLRAD4	high	low	-0.33727	6.62608	1.57021e-06	2.81906e-05
PGAP4	high	low	-0.347287	1.3404	2.08318e-06	3.50927e-05
LOC100420052	high	low	-0.303025	-5.75142	2.08693e-06	3.51307e-05
ARMC1	high	low	0.207575	5.82474	1.63062e-06	2.9031e-05
NKAP	high	low	0.134564	4.72128	1.7395e-06	3.04032e-05
ZNF441	high	low	-0.257169	3.36595	1.97442e-06	3.36469e-05
LINC02753	high	low	-0.435129	-4.74221	2.12583e-06	3.55814e-05
RPL13P5	high	low	0.22853	0.824247	2.14451e-06	3.58431e-05
GGT1	high	low	0.516947	4.73885	1.9085e-06	3.26894e-05
ACOD1	high	low	0.554798	-3.99728	2.12116e-06	3.5554e-05
LSM2	high	low	0.209736	5.33976	1.71261e-06	3.01704e-05
TSC22D4	high	low	0.215035	5.82215	1.67408e-06	2.96697e-05
PAMR1	high	low	-0.425516	2.71229	2.11609e-06	3.54943e-05
UGT3A1	high	low	-0.564218	-3.66165	2.15151e-06	3.59344e-05
ARCN1	high	low	0.166454	7.76031	1.60604e-06	2.86585e-05
RN7SL246P	high	low	-0.409623	-4.47589	2.16055e-06	3.60342e-05
HMBS	high	low	0.213794	4.36028	1.85612e-06	3.20427e-05
ACTRT3	high	low	0.25131	0.9894	2.18009e-06	3.62315e-05
SNORA37	high	low	-0.426898	-3.80436	2.17282e-06	3.61361e-05
LINC01060	high	low	-0.519948	-1.39543	2.10363e-06	3.53359e-05
WDR19	high	low	-0.23123	4.83972	1.80296e-06	3.13157e-05
DGKZ	high	low	0.210759	6.24892	1.67345e-06	2.96697e-05
TCEAL7	high	low	-0.368534	0.845508	2.20142e-06	3.64827e-05
PPP1R36	high	low	-0.493204	0.82839	2.20792e-06	3.65533e-05
ACSM1	high	low	-0.560206	3.32997	2.21496e-06	3.6578e-05
LUZP2	high	low	-0.704647	0.730173	2.18527e-06	3.62755e-05
JTB	high	low	0.192136	7.47964	1.64878e-06	2.92877e-05
ZNF44	high	low	-0.221305	4.20754	1.93327e-06	3.30656e-05
CHTF8	high	low	0.142507	6.50327	1.68929e-06	2.98268e-05
DERPC	high	low	0.142507	6.50327	1.68929e-06	2.98268e-05
TCF4-AS1	high	low	-0.396776	-4.69664	2.23905e-06	3.6903e-05
CAMK2B	high	low	-0.635219	3.09057	2.23936e-06	3.6903e-05
MAGT1	high	low	0.165685	7.02978	1.68311e-06	2.97848e-05
EPN2-AS1	high	low	-0.485423	-2.53136	2.20937e-06	3.65533e-05
ANKRD26P4	high	low	-0.438929	-4.23609	2.232e-06	3.68335e-05
CROCCP3	high	low	-0.253111	1.67817	2.25705e-06	3.70915e-05
CREBRF	high	low	-0.218787	5.00876	1.84698e-06	3.19622e-05
CHN2	high	low	-0.420207	3.19796	2.18836e-06	3.62919e-05
MTG2	high	low	0.1853	5.3357	1.81144e-06	3.14165e-05
SPINK9	high	low	-0.397997	-5.09068	2.26117e-06	3.71107e-05
MCM7	high	low	0.253097	7.02798	1.71833e-06	3.02265e-05
RNU6-155P	high	low	-0.271644	-6.45538	2.29759e-06	3.75988e-05
ZNF423	high	low	-0.383561	3.42339	2.18583e-06	3.62755e-05
SLC29A1	high	low	0.247555	7.09879	1.74186e-06	3.04032e-05
SENP7	high	low	-0.206483	4.40967	1.98477e-06	3.37987e-05
ZNF625	high	low	-0.328738	-1.01014	2.28579e-06	3.74841e-05
PFKL	high	low	0.217682	7.49765	1.74095e-06	3.04032e-05
DPYD-AS1	high	low	-0.436774	-4.1029	2.34214e-06	3.82547e-05
PCP2	high	low	-0.600489	2.01507	2.37487e-06	3.87269e-05
FGF19	high	low	-0.65474	-2.1012	2.34236e-06	3.82547e-05
C1orf43	high	low	0.167589	8.33268	1.75801e-06	3.06256e-05
ALDH1A2	high	low	-0.500537	1.54111	2.4032e-06	3.90279e-05
CDC25B	high	low	0.320956	6.0667	1.85972e-06	3.20645e-05
RPS6P11	high	low	-0.402655	-5.00123	2.39342e-06	3.88961e-05
CDC45	high	low	0.408207	3.47867	2.26144e-06	3.71107e-05
ZNF69	high	low	-0.273469	2.55153	2.35218e-06	3.83852e-05
RAB7A	high	low	0.131491	8.21954	1.77554e-06	3.08852e-05
SMCO4	high	low	0.330252	3.73763	2.21035e-06	3.65533e-05
PBDC1	high	low	0.184687	4.80017	1.98949e-06	3.383e-05
DNM1	high	low	-0.29331	4.22097	2.12331e-06	3.55648e-05
TFG	high	low	0.154088	7.04502	1.81351e-06	3.14292e-05
MYH2	high	low	-0.557548	-0.996051	2.38098e-06	3.87744e-05
TNFSF11	high	low	-0.571779	1.12453	2.43663e-06	3.94617e-05
APOM	high	low	-0.273146	1.3605	2.45286e-06	3.96698e-05
PROX2	high	low	-0.421572	-1.38776	2.386e-06	3.88291e-05
LRRN3	high	low	-0.50954	1.42037	2.47305e-06	3.99539e-05
CLCN6	high	low	-0.162686	4.0704	2.16537e-06	3.60385e-05
MTHFD1L	high	low	0.338107	4.42178	2.16516e-06	3.60385e-05
RPL7AP10	high	low	-0.418891	-1.67179	2.41149e-06	3.91085e-05
MIR302CHG	high	low	-0.358976	-3.40221	2.45239e-06	3.96698e-05
ECRG4	high	low	-0.767748	2.00285	2.5116e-06	4.04803e-05
EHMT2	high	low	0.167651	6.59466	1.90095e-06	3.26315e-05
IRF5	high	low	0.237922	3.84091	2.25711e-06	3.70915e-05
NFKBIE	high	low	0.245905	4.44993	2.15443e-06	3.59576e-05
SCN2B	high	low	-0.687677	0.0901341	2.49422e-06	4.02556e-05
CSAG2	high	low	0.656728	-2.88361	2.54191e-06	4.0754e-05
OAT	high	low	0.243596	7.53337	1.9066e-06	3.26808e-05
FRMD6-AS1	high	low	-0.336985	0.0110213	2.57403e-06	4.10917e-05
RCVRN	high	low	-0.467708	-2.77919	2.5192e-06	4.05472e-05
EIF5A	high	low	0.20409	8.39484	1.89581e-06	3.26095e-05
CDK5RAP1	high	low	0.145265	4.93083	2.09911e-06	3.53105e-05
NFKBIB	high	low	0.248446	4.39824	2.21272e-06	3.65667e-05
H3P33	high	low	-0.308317	-6.02049	2.59824e-06	4.12817e-05
RFTN2	high	low	-0.266747	2.12098	2.56325e-06	4.10033e-05
TMED2	high	low	0.174278	8.64825	1.89795e-06	3.26095e-05
TSPAN17	high	low	0.178406	5.65762	2.02321e-06	3.42299e-05
MARCO	high	low	0.806257	2.56099	2.60565e-06	4.13702e-05
RN7SKP100	high	low	-0.273575	-6.18276	2.60733e-06	4.13702e-05
GALNT8	high	low	-0.482883	-0.0600122	2.58301e-06	4.11233e-05
DDX54	high	low	0.188801	6.16935	1.99594e-06	3.39151e-05
ZFPM2	high	low	-0.383461	2.81315	2.54249e-06	4.0754e-05
NCL	high	low	0.148975	9.3744	1.90653e-06	3.26808e-05
TRIM39	high	low	0.122583	3.95354	2.29008e-06	3.75283e-05
RPLP1P13	high	low	-0.356945	-5.43789	2.62393e-06	4.15775e-05
MTCO1P28	high	low	-0.537496	-2.73967	2.58609e-06	4.11445e-05
KNOP1P2	high	low	-0.459532	-3.24379	2.61813e-06	4.15136e-05
TTC34	high	low	-0.525899	0.213942	2.62884e-06	4.16271e-05
RN7SL16P	high	low	-0.344939	-5.20893	2.66302e-06	4.2068e-05
STARD9	high	low	-0.281227	3.19781	2.52109e-06	4.05498e-05
C1QBP	high	low	0.201836	6.44078	2.02494e-06	3.42345e-05
SPIN1	high	low	-0.175307	7.09917	2.01055e-06	3.40893e-05
RNF14P3	high	low	-0.425653	-2.78964	2.66385e-06	4.2068e-05
RBBP7	high	low	0.214915	7.6761	2.00162e-06	3.39624e-05
GTF3AP2	high	low	-0.264768	-6.62352	2.72295e-06	4.28476e-05
FAM131B	high	low	-0.446403	2.002	2.72397e-06	4.28476e-05
LINC00907	high	low	-0.440867	-2.31302	2.64733e-06	4.18916e-05
ARPC4	high	low	0.163516	6.97234	2.02807e-06	3.42627e-05
DDB1	high	low	0.155598	8.43912	1.99838e-06	3.39319e-05
VAMP8	high	low	0.214003	7.05836	2.03526e-06	3.43595e-05
LOC100129078	high	low	-0.249474	-6.60488	2.75705e-06	4.32202e-05
PSCA	high	low	0.853259	3.56883	2.76083e-06	4.32506e-05
KCMF1	high	low	0.141464	6.06392	2.10167e-06	3.53283e-05
RN7SKP275	high	low	-0.573041	-3.61402	2.73198e-06	4.29131e-05
CA5BP1	high	low	0.195362	2.80511	2.65068e-06	4.19164e-05
NKTR	high	low	-0.214625	6.34975	2.11065e-06	3.54284e-05
STT3A	high	low	0.178009	7.59784	2.07703e-06	3.50143e-05
ENO1	high	low	0.270455	9.8158	2.05196e-06	3.46166e-05
CCDC191	high	low	-0.260032	3.81705	2.54384e-06	4.0754e-05
NIF3L1	high	low	0.127117	4.63552	2.34256e-06	3.82547e-05
RN7SL459P	high	low	-0.299785	-6.01488	2.84987e-06	4.44674e-05
MTCO3P29	high	low	-0.405821	-4.55889	2.83349e-06	4.42413e-05
COL6A6	high	low	-0.578339	1.59006	2.87127e-06	4.46548e-05
MIR624	high	low	-0.263532	-6.95989	2.87142e-06	4.46548e-05
COLQ	high	low	-0.28439	1.4132	2.87329e-06	4.46548e-05
ANKRD19P	high	low	-0.30061	0.475154	2.88638e-06	4.48286e-05
SYNPR-AS1	high	low	-0.759381	-1.44606	2.81436e-06	4.40011e-05
DEGS1	high	low	0.288973	6.95472	2.16541e-06	3.60385e-05
RDX	high	low	0.251016	5.97082	2.24404e-06	3.69543e-05
CCNE1	high	low	0.47547	3.2255	2.86175e-06	4.45935e-05
PFN1	high	low	0.197263	9.06483	2.13576e-06	3.57223e-05
ANKMY1	high	low	-0.219538	4.07091	2.57353e-06	4.10917e-05
TMEM132D	high	low	-0.475784	-4.73594	2.94761e-06	4.56588e-05
CPS1	high	low	-0.442434	2.38488	2.94233e-06	4.5607e-05
EHD1	high	low	0.212004	6.28123	2.24765e-06	3.69878e-05
SLC7A4	high	low	-1.02452	1.86268	2.96346e-06	4.57835e-05
CD163	high	low	0.398193	5.65384	2.3927e-06	3.88961e-05
VCAN-AS1	high	low	-0.514107	-3.11238	2.97087e-06	4.58678e-05
METTL1	high	low	0.192908	4.45228	2.52616e-06	4.0582e-05
IFRD1	high	low	0.251721	5.1407	2.43182e-06	3.94109e-05
KCND3	high	low	-0.66086	4.66239	2.74475e-06	4.30561e-05
TSGA10	high	low	-0.212494	2.5057	2.93651e-06	4.5547e-05
NECAB1	high	low	-0.450167	1.8668	3.03896e-06	4.67653e-05
SNHG18	high	low	-0.439102	2.62242	2.98365e-06	4.59989e-05
LINC01838	high	low	-0.400896	-5.32094	3.05091e-06	4.6857e-05
PIMREG	high	low	0.415653	2.97401	2.95427e-06	4.57016e-05
MTCO2P15	high	low	-0.294201	-6.14271	3.08148e-06	4.7234e-05
NARF	high	low	0.208032	5.4807	2.41025e-06	3.91085e-05
CLTA	high	low	0.171364	6.86072	2.29338e-06	3.75561e-05
TENT4A	high	low	0.168592	5.1367	2.47383e-06	3.99539e-05
HK3	high	low	0.457781	2.22674	3.09383e-06	4.73923e-05
KLF2	high	low	-0.330614	5.01366	2.57923e-06	4.10996e-05
FLRT3	high	low	-0.716278	3.4006	3.10196e-06	4.74549e-05
ADHFE1	high	low	-0.371824	2.30616	3.10166e-06	4.74549e-05
MIR5692C2	high	low	-0.368984	-5.49015	3.14346e-06	4.79649e-05
CLDN20	high	low	-0.437389	-1.80402	3.06062e-06	4.69755e-05
CCDC137	high	low	0.248718	4.8242	2.57977e-06	4.10996e-05
DYNC2H1	high	low	-0.353696	4.62492	2.68284e-06	4.23395e-05
SERPINA11	high	low	-1.09775	3.92792	3.15073e-06	4.80445e-05
LPAR6	high	low	-0.23065	4.93716	2.57948e-06	4.10996e-05
CST2	high	low	-0.738821	1.96715	3.18642e-06	4.84315e-05
LINC00548	high	low	-0.379622	-3.03631	3.12347e-06	4.76908e-05
LINC00598	high	low	-0.379622	-3.03631	3.12347e-06	4.76908e-05
GOLGA8N	high	low	-0.310793	-0.178862	3.19122e-06	4.84731e-05
RPS19BP1	high	low	0.25807	5.55555	2.51582e-06	4.05206e-05
CSE1L	high	low	0.212507	7.39367	2.37642e-06	3.87269e-05
LOC101927237	high	low	-0.414159	-3.0112	3.16852e-06	4.82218e-05
PDZK1	high	low	-0.879006	4.5147	3.18344e-06	4.84176e-05
COX6CP14	high	low	-0.335899	-5.39839	3.24089e-06	4.91957e-05
LOC100419923	high	low	-0.321819	-6.05985	3.24847e-06	4.9279e-05
MAP2K3	high	low	0.200502	5.55738	2.52655e-06	4.0582e-05
IL4I1	high	low	0.45608	3.52302	3.0651e-06	4.70136e-05
RN7SKP227	high	low	-0.358103	-2.99072	3.25745e-06	4.93833e-05
PHF5A	high	low	0.164229	4.62269	2.69137e-06	4.24455e-05
ADSL	high	low	0.163206	5.54447	2.55057e-06	4.08282e-05
CFAP20	high	low	0.16548	4.64318	2.72416e-06	4.28476e-05
PI4KB	high	low	0.142191	6.88806	2.49906e-06	4.03059e-05
GLIPR1L1	high	low	-0.341301	-1.48359	3.30782e-06	4.99534e-05
RNU4-24P	high	low	-0.356675	-5.22816	3.39806e-06	5.09232e-05
FRY	high	low	-0.33281	5.40109	2.70803e-06	4.26796e-05
DGKA	high	low	-0.245593	4.67707	2.82661e-06	4.41632e-05
YARS1	high	low	0.182438	6.61915	2.56723e-06	4.1039e-05
BNC2	high	low	-0.399608	3.96905	3.11118e-06	4.75649e-05
LOC100421142	high	low	-0.239328	-6.64217	3.46326e-06	5.16366e-05
UBQLN4	high	low	0.190439	6.39856	2.59025e-06	4.11826e-05
MEGF11	high	low	-0.391944	-0.950922	3.3747e-06	5.06974e-05
PLXNA4	high	low	-0.456029	3.35534	3.304e-06	4.99415e-05
GUK1	high	low	0.239722	7.50835	2.5442e-06	4.0754e-05
PIK3IP1-DT	high	low	-0.300117	-1.94408	3.38637e-06	5.07804e-05
TSEN15	high	low	0.179588	5.35389	2.73154e-06	4.29131e-05
MYH13	high	low	-0.488848	-0.825571	3.43362e-06	5.13251e-05
CALN1	high	low	-0.630374	-0.78492	3.42203e-06	5.12171e-05
ZNF345	high	low	-0.192077	2.28913	3.43876e-06	5.13693e-05
GOLT1B	high	low	0.183939	5.64002	2.73648e-06	4.29551e-05
BTBD9-AS1	high	low	-0.445084	-3.52022	3.55004e-06	5.26964e-05
RN7SKP50	high	low	-0.310361	-5.62254	3.59271e-06	5.32288e-05
CCDC146	high	low	-0.278369	2.87692	3.4263e-06	5.12482e-05
BRMS1	high	low	0.229422	5.76953	2.76679e-06	4.32861e-05
AK7	high	low	-0.44649	1.08435	3.62031e-06	5.36039e-05
CSRNP3	high	low	-0.46438	1.69756	3.63586e-06	5.37664e-05
CYP4F8	high	low	-1.1961	4.19807	3.64883e-06	5.39241e-05
USB1	high	low	0.21337	5.39753	2.87161e-06	4.46548e-05
MIR548T	high	low	-0.289879	-6.33583	3.70443e-06	5.45171e-05
RPL7AP44	high	low	-0.322729	-5.39853	3.7052e-06	5.45171e-05
TTC8	high	low	-0.232488	4.96748	2.98524e-06	4.59989e-05
WDR17	high	low	-0.706238	1.63537	3.71625e-06	5.46111e-05
DEFB108B	high	low	-0.326333	-5.71145	3.73681e-06	5.48072e-05
LOC100129434	high	low	-0.547803	0.955932	3.74078e-06	5.48072e-05
KLK2	high	low	-0.697375	-0.145178	3.68219e-06	5.42465e-05
RTCA	high	low	0.145383	5.12742	2.97789e-06	4.5946e-05
MRPS5	high	low	0.160018	5.33863	2.95922e-06	4.57481e-05
WARS2-AS1	high	low	-0.218031	2.57006	3.66886e-06	5.4084e-05
PKD2L2	high	low	-0.363068	-2.17695	3.7289e-06	5.47285e-05
GRP	high	low	-0.744922	2.31502	3.83532e-06	5.57677e-05
RPL21P99	high	low	-0.279364	-5.89763	3.84864e-06	5.59268e-05
LINC00216	high	low	-0.384113	-1.92222	3.75973e-06	5.50092e-05
ALDOA	high	low	0.262862	10.6334	2.76465e-06	4.32816e-05
BACH2	high	low	-0.385114	2.5794	3.7805e-06	5.52442e-05
PRKCE	high	low	-0.274523	3.81817	3.44962e-06	5.14987e-05
SLC16A6	high	low	-0.624654	5.49787	3.30013e-06	4.99337e-05
TRAV18	high	low	-0.510205	-3.08585	3.82168e-06	5.57417e-05
HNRNPA1L2	high	low	-0.168927	2.17697	3.78449e-06	5.52681e-05
KCNJ11	high	low	-0.51852	4.19374	3.4742e-06	5.1734e-05
TTLL13P	high	low	-0.316329	-2.07338	3.79707e-06	5.54174e-05
MIDEAS	high	low	-0.210418	6.03458	2.95041e-06	4.5672e-05
ALDH18A1	high	low	0.16246	7.15045	2.85422e-06	4.45057e-05
ATP6V1C2	high	low	0.441674	2.50202	3.86571e-06	5.61053e-05
ZNF655	high	low	-0.244843	5.73503	3.0422e-06	4.67846e-05
CDH7	high	low	-0.936561	1.15808	3.89507e-06	5.64616e-05
MIR1266	high	low	-0.224031	-7.49013	3.99453e-06	5.77252e-05
INSYN2A	high	low	-0.821799	3.94538	3.98045e-06	5.75572e-05
DST	high	low	-0.344371	7.67511	2.92162e-06	4.53459e-05
ZBTB25	high	low	-0.155555	4.02208	3.46747e-06	5.16666e-05
IDI1	high	low	0.234216	6.11444	3.04552e-06	4.68049e-05
SPATA46	high	low	-0.667817	-0.355055	3.95672e-06	5.72564e-05
PBK	high	low	0.402955	3.9322	3.63511e-06	5.37664e-05
ZNF230	high	low	-0.174307	2.64241	3.86282e-06	5.6098e-05
C8orf88	high	low	-0.37354	-0.595344	4.01716e-06	5.79809e-05
KARS1	high	low	0.184021	7.03168	3.01021e-06	4.63533e-05
BBIP1	high	low	-0.169825	3.4894	3.71992e-06	5.4631e-05
CACNA2D1-AS1	high	low	-0.493809	-4.18672	4.12285e-06	5.92877e-05
ALX4	high	low	-0.663891	1.54646	4.14057e-06	5.94334e-05
MTCYBP43	high	low	-0.257867	-6.24004	4.15329e-06	5.95796e-05
RNA5SP168	high	low	-0.270465	-6.36896	4.18087e-06	5.98289e-05
HSPA2	high	low	-0.483425	5.73151	3.33487e-06	5.02971e-05
MAGEL2	high	low	-0.460126	0.218203	4.18877e-06	5.99055e-05
ADM2	high	low	0.366056	3.96174	3.74126e-06	5.48072e-05
ADCK5	high	low	0.294409	3.59872	3.82404e-06	5.57417e-05
CLK1	high	low	-0.193747	6.25172	3.16305e-06	4.81698e-05
C1QTNF6	high	low	-0.301813	5.61403	3.27838e-06	4.96685e-05
RFC4	high	low	0.23836	4.61137	3.50173e-06	5.2045e-05
MRPL47	high	low	0.190453	5.39028	3.29286e-06	4.98557e-05
DYNLRB2	high	low	-0.54059	1.05419	4.25372e-06	6.05028e-05
UTP14A	high	low	0.135696	4.94489	3.37577e-06	5.06974e-05
MIR1299	high	low	-0.263795	-6.44762	4.27789e-06	6.0773e-05
TCIM	high	low	-0.543274	6.27678	3.3469e-06	5.03816e-05
TAS2R3	high	low	-0.507999	-2.88343	4.24759e-06	6.04522e-05
LEPR	high	low	-0.373555	3.6251	3.95721e-06	5.72564e-05
PTEN	high	low	-0.199037	6.76487	3.16213e-06	4.81698e-05
ZNF622	high	low	0.169883	5.12424	3.41679e-06	5.11713e-05
RPUSD1	high	low	0.237211	4.96149	3.48194e-06	5.18164e-05
PTPRE	high	low	-0.232947	4.66182	3.57322e-06	5.29734e-05
FZD10-AS1	high	low	-0.477229	1.67852	4.36971e-06	6.17412e-05
PRAG1	high	low	-0.363057	5.49269	3.45232e-06	5.15062e-05
CD22	high	low	-0.446569	3.53818	4.13778e-06	5.94297e-05
TTC6	high	low	-0.810335	4.22373	4.08396e-06	5.88006e-05
PKMP3	high	low	-0.294976	-0.940746	4.35628e-06	6.16434e-05
C6orf201	high	low	-0.399999	-2.01801	4.31732e-06	6.12591e-05
RN7SKP23	high	low	-0.398141	-0.46858	4.37432e-06	6.17692e-05
CAVIN2	high	low	-0.513862	3.39841	4.27258e-06	6.07342e-05
RPL23AP50	high	low	-0.37821	-4.86282	4.47262e-06	6.28926e-05
SEMA5A-AS1	high	low	-0.401465	-4.51792	4.47959e-06	6.29528e-05
NOMO1	high	low	0.179508	5.91985	3.37786e-06	5.06974e-05
LOC107986453	high	low	-0.641883	-0.729803	4.41611e-06	6.2247e-05
TRAP1	high	low	0.186913	6.17452	3.37503e-06	5.06974e-05
PCAT6	high	low	0.335708	2.62857	4.36642e-06	6.17319e-05
COX7A2	high	low	0.206422	6.56838	3.34324e-06	5.03588e-05
ZNF709	high	low	-0.232995	-0.534656	4.51586e-06	6.32807e-05
KARS1P1	high	low	-0.365371	-4.58773	4.55266e-06	6.37508e-05
SLC25A39	high	low	0.222803	7.30753	3.3049e-06	4.99415e-05
THCAT158	high	low	-0.36222	-2.11322	4.44477e-06	6.25383e-05
ADGRV1	high	low	-0.802821	4.60804	4.21512e-06	6.00994e-05
IFRD2	high	low	0.183319	5.258	3.56097e-06	5.28251e-05
MCM10	high	low	0.44775	3.83616	4.19314e-06	5.99316e-05
DBI	high	low	0.26361	7.4228	3.34142e-06	5.03588e-05
CAPN1	high	low	0.185394	7.83335	3.32316e-06	5.01528e-05
HTR1F	high	low	-0.410526	-0.789283	4.56745e-06	6.39198e-05
SLC27A6	high	low	-0.735251	1.67988	4.64203e-06	6.4617e-05
MFSD3	high	low	0.319755	4.96231	3.76474e-06	5.50482e-05
RN7SL30P	high	low	-0.307007	-6.10833	4.68234e-06	6.50217e-05
ADAMTS18	high	low	-0.628023	1.46908	4.68495e-06	6.50217e-05
PARD6G	high	low	-0.191687	3.64538	4.16546e-06	5.96813e-05
RIC3	high	low	-0.710205	2.12124	4.70267e-06	6.51645e-05
ENO1P3	high	low	-0.400554	-3.9403	4.70356e-06	6.51645e-05
PARP1	high	low	0.184158	8.22835	3.37867e-06	5.06974e-05
NFIA-AS2	high	low	-0.502815	-1.99974	4.63067e-06	6.45353e-05
UNC93A	high	low	0.588767	-3.28282	4.73228e-06	6.54079e-05
OR7E38P	high	low	0.350928	2.10477	4.68279e-06	6.50217e-05
YIF1B	high	low	0.212615	5.26612	3.71129e-06	5.45725e-05
LRP2BP	high	low	-0.247888	1.75463	4.71372e-06	6.52667e-05
SEC22A	high	low	0.112286	4.11586	4.02252e-06	5.80226e-05
CDCA3	high	low	0.371592	4.03251	4.22261e-06	6.01696e-05
MAS1L	high	low	-0.535059	-3.75141	4.75783e-06	6.5596e-05
RPS17P13	high	low	-0.267388	-5.86322	4.7972e-06	6.57633e-05
RNU6-548P	high	low	-0.434069	-4.02045	4.75985e-06	6.5596e-05
TAPT1-AS1	high	low	-0.296163	1.43497	4.77866e-06	6.56626e-05
MRPL18	high	low	0.179095	5.58228	3.66683e-06	5.4084e-05
RAPGEF4	high	low	-0.318802	3.48663	4.43724e-06	6.2478e-05
UBE2O	high	low	0.171552	5.85546	3.65563e-06	5.39567e-05
PELI2	high	low	-0.339489	3.07365	4.58543e-06	6.40569e-05
FAM86B3P	high	low	-0.351353	2.46679	4.75693e-06	6.5596e-05
PPP3CB-AS1	high	low	-0.191333	2.03436	4.77549e-06	6.56574e-05
STK32B	high	low	-0.616622	4.00472	4.58087e-06	6.40313e-05
ZMYM6	high	low	-0.111233	3.88031	4.21388e-06	6.00994e-05
SLC45A4	high	low	0.245536	4.50247	4.06476e-06	5.85599e-05
AKR7L	high	low	-0.429626	0.973489	4.89928e-06	6.69673e-05
HDGF	high	low	0.190757	8.77668	3.4856e-06	5.18381e-05
GOLGA8B	high	low	-0.412958	3.71846	4.48357e-06	6.29712e-05
TRAM1	high	low	0.198841	8.08308	3.51613e-06	5.2226e-05
UXS1	high	low	0.15232	5.22228	3.83172e-06	5.57677e-05
FAM221A	high	low	-0.316914	2.50438	4.79166e-06	6.57491e-05
GUCY1A2	high	low	-0.427527	4.11026	4.49419e-06	6.30825e-05
BRI3	high	low	0.183845	5.87925	3.74954e-06	5.48944e-05
CENPI	high	low	0.344734	2.71211	4.79336e-06	6.57491e-05
TMEM177	high	low	0.160608	3.56811	4.43782e-06	6.2478e-05
AAMP	high	low	0.171759	6.98222	3.65289e-06	5.39502e-05
PRICKLE2-AS3	high	low	-0.47834	-3.11733	5.00245e-06	6.81e-05
UMPS	high	low	0.133306	5.34582	3.87704e-06	5.62351e-05
LYNX1	high	low	0.510002	4.20002	4.57422e-06	6.39765e-05
SNORD70	high	low	-0.308921	-6.15028	5.06049e-06	6.86513e-05
COQ3	high	low	0.219737	2.97521	4.74311e-06	6.55191e-05
FOXD1	high	low	0.754806	0.902495	5.03818e-06	6.84291e-05
CCDC152	high	low	-0.305738	0.997165	5.12277e-06	6.9336e-05
CEP68	high	low	-0.146888	5.19378	3.9993e-06	5.77586e-05
ACOXL-AS1	high	low	-0.373121	-2.23035	5.03828e-06	6.84291e-05
PRRG3	high	low	-0.500123	0.144796	5.13728e-06	6.94923e-05
LOC401913	high	low	-0.538565	-2.30022	5.10776e-06	6.91727e-05
LINC02461	high	low	-0.573302	-2.7519	5.15808e-06	6.9657e-05
LINC01772	high	low	-0.237764	0.268077	5.23403e-06	7.05572e-05
MAMDC2	high	low	-0.482454	2.58209	5.16131e-06	6.9657e-05
RNVU1-33	high	low	-0.308875	-5.03431	5.29737e-06	7.12068e-05
GOSR2	high	low	0.131048	4.45261	4.35298e-06	6.16434e-05
FAM207A	high	low	0.291707	3.54712	4.81593e-06	6.59047e-05
MIR151B	high	low	-0.389773	-4.9196	5.34345e-06	7.1703e-05
C1QC	high	low	0.324034	6.78352	3.92522e-06	5.68637e-05
ECM2	high	low	-0.369456	4.55726	4.5024e-06	6.316e-05
AP2M1	high	low	0.161335	8.48688	3.82955e-06	5.57677e-05
RNY1P14	high	low	-0.458671	-3.674	5.38352e-06	7.2117e-05
SLIT2-IT1	high	low	-0.328018	-5.33008	5.39884e-06	7.21577e-05
ZNF548	high	low	-0.182356	4.0806	4.59778e-06	6.4153e-05
RAD21	high	low	0.272267	8.82705	3.83519e-06	5.57677e-05
GRPEL1	high	low	0.1611	5.32061	4.16663e-06	5.96813e-05
ROBO2	high	low	-0.874248	3.78617	5.39828e-06	7.21577e-05
ACTA2-AS1	high	low	-0.441711	1.61671	5.42548e-06	7.24724e-05
MTCYBP3	high	low	-0.335818	-5.09696	5.44264e-06	7.25778e-05
NEK5	high	low	-0.439341	2.85456	5.24083e-06	7.06084e-05
DELEC1	high	low	-0.62361	-1.29326	5.36038e-06	7.1848e-05
TMEM171	high	low	0.556199	-0.842557	5.34739e-06	7.17149e-05
NSG1	high	low	-0.549477	1.46211	5.49895e-06	7.3204e-05
NCBP2AS2	high	low	0.213241	3.96045	4.76357e-06	6.56032e-05
ZNF674-AS1	high	low	0.199228	1.83968	5.43009e-06	7.24781e-05
MPP4	high	low	-0.326794	-2.72535	5.43208e-06	7.24781e-05
SHISA6	high	low	-0.575623	1.76957	5.54088e-06	7.35537e-05
RAD54L	high	low	0.367505	2.95191	5.29217e-06	7.11776e-05
C1QB	high	low	0.350628	6.93841	4.08811e-06	5.88242e-05
CYBRD1	high	low	-0.429366	8.29102	4.02812e-06	5.80677e-05
SELENOH	high	low	0.213357	6.02341	4.20944e-06	6.00913e-05
DUSP9	high	low	0.799763	0.9114	5.57014e-06	7.39003e-05
MIR3679	high	low	-0.26106	-6.44568	5.67388e-06	7.51069e-05
LINC01266	high	low	-0.596923	-2.24633	5.6056e-06	7.4245e-05
HMCN1	high	low	-0.469039	5.47136	4.51639e-06	6.32807e-05
DUS2	high	low	0.184902	3.5652	5.03751e-06	6.84291e-05
DACH2	high	low	-0.594907	-1.8095	5.59412e-06	7.41685e-05
PPA1	high	low	0.201137	7.24795	4.12626e-06	5.93005e-05
CENPP	high	low	-0.261808	3.5752	5.16068e-06	6.9657e-05
SKIV2L	high	low	0.1492	5.90417	4.29164e-06	6.09314e-05
MEIS3	high	low	-0.378656	4.72876	4.75808e-06	6.5596e-05
PWP1	high	low	0.121505	5.80071	4.34008e-06	6.15448e-05
TIMM10	high	low	0.220217	4.6688	4.6937e-06	6.51046e-05
HP1BP3	high	low	-0.154227	7.51545	4.16801e-06	5.96813e-05
LINC01694	high	low	0.575429	-0.564867	5.73725e-06	7.57645e-05
INTS1	high	low	0.184643	7.00631	4.22765e-06	6.02049e-05
PGRMC1	high	low	0.19566	7.37462	4.20789e-06	6.00913e-05
MED19	high	low	0.166432	3.94473	5.05177e-06	6.85727e-05
COX7B2	high	low	0.597602	-2.11638	5.9088e-06	7.76042e-05
ISG20L2	high	low	0.144851	6.31033	4.34639e-06	6.1597e-05
TSHZ1	high	low	-0.211961	5.21913	4.6183e-06	6.44012e-05
PGM5P2	high	low	-0.344307	-1.07269	5.86701e-06	7.71848e-05
FBXO15	high	low	-0.43964	1.1912	5.95113e-06	7.79696e-05
DHCR7	high	low	0.326596	6.59847	4.38127e-06	6.18302e-05
ABHD12	high	low	0.215019	6.51959	4.35754e-06	6.16434e-05
TMEM161A	high	low	0.218241	4.90878	4.76596e-06	6.56032e-05
MOSPD1	high	low	0.151702	3.83426	5.19951e-06	7.01321e-05
SNRPG	high	low	0.196499	5.3296	4.63919e-06	6.46158e-05
KLHDC3	high	low	0.19942	6.78952	4.38647e-06	6.18664e-05
OPRK1	high	low	0.807596	-0.400052	6.00005e-06	7.8445e-05
LOC102724330	high	low	0.253422	1.86656	6.00622e-06	7.8445e-05
GOLGA2P5	high	low	-0.300021	4.13674	5.26746e-06	7.09264e-05
RNU6-82P	high	low	-0.297507	-5.51644	6.15458e-06	8.00642e-05
NCKAP5-AS1	high	low	-0.414166	-3.77447	6.15747e-06	8.00642e-05
NUP93	high	low	0.190599	5.59387	4.6633e-06	6.48745e-05
CENPA	high	low	0.42583	2.97897	5.88799e-06	7.73741e-05
POLR2J4	high	low	-0.233809	1.50991	6.11506e-06	7.96008e-05
RRAGD	high	low	0.336227	3.99824	5.48424e-06	7.30911e-05
MRPL4	high	low	0.21868	5.42418	4.79267e-06	6.57491e-05
ENTPD1	high	low	-0.161422	5.93467	4.66759e-06	6.48958e-05
SYTL4	high	low	-0.350458	5.18549	4.9713e-06	6.78333e-05
MEG3	high	low	-0.446468	4.55755	5.50816e-06	7.32851e-05
NAT10	high	low	0.165508	6.42048	4.5964e-06	6.4153e-05
LOC101929162	high	low	-0.310521	-1.48744	6.23235e-06	8.07557e-05
TSSK4	high	low	-0.322991	0.506385	6.35829e-06	8.18238e-05
FMN2	high	low	-0.570323	-0.474479	6.30063e-06	8.13848e-05
OR2W3	high	low	-0.633764	-0.989935	6.30894e-06	8.14026e-05
HPCAL1	high	low	0.198708	5.22539	4.96445e-06	6.77791e-05
MCEMP1	high	low	0.537175	-1.355	6.30827e-06	8.14026e-05
RNVU1-18	high	low	-0.310724	-3.24808	6.45434e-06	8.29143e-05
MMGT1	high	low	0.178512	5.22699	4.98226e-06	6.79433e-05
FAM50A	high	low	0.23611	6.18277	4.77363e-06	6.56574e-05
DTNBP1	high	low	0.151802	4.4561	5.30355e-06	7.1249e-05
UBE2L3	high	low	0.151512	6.61741	4.73085e-06	6.54079e-05
PEX3	high	low	0.160216	4.02879	5.53552e-06	7.35537e-05
LOC101928940	high	low	-0.436036	-4.21114	6.55246e-06	8.39909e-05
NCAM2	high	low	-0.627273	4.41748	6.04268e-06	7.87786e-05
RNU1-19P	high	low	-0.29025	-4.8952	6.61795e-06	8.46456e-05
MRPL11	high	low	0.218383	5.1678	5.14471e-06	6.95529e-05
CEBPB	high	low	0.309608	5.86717	5.02327e-06	6.83439e-05
MST1L	high	low	-0.510259	-0.795738	6.57678e-06	8.42548e-05
DNAJA1	high	low	0.175064	7.87951	4.72799e-06	6.54079e-05
CHEK1	high	low	0.284591	4.17551	5.68204e-06	7.51727e-05
MCM4	high	low	0.287799	7.23499	4.80562e-06	6.58248e-05
AUP1	high	low	0.162531	7.00165	4.80728e-06	6.58248e-05
DENR	high	low	0.145987	6.56017	4.883e-06	6.67836e-05
EFCAB1	high	low	-0.598496	-0.0888664	6.65208e-06	8.50358e-05
RN7SL200P	high	low	-0.334641	-5.68176	6.74297e-06	8.60572e-05
AQP9	high	low	0.693904	1.98698	6.73921e-06	8.6056e-05
RN7SL655P	high	low	-0.277812	-6.14671	6.75111e-06	8.60751e-05
ABI3BP	high	low	-0.484944	4.762	5.73968e-06	7.57645e-05
NOL7	high	low	0.153374	5.68135	5.07535e-06	6.88132e-05
RNU6-644P	high	low	-0.282472	-6.24489	6.78858e-06	8.64844e-05
LOC145694	high	low	-0.27959	0.448349	6.79486e-06	8.64844e-05
PDRG1	high	low	0.222718	5.0737	5.34176e-06	7.1703e-05
C1QTNF3	high	low	-0.434733	4.31834	5.95322e-06	7.79696e-05
ADAM12	high	low	-0.420776	6.82041	4.99198e-06	6.80294e-05
RPL37P12	high	low	-0.458115	-2.69881	6.79144e-06	8.64844e-05
CACNA2D3-AS1	high	low	-0.387237	-4.29816	6.89175e-06	8.74436e-05
RNU6-171P	high	low	-0.449777	-2.93235	6.89256e-06	8.74436e-05
CD160	high	low	-0.314408	-0.268076	6.87403e-06	8.735e-05
CELSR2	high	low	-0.379966	7.48728	4.95091e-06	6.76336e-05
RPL5P13	high	low	-0.426785	-4.1261	6.92525e-06	8.77273e-05
HLF	high	low	-0.517808	3.09496	6.68308e-06	8.53856e-05
SPEF2	high	low	-0.324525	4.00398	6.0194e-06	7.85734e-05
LINC00504	high	low	-0.801858	3.8934	6.54672e-06	8.39755e-05
SLC25A19	high	low	0.225808	3.18998	6.35901e-06	8.18238e-05
FAM241B	high	low	0.243787	3.61296	6.18825e-06	8.02866e-05
RNASE1	high	low	0.323827	6.70371	5.09845e-06	6.90865e-05
TUFM	high	low	0.185762	7.83659	4.99437e-06	6.80294e-05
STPG2	high	low	-0.372984	-2.14266	6.95724e-06	8.79789e-05
NRDE2	high	low	-0.136469	4.21123	5.8857e-06	7.73741e-05
RBM24	high	low	-0.815422	3.63192	7.09271e-06	8.94032e-05
DAB1-AS1	high	low	-0.321448	-5.39848	7.21277e-06	9.05762e-05
TIPARP	high	low	-0.252897	5.39198	5.5401e-06	7.35537e-05
TSPO	high	low	0.299254	6.65766	5.29214e-06	7.11776e-05
GLRX3	high	low	0.148183	5.57946	5.52572e-06	7.34771e-05
RNU6-638P	high	low	-0.430634	-3.82066	7.39884e-06	9.25663e-05
CTSL	high	low	0.232944	6.62317	5.38934e-06	7.21539e-05
OMD	high	low	-0.581063	3.73105	6.94456e-06	8.78659e-05
ASCC2	high	low	0.139906	6.07964	5.49222e-06	7.31559e-05
TBCD	high	low	0.185373	6.86696	5.39371e-06	7.21577e-05
KLHL3	high	low	-0.267334	2.69803	7.13756e-06	8.9872e-05
RNU6-1301P	high	low	-0.338459	-5.91603	7.5689e-06	9.4379e-05
CEP290	high	low	-0.211898	4.76789	6.04518e-06	7.87786e-05
GRWD1	high	low	0.140181	5.56671	5.68824e-06	7.52122e-05
FGF13-AS1	high	low	-0.505208	-2.92341	7.53592e-06	9.40808e-05
DCX	high	low	-0.909029	1.72232	7.54061e-06	9.40893e-05
ENOX2	high	low	0.151079	4.083	6.41601e-06	8.2467e-05
TIMM44	high	low	0.199412	5.01001	5.98124e-06	7.82493e-05
RAD51-AS1	high	low	-0.239198	2.13628	7.44852e-06	9.30391e-05
SLC22A11	high	low	-0.517268	-2.61196	7.62456e-06	9.4935e-05
PRICKLE2	high	low	-0.318309	4.64818	6.29238e-06	8.13231e-05
LOC613206	high	low	-0.373632	-2.31061	7.64595e-06	9.5151e-05
MTHFD2	high	low	0.230727	6.74214	5.59667e-06	7.41685e-05
RN7SL398P	high	low	-0.305862	-4.90483	7.77801e-06	9.62841e-05
RBM38	high	low	0.294867	5.21641	6.0768e-06	7.91467e-05
NDUFB3	high	low	0.155719	5.08772	6.0053e-06	7.8445e-05
CFAP70	high	low	-0.397	2.55268	7.57186e-06	9.4379e-05
PJVK	high	low	-0.243802	0.711435	7.82734e-06	9.66401e-05
LAGE3	high	low	0.29227	4.96773	6.21335e-06	8.05677e-05
ARHGAP39	high	low	0.243965	4.82632	6.23473e-06	8.07557e-05
PRICKLE2-AS1	high	low	-0.496631	-3.03822	7.80974e-06	9.65751e-05
METTL21AP1	high	low	-0.379828	-3.89726	7.8937e-06	9.72844e-05
RNU6-1306P	high	low	-0.269042	-6.41047	7.89828e-06	9.72844e-05
RFX3	high	low	-0.284635	4.01801	6.81545e-06	8.66602e-05
TAC4	high	low	-0.397497	-2.20563	7.7928e-06	9.64164e-05
CNOT11	high	low	0.133049	5.91858	5.83475e-06	7.68466e-05
MIR548F2	high	low	-0.223697	-6.56094	7.93508e-06	9.756e-05
LOC101927636	high	low	-0.502068	-3.57898	7.91098e-06	9.73656e-05
PPP1R11	high	low	0.13555	6.41219	5.74822e-06	7.58346e-05
FZD9	high	low	0.687633	0.674092	7.85723e-06	9.69072e-05
SCARB1	high	low	0.255974	6.4291	5.79238e-06	7.63314e-05
RPL5P16	high	low	-0.250111	-6.71538	7.96734e-06	9.77983e-05
SLC50A1	high	low	0.236906	6.70163	5.73908e-06	7.57645e-05
TRMT12	high	low	0.20577	4.69665	6.36561e-06	8.1864e-05
MIR643	high	low	-0.378612	-5.08593	7.97112e-06	9.77983e-05
CDK15	high	low	-0.427867	0.377497	7.98657e-06	9.78856e-05
SEC1P	high	low	-0.35501	-1.79841	7.92492e-06	9.7486e-05
SNU13	high	low	0.16841	6.82167	5.7729e-06	7.61174e-05
OCRL	high	low	0.183089	6.0759	5.91391e-06	7.7628e-05
[truncated: 21,626 more rows]
