# Supplementary material for: A Metabolic Gene Signature to Predict Breast Cancer Prognosis
Source: Front Mol Biosci. 2022 Jun 29;9:900433. doi: 10.3389/fmolb.2022.900433 (PMC9277072; doi:10.3389/fmolb.2022.900433)
Supplement: Supplementary file 6 [file Table1.xlsx]

## Sheet: TCGA-BRCA
case_id	case_submitter_id	project_id	age_at_index	age_is_obfuscated	cause_of_death	cause_of_death_source	country_of_residence_at_enrollment	days_to_birth	days_to_death	ethnicity	gender	occupation_duration_years	premature_at_birth	race	vital_status	weeks_gestation_at_birth	year_of_birth	year_of_death	adrenal_hormone	age_at_diagnosis	ajcc_clinical_m	ajcc_clinical_n	ajcc_clinical_stage	ajcc_clinical_t	ajcc_pathologic_m	ajcc_pathologic_n	ajcc_pathologic_stage	ajcc_pathologic_t	ajcc_staging_system_edition	anaplasia_present	anaplasia_present_type	ann_arbor_b_symptoms	ann_arbor_b_symptoms_described	ann_arbor_clinical_stage	ann_arbor_extranodal_involvement	ann_arbor_pathologic_stage	best_overall_response	breslow_thickness	burkitt_lymphoma_clinical_variant	child_pugh_classification	circumferential_resection_margin	classification_of_tumor	cog_liver_stage	cog_neuroblastoma_risk_group	cog_renal_stage	cog_rhabdomyosarcoma_risk_group	days_to_best_overall_response	days_to_diagnosis	days_to_last_follow_up
f6eebd4b-b63a-4a9c-92d3-0d954a8a6655	TCGA-AC-A2FE	TCGA-BRCA	62	'--	'--	'--	'--	-22746	2636	not hispanic or latino	female	'--	'--	white	Dead	'--	1943	'--	'--	22746	'--	'--	'--	'--	MX	N3a	Stage IIIC	T3	6th	'--	'--	'--	'--	'--	'--	'--	'--	'--	'--	'--	'--	not reported	'--	'--	'--	'--	'--	0	2240
f6eebd4b-b63a-4a9c-92d3-0d954a8a6655	TCGA-AC-A2FE	TCGA-BRCA	62	'--	'--	'--	'--	-22746	2636	not hispanic or latino	female	'--	'--	white	Dead	'--	1943	'--	'--	22746	'--	'--	'--	'--	MX	N3a	Stage IIIC	T3	6th	'--	'--	'--	'--	'--	'--	'--	'--	'--	'--	'--	'--	not reported	'--	'--	'--	'--	'--	0	2240
4aacbc42-5ac5-4339-b9fa-c6e812084837	TCGA-E9-A22A	TCGA-BRCA	74	'--	'--	'--	'--	-27288	'--	not hispanic or latino	female	'--	'--	white	Alive	'--	1937	'--	'--	27288	'--	'--	'--	'--	M0	N0	Stage IIA	T2	7th	'--	'--	'--	'--	'--	'--	'--	'--	'--	'--	'--	'--	not reported	'--	'--	'--	'--	'--	0	1189
4aacbc42-5ac5-4339-b9fa-c6e812084837	TCGA-E9-A22A	TCGA-BRCA	74	'--	'--	'--	'--	-27288	'--	not hispanic or latino	female	'--	'--	white	Alive	'--	1937	'--	'--	27288	'--	'--	'--	'--	M0	N0	Stage IIA	T2	7th	'--	'--	'--	'--	'--	'--	'--	'--	'--	'--	'--	'--	not reported	'--	'--	'--	'--	'--	0	1189
f72c1d69-da35-459f-8542-59bfd6c09c23	TCGA-AR-A1AX	TCGA-BRCA	64	'--	'--	'--	'--	-23507	'--	not hispanic or latino	female	'--	'--	white	Alive	'--	1943	'--	'--	23507	'--	'--	'--	'--	M0	N0	Stage I	T1	6th	'--	'--	'--	'--	'--	'--	'--	'--	'--	'--	'--	'--	not reported	'--	'--	'--	'--	'--	0	2629
f72c1d69-da35-459f-8542-59bfd6c09c23	TCGA-AR-A1AX	TCGA-BRCA	64	'--	'--	'--	'--	-23507	'--	not hispanic or latino	female	'--	'--	white	Alive	'--	1943	'--	'--	23507	'--	'--	'--	'--	M0	N0	Stage I	T1	6th	'--	'--	'--	'--	'--	'--	'--	'--	'--	'--	'--	'--	not reported	'--	'--	'--	'--	'--	0	2629
9fefbe7c-f66a-4940-843e-285cb7b392c1	TCGA-AR-A24Z	TCGA-BRCA	57	'--	'--	'--	'--	-20900	'--	not reported	female	'--	'--	white	Alive	'--	1949	'--	'--	20900	'--	'--	'--	'--	M0	N0	Stage IIA	T2	6th	'--	'--	'--	'--	'--	'--	'--	'--	'--	'--	'--	'--	not reported	'--	'--	'--	'--	'--	0	3001
9fefbe7c-f66a-4940-843e-285cb7b392c1	TCGA-AR-A24Z	TCGA-BRCA	57	'--	'--	'--	'--	-20900	'--	not reported	female	'--	'--	white	Alive	'--	1949	'--	'--	20900	'--	'--	'--	'--	M0	N0	Stage IIA	T2	6th	'--	'--	'--	'--	'--	'--	'--	'--	'--	'--	'--	'--	not reported	'--	'--	'--	'--	'--	0	3001
e9a12df9-024e-4cbc-b6bf-e4e87485fa90	TCGA-LL-A5YM	TCGA-BRCA	88	'--	'--	'--	'--	-32478	'--	not hispanic or latino	female	'--	'--	black or african american	Alive	'--	1924	'--	'--	32478	'--	'--	'--	'--	M0	NX	Stage IIIB	T4b	7th	'--	'--	'--	'--	'--	'--	'--	'--	'--	'--	'--	'--	not reported	'--	'--	'--	'--	'--	0	394
e9a12df9-024e-4cbc-b6bf-e4e87485fa90	TCGA-LL-A5YM	TCGA-BRCA	88	'--	'--	'--	'--	-32478	'--	not hispanic or latino	female	'--	'--	black or african american	Alive	'--	1924	'--	'--	32478	'--	'--	'--	'--	M0	NX	Stage IIIB	T4b	7th	'--	'--	'--	'--	'--	'--	'--	'--	'--	'--	'--	'--	not reported	'--	'--	'--	'--	'--	0	394
37242f5a-25ae-4b1f-9ce6-09ce1dc92539	TCGA-E2-A15L	TCGA-BRCA	65	'--	'--	'--	'--	-23845	'--	not hispanic or latino	female	'--	'--	black or african american	Alive	'--	1945	'--	'--	23845	'--	'--	'--	'--	M0	N0	Stage IIA	T2	7th	'--	'--	'--	'--	'--	'--	'--	'--	'--	'--	'--	'--	not reported	'--	'--	'--	'--	'--	0	626
37242f5a-25ae-4b1f-9ce6-09ce1dc92539	TCGA-E2-A15L	TCGA-BRCA	65	'--	'--	'--	'--	-23845	'--	not hispanic or latino	female	'--	'--	black or african american	Alive	'--	1945	'--	'--	23845	'--	'--	'--	'--	M0	N0	Stage IIA	T2	7th	'--	'--	'--	'--	'--	'--	'--	'--	'--	'--	'--	'--	not reported	'--	'--	'--	'--	'--	0	626
ea8dbc7a-54c6-469c-865e-f49d00b0223d	TCGA-D8-A73W	TCGA-BRCA	79	'--	'--	'--	'--	-29125	385	not hispanic or latino	female	'--	'--	white	Dead	'--	1934	'--	'--	29125	'--	'--	'--	'--	MX	N1a	Stage IIIA	T3	7th	'--	'--	'--	'--	'--	'--	'--	'--	'--	'--	'--	'--	not reported	'--	'--	'--	'--	'--	0	244
ea8dbc7a-54c6-469c-865e-f49d00b0223d	TCGA-D8-A73W	TCGA-BRCA	79	'--	'--	'--	'--	-29125	385	not hispanic or latino	female	'--	'--	white	Dead	'--	1934	'--	'--	29125	'--	'--	'--	'--	MX	N1a	Stage IIIA	T3	7th	'--	'--	'--	'--	'--	'--	'--	'--	'--	'--	'--	'--	not reported	'--	'--	'--	'--	'--	0	244
eadb0562-2165-4adb-ad58-018e73f82780	TCGA-E2-A14W	TCGA-BRCA	78	'--	'--	'--	'--	-28664	'--	not hispanic or latino	male	'--	'--	white	Alive	'--	1930	'--	'--	28664	'--	'--	'--	'--	M0	N0	Stage IIA	T2	6th	'--	'--	'--	'--	'--	'--	'--	'--	'--	'--	'--	'--	not reported	'--	'--	'--	'--	'--	0	974
eadb0562-2165-4adb-ad58-018e73f82780	TCGA-E2-A14W	TCGA-BRCA	78	'--	'--	'--	'--	-28664	'--	not hispanic or latino	male	'--	'--	white	Alive	'--	1930	'--	'--	28664	'--	'--	'--	'--	M0	N0	Stage IIA	T2	6th	'--	'--	'--	'--	'--	'--	'--	'--	'--	'--	'--	'--	not reported	'--	'--	'--	'--	'--	0	974
a12fd22a-7f84-4b6e-b6d8-012e38eb73d7	TCGA-AR-A1AW	TCGA-BRCA	65	'--	'--	'--	'--	-23855	'--	not hispanic or latino	female	'--	'--	white	Alive	'--	1942	'--	'--	23855	'--	'--	'--	'--	M0	N0	Stage IIA	T2	6th	'--	'--	'--	'--	'--	'--	'--	'--	'--	'--	'--	'--	not reported	'--	'--	'--	'--	'--	0	2632
a12fd22a-7f84-4b6e-b6d8-012e38eb73d7	TCGA-AR-A1AW	TCGA-BRCA	65	'--	'--	'--	'--	-23855	'--	not hispanic or latino	female	'--	'--	white	Alive	'--	1942	'--	'--	23855	'--	'--	'--	'--	M0	N0	Stage IIA	T2	6th	'--	'--	'--	'--	'--	'--	'--	'--	'--	'--	'--	'--	not reported	'--	'--	'--	'--	'--	0	2632
8240c4ae-f878-4882-aa07-7857c7ac52cf	TCGA-AN-A0FZ	TCGA-BRCA	45	'--	'--	'--	'--	-16533	'--	not hispanic or latino	female	'--	'--	white	Alive	'--	1965	'--	'--	16533	'--	'--	'--	'--	M0	N2	Stage IIIA	T2	'--	'--	'--	'--	'--	'--	'--	'--	'--	'--	'--	'--	'--	not reported	'--	'--	'--	'--	'--	0	10
8240c4ae-f878-4882-aa07-7857c7ac52cf	TCGA-AN-A0FZ	TCGA-BRCA	45	'--	'--	'--	'--	-16533	'--	not hispanic or latino	female	'--	'--	white	Alive	'--	1965	'--	'--	16533	'--	'--	'--	'--	M0	N2	Stage IIIA	T2	'--	'--	'--	'--	'--	'--	'--	'--	'--	'--	'--	'--	'--	not reported	'--	'--	'--	'--	'--	0	10
eb93df3d-9e25-4e4c-9a5d-350f296e5acf	TCGA-D8-A1X5	TCGA-BRCA	81	'--	'--	'--	'--	-29734	'--	not hispanic or latino	female	'--	'--	white	Alive	'--	1929	'--	'--	29734	'--	'--	'--	'--	MX	N3a	Stage IIIC	T2	7th	'--	'--	'--	'--	'--	'--	'--	'--	'--	'--	'--	'--	not reported	'--	'--	'--	'--	'--	0	565
eb93df3d-9e25-4e4c-9a5d-350f296e5acf	TCGA-D8-A1X5	TCGA-BRCA	81	'--	'--	'--	'--	-29734	'--	not hispanic or latino	female	'--	'--	white	Alive	'--	1929	'--	'--	29734	'--	'--	'--	'--	MX	N3a	Stage IIIC	T2	7th	'--	'--	'--	'--	'--	'--	'--	'--	'--	'--	'--	'--	not reported	'--	'--	'--	'--	'--	0	565
64d4dfae-8d91-464b-adc3-80ba7caf54ae	TCGA-E9-A22E	TCGA-BRCA	56	'--	'--	'--	'--	-20574	'--	not hispanic or latino	female	'--	'--	white	Alive	'--	1955	'--	'--	20574	'--	'--	'--	'--	M0	N2	Stage IIIA	T2	7th	'--	'--	'--	'--	'--	'--	'--	'--	'--	'--	'--	'--	not reported	'--	'--	'--	'--	'--	0	1269
64d4dfae-8d91-464b-adc3-80ba7caf54ae	TCGA-E9-A22E	TCGA-BRCA	56	'--	'--	'--	'--	-20574	'--	not hispanic or latino	female	'--	'--	white	Alive	'--	1955	'--	'--	20574	'--	'--	'--	'--	M0	N2	Stage IIIA	T2	7th	'--	'--	'--	'--	'--	'--	'--	'--	'--	'--	'--	'--	not reported	'--	'--	'--	'--	'--	0	1269
ebc460c2-df88-4dc0-a2c0-aca8072b75ad	TCGA-AN-A0AR	TCGA-BRCA	55	'--	'--	'--	'--	-20152	'--	not hispanic or latino	female	'--	'--	white	Alive	'--	1955	'--	'--	20152	'--	'--	'--	'--	M0	N0	Stage IIA	T2	'--	'--	'--	'--	'--	'--	'--	'--	'--	'--	'--	'--	'--	not reported	'--	'--	'--	'--	'--	0	10
ebc460c2-df88-4dc0-a2c0-aca8072b75ad	TCGA-AN-A0AR	TCGA-BRCA	55	'--	'--	'--	'--	-20152	'--	not hispanic or latino	female	'--	'--	white	Alive	'--	1955	'--	'--	20152	'--	'--	'--	'--	M0	N0	Stage IIA	T2	'--	'--	'--	'--	'--	'--	'--	'--	'--	'--	'--	'--	'--	not reported	'--	'--	'--	'--	'--	0	10
5d1d00c6-fcae-479e-ae1e-de76efd41d98	TCGA-BH-A0BW	TCGA-BRCA	71	'--	'--	'--	'--	-25974	'--	not hispanic or latino	female	'--	'--	black or african american	Alive	'--	1935	'--	'--	25974	'--	'--	'--	'--	M0	N0	Stage I	T1c	6th	'--	'--	'--	'--	'--	'--	'--	'--	'--	'--	'--	'--	not reported	'--	'--	'--	'--	'--	0	2371
5d1d00c6-fcae-479e-ae1e-de76efd41d98	TCGA-BH-A0BW	TCGA-BRCA	71	'--	'--	'--	'--	-25974	'--	not hispanic or latino	female	'--	'--	black or african american	Alive	'--	1935	'--	'--	25974	'--	'--	'--	'--	M0	N0	Stage I	T1c	6th	'--	'--	'--	'--	'--	'--	'--	'--	'--	'--	'--	'--	not reported	'--	'--	'--	'--	'--	0	2371
ec0155ab-1b14-498d-8fa9-9f63e3ccb990	TCGA-E2-A1IH	TCGA-BRCA	80	'--	'--	'--	'--	-29444	'--	not hispanic or latino	female	'--	'--	white	Alive	'--	1928	'--	'--	29444	'--	'--	'--	'--	M0	N0	Stage I	T1c	6th	'--	'--	'--	'--	'--	'--	'--	'--	'--	'--	'--	'--	not reported	'--	'--	'--	'--	'--	0	1026
ec0155ab-1b14-498d-8fa9-9f63e3ccb990	TCGA-E2-A1IH	TCGA-BRCA	80	'--	'--	'--	'--	-29444	'--	not hispanic or latino	female	'--	'--	white	Alive	'--	1928	'--	'--	29444	'--	'--	'--	'--	M0	N0	Stage I	T1c	6th	'--	'--	'--	'--	'--	'--	'--	'--	'--	'--	'--	'--	not reported	'--	'--	'--	'--	'--	0	1026
e68ebfd4-3688-4caa-9e38-7764f9258c30	TCGA-E2-A15T	TCGA-BRCA	65	'--	'--	'--	'--	-24054	'--	not hispanic or latino	female	'--	'--	white	Alive	'--	1945	'--	'--	24054	'--	'--	'--	'--	M0	N0	Stage IIA	T2	7th	'--	'--	'--	'--	'--	'--	'--	'--	'--	'--	'--	'--	not reported	'--	'--	'--	'--	'--	0	1563
e68ebfd4-3688-4caa-9e38-7764f9258c30	TCGA-E2-A15T	TCGA-BRCA	65	'--	'--	'--	'--	-24054	'--	not hispanic or latino	female	'--	'--	white	Alive	'--	1945	'--	'--	24054	'--	'--	'--	'--	M0	N0	Stage IIA	T2	7th	'--	'--	'--	'--	'--	'--	'--	'--	'--	'--	'--	'--	not reported	'--	'--	'--	'--	'--	0	1563
53ff5893-7d5e-4bcb-be9c-665fa34b7824	TCGA-EW-A1OY	TCGA-BRCA	63	'--	'--	'--	'--	-23266	'--	hispanic or latino	female	'--	'--	white	Alive	'--	1946	'--	'--	23266	'--	'--	'--	'--	MX	N0	Stage IIA	T2	6th	'--	'--	'--	'--	'--	'--	'--	'--	'--	'--	'--	'--	not reported	'--	'--	'--	'--	'--	0	908
53ff5893-7d5e-4bcb-be9c-665fa34b7824	TCGA-EW-A1OY	TCGA-BRCA	63	'--	'--	'--	'--	-23266	'--	hispanic or latino	female	'--	'--	white	Alive	'--	1946	'--	'--	23266	'--	'--	'--	'--	MX	N0	Stage IIA	T2	6th	'--	'--	'--	'--	'--	'--	'--	'--	'--	'--	'--	'--	not reported	'--	'--	'--	'--	'--	0	908
0807435a-e75e-4e04-8e45-ed0cd49a841a	TCGA-B6-A0IA	TCGA-BRCA	51	'--	'--	'--	'--	-18748	'--	not hispanic or latino	female	'--	'--	white	Alive	'--	1941	'--	'--	18748	'--	'--	'--	'--	M0	N0 (i-)	Stage IIA	T2	'--	'--	'--	'--	'--	'--	'--	'--	'--	'--	'--	'--	'--	not reported	'--	'--	'--	'--	'--	0	8391
0807435a-e75e-4e04-8e45-ed0cd49a841a	TCGA-B6-A0IA	TCGA-BRCA	51	'--	'--	'--	'--	-18748	'--	not hispanic or latino	female	'--	'--	white	Alive	'--	1941	'--	'--	18748	'--	'--	'--	'--	M0	N0 (i-)	Stage IIA	T2	'--	'--	'--	'--	'--	'--	'--	'--	'--	'--	'--	'--	'--	not reported	'--	'--	'--	'--	'--	0	8391
53886143-c1c6-40e9-88e6-e4e5e0271fc8	TCGA-A2-A3XX	TCGA-BRCA	49	'--	'--	'--	'--	-17981	1439	not hispanic or latino	female	'--	'--	black or african american	Dead	'--	1960	'--	'--	17981	'--	'--	'--	'--	M0	N0	Stage IIA	T2	7th	'--	'--	'--	'--	'--	'--	'--	'--	'--	'--	'--	'--	not reported	'--	'--	'--	'--	'--	0	1168
53886143-c1c6-40e9-88e6-e4e5e0271fc8	TCGA-A2-A3XX	TCGA-BRCA	49	'--	'--	'--	'--	-17981	1439	not hispanic or latino	female	'--	'--	black or african american	Dead	'--	1960	'--	'--	17981	'--	'--	'--	'--	M0	N0	Stage IIA	T2	7th	'--	'--	'--	'--	'--	'--	'--	'--	'--	'--	'--	'--	not reported	'--	'--	'--	'--	'--	0	1168
ed6cef77-1bd9-4e3b-b576-550a91e4253a	TCGA-EW-A1J1	TCGA-BRCA	38	'--	'--	'--	'--	-14122	'--	hispanic or latino	female	'--	'--	white	Alive	'--	1972	'--	'--	14122	'--	'--	'--	'--	M0	N1a	Stage IIB	T2	7th	'--	'--	'--	'--	'--	'--	'--	'--	'--	'--	'--	'--	not reported	'--	'--	'--	'--	'--	0	575
ed6cef77-1bd9-4e3b-b576-550a91e4253a	TCGA-EW-A1J1	TCGA-BRCA	38	'--	'--	'--	'--	-14122	'--	hispanic or latino	female	'--	'--	white	Alive	'--	1972	'--	'--	14122	'--	'--	'--	'--	M0	N1a	Stage IIB	T2	7th	'--	'--	'--	'--	'--	'--	'--	'--	'--	'--	'--	'--	not reported	'--	'--	'--	'--	'--	0	575
eda6d2d5-4199-4f76-a45b-1d0401b4e54c	TCGA-AR-A1AR	TCGA-BRCA	50	'--	'--	'--	'--	-18482	524	not hispanic or latino	female	'--	'--	white	Dead	'--	1957	2008	'--	18482	'--	'--	'--	'--	M0	N2	Stage IIIA	T1	6th	'--	'--	'--	'--	'--	'--	'--	'--	'--	'--	'--	'--	not reported	'--	'--	'--	'--	'--	0	'--
eda6d2d5-4199-4f76-a45b-1d0401b4e54c	TCGA-AR-A1AR	TCGA-BRCA	50	'--	'--	'--	'--	-18482	524	not hispanic or latino	female	'--	'--	white	Dead	'--	1957	2008	'--	18482	'--	'--	'--	'--	M0	N2	Stage IIIA	T1	6th	'--	'--	'--	'--	'--	'--	'--	'--	'--	'--	'--	'--	not reported	'--	'--	'--	'--	'--	0	'--
298a1710-deb4-4064-a0f2-da32d43aa217	TCGA-C8-A12Y	TCGA-BRCA	44	'--	'--	'--	'--	'--	'--	not hispanic or latino	female	'--	'--	asian	Alive	'--	1966	'--	'--	'--	'--	'--	'--	'--	M0	N1	Stage IIB	T2	6th	'--	'--	'--	'--	'--	'--	'--	'--	'--	'--	'--	'--	not reported	'--	'--	'--	'--	'--	0	1476
298a1710-deb4-4064-a0f2-da32d43aa217	TCGA-C8-A12Y	TCGA-BRCA	44	'--	'--	'--	'--	'--	'--	not hispanic or latino	female	'--	'--	asian	Alive	'--	1966	'--	'--	'--	'--	'--	'--	'--	M0	N1	Stage IIB	T2	6th	'--	'--	'--	'--	'--	'--	'--	'--	'--	'--	'--	'--	not reported	'--	'--	'--	'--	'--	0	1476
eebad74f-5961-4e91-b0eb-157a2f6f952b	TCGA-E2-A1L8	TCGA-BRCA	52	'--	'--	'--	'--	-19187	'--	not hispanic or latino	female	'--	'--	black or african american	Alive	'--	1956	'--	'--	19187	'--	'--	'--	'--	M0	N1a	Stage IIB	T2	6th	'--	'--	'--	'--	'--	'--	'--	'--	'--	'--	'--	'--	not reported	'--	'--	'--	'--	'--	0	2240
eebad74f-5961-4e91-b0eb-157a2f6f952b	TCGA-E2-A1L8	TCGA-BRCA	52	'--	'--	'--	'--	-19187	'--	not hispanic or latino	female	'--	'--	black or african american	Alive	'--	1956	'--	'--	19187	'--	'--	'--	'--	M0	N1a	Stage IIB	T2	6th	'--	'--	'--	'--	'--	'--	'--	'--	'--	'--	'--	'--	not reported	'--	'--	'--	'--	'--	0	2240
56203436-8634-4fd0-96b5-ba6be9d87857	TCGA-D8-A1JK	TCGA-BRCA	90	'--	'--	'--	'--	-32872	'--	not hispanic or latino	female	'--	'--	white	Alive	'--	1920	'--	'--	32872	'--	'--	'--	'--	M0	N0	Stage IIA	T2	7th	'--	'--	'--	'--	'--	'--	'--	'--	'--	'--	'--	'--	not reported	'--	'--	'--	'--	'--	0	0
56203436-8634-4fd0-96b5-ba6be9d87857	TCGA-D8-A1JK	TCGA-BRCA	90	'--	'--	'--	'--	-32872	'--	not hispanic or latino	female	'--	'--	white	Alive	'--	1920	'--	'--	32872	'--	'--	'--	'--	M0	N0	Stage IIA	T2	7th	'--	'--	'--	'--	'--	'--	'--	'--	'--	'--	'--	'--	not reported	'--	'--	'--	'--	'--	0	0
ef4cbd38-bc79-4d60-a715-647edd2ebe9e	TCGA-E2-A1LG	TCGA-BRCA	50	'--	'--	'--	'--	-18492	'--	not hispanic or latino	female	'--	'--	black or african american	Alive	'--	1960	'--	'--	18492	'--	'--	'--	'--	M0	N0	Stage IIA	T2	7th	'--	'--	'--	'--	'--	'--	'--	'--	'--	'--	'--	'--	not reported	'--	'--	'--	'--	'--	0	1523
ef4cbd38-bc79-4d60-a715-647edd2ebe9e	TCGA-E2-A1LG	TCGA-BRCA	50	'--	'--	'--	'--	-18492	'--	not hispanic or latino	female	'--	'--	black or african american	Alive	'--	1960	'--	'--	18492	'--	'--	'--	'--	M0	N0	Stage IIA	T2	7th	'--	'--	'--	'--	'--	'--	'--	'--	'--	'--	'--	'--	not reported	'--	'--	'--	'--	'--	0	1523
c02699b5-580a-4d55-971e-f4692b2cce57	TCGA-A2-A3XW	TCGA-BRCA	42	'--	'--	'--	'--	-15670	'--	not hispanic or latino	female	'--	'--	black or african american	Alive	'--	1967	'--	'--	15670	'--	'--	'--	'--	M0	N1a	Stage IIB	T2	7th	'--	'--	'--	'--	'--	'--	'--	'--	'--	'--	'--	'--	not reported	'--	'--	'--	'--	'--	0	1712
c02699b5-580a-4d55-971e-f4692b2cce57	TCGA-A2-A3XW	TCGA-BRCA	42	'--	'--	'--	'--	-15670	'--	not hispanic or latino	female	'--	'--	black or african american	Alive	'--	1967	'--	'--	15670	'--	'--	'--	'--	M0	N1a	Stage IIB	T2	7th	'--	'--	'--	'--	'--	'--	'--	'--	'--	'--	'--	'--	not reported	'--	'--	'--	'--	'--	0	1712
f02931f8-d72a-481d-b532-8b141dab115f	TCGA-B6-A0WW	TCGA-BRCA	58	'--	'--	'--	'--	-21479	558	not hispanic or latino	female	'--	'--	black or african american	Dead	'--	1939	1998	'--	21479	'--	'--	'--	'--	MX	N1b	Stage X	T2	4th	'--	'--	'--	'--	'--	'--	'--	'--	'--	'--	'--	'--	not reported	'--	'--	'--	'--	'--	0	'--
f02931f8-d72a-481d-b532-8b141dab115f	TCGA-B6-A0WW	TCGA-BRCA	58	'--	'--	'--	'--	-21479	558	not hispanic or latino	female	'--	'--	black or african american	Dead	'--	1939	1998	'--	21479	'--	'--	'--	'--	MX	N1b	Stage X	T2	4th	'--	'--	'--	'--	'--	'--	'--	'--	'--	'--	'--	'--	not reported	'--	'--	'--	'--	'--	0	'--
f45210d3-9e66-4f5e-bef1-5ee5547cc893	TCGA-EW-A1PC	TCGA-BRCA	66	'--	'--	'--	'--	-24434	'--	not hispanic or latino	female	'--	'--	black or african american	Alive	'--	1945	'--	'--	24434	'--	'--	'--	'--	MX	N0 (i-)	Stage IIB	T3	7th	'--	'--	'--	'--	'--	'--	'--	'--	'--	'--	'--	'--	not reported	'--	'--	'--	'--	'--	0	187
f45210d3-9e66-4f5e-bef1-5ee5547cc893	TCGA-EW-A1PC	TCGA-BRCA	66	'--	'--	'--	'--	-24434	'--	not hispanic or latino	female	'--	'--	black or african american	Alive	'--	1945	'--	'--	24434	'--	'--	'--	'--	MX	N0 (i-)	Stage IIB	T3	7th	'--	'--	'--	'--	'--	'--	'--	'--	'--	'--	'--	'--	not reported	'--	'--	'--	'--	'--	0	187
8db69f1d-72e2-40ba-ad8a-cf228499840d	TCGA-C8-A8HP	TCGA-BRCA	59	'--	'--	'--	'--	-21613	'--	not hispanic or latino	female	'--	'--	asian	Alive	'--	1954	'--	'--	21613	'--	'--	'--	'--	M0	N2	Stage IIIA	T2	7th	'--	'--	'--	'--	'--	'--	'--	'--	'--	'--	'--	'--	not reported	'--	'--	'--	'--	'--	0	396
8db69f1d-72e2-40ba-ad8a-cf228499840d	TCGA-C8-A8HP	TCGA-BRCA	59	'--	'--	'--	'--	-21613	'--	not hispanic or latino	female	'--	'--	asian	Alive	'--	1954	'--	'--	21613	'--	'--	'--	'--	M0	N2	Stage IIIA	T2	7th	'--	'--	'--	'--	'--	'--	'--	'--	'--	'--	'--	'--	not reported	'--	'--	'--	'--	'--	0	396
d1fd8ed2-be13-4272-b31e-df86911db3b1	TCGA-AR-A24P	TCGA-BRCA	47	'--	'--	'--	'--	-17490	'--	not hispanic or latino	female	'--	'--	white	Alive	'--	1958	'--	'--	17490	'--	'--	'--	'--	M0	N0	Stage I	T1	6th	'--	'--	'--	'--	'--	'--	'--	'--	'--	'--	'--	'--	not reported	'--	'--	'--	'--	'--	0	84
d1fd8ed2-be13-4272-b31e-df86911db3b1	TCGA-AR-A24P	TCGA-BRCA	47	'--	'--	'--	'--	-17490	'--	not hispanic or latino	female	'--	'--	white	Alive	'--	1958	'--	'--	17490	'--	'--	'--	'--	M0	N0	Stage I	T1	6th	'--	'--	'--	'--	'--	'--	'--	'--	'--	'--	'--	'--	not reported	'--	'--	'--	'--	'--	0	84
b6c286c6-2755-419b-87d3-59c7feda9653	TCGA-C8-A138	TCGA-BRCA	54	'--	'--	'--	'--	-20053	'--	not hispanic or latino	female	'--	'--	asian	Alive	'--	1956	'--	'--	20053	'--	'--	'--	'--	M0	N2	Stage IIIA	T2	6th	'--	'--	'--	'--	'--	'--	'--	'--	'--	'--	'--	'--	not reported	'--	'--	'--	'--	'--	0	380
b6c286c6-2755-419b-87d3-59c7feda9653	TCGA-C8-A138	TCGA-BRCA	54	'--	'--	'--	'--	-20053	'--	not hispanic or latino	female	'--	'--	asian	Alive	'--	1956	'--	'--	20053	'--	'--	'--	'--	M0	N2	Stage IIIA	T2	6th	'--	'--	'--	'--	'--	'--	'--	'--	'--	'--	'--	'--	not reported	'--	'--	'--	'--	'--	0	380
7e1673f8-5758-4963-8804-d5e39f06205b	TCGA-C8-A12V	TCGA-BRCA	55	'--	'--	'--	'--	-20346	'--	not hispanic or latino	female	'--	'--	asian	Alive	'--	1955	'--	'--	20346	'--	'--	'--	'--	M0	N0	Stage IIA	T2	6th	'--	'--	'--	'--	'--	'--	'--	'--	'--	'--	'--	'--	not reported	'--	'--	'--	'--	'--	0	385
7e1673f8-5758-4963-8804-d5e39f06205b	TCGA-C8-A12V	TCGA-BRCA	55	'--	'--	'--	'--	-20346	'--	not hispanic or latino	female	'--	'--	asian	Alive	'--	1955	'--	'--	20346	'--	'--	'--	'--	M0	N0	Stage IIA	T2	6th	'--	'--	'--	'--	'--	'--	'--	'--	'--	'--	'--	'--	not reported	'--	'--	'--	'--	'--	0	385
d3a75976-67d3-40fa-9f6f-cf2a3d7b773c	TCGA-BH-A0B8	TCGA-BRCA	64	'--	'--	'--	'--	-23380	'--	not reported	female	'--	'--	white	Alive	'--	1942	'--	'--	23380	'--	'--	'--	'--	M0	N0 (i-)	Stage I	T1b	'--	'--	'--	'--	'--	'--	'--	'--	'--	'--	'--	'--	'--	not reported	'--	'--	'--	'--	'--	0	1569
d3a75976-67d3-40fa-9f6f-cf2a3d7b773c	TCGA-BH-A0B8	TCGA-BRCA	64	'--	'--	'--	'--	-23380	'--	not reported	female	'--	'--	white	Alive	'--	1942	'--	'--	23380	'--	'--	'--	'--	M0	N0 (i-)	Stage I	T1b	'--	'--	'--	'--	'--	'--	'--	'--	'--	'--	'--	'--	'--	not reported	'--	'--	'--	'--	'--	0	1569
bf88ddf5-a6d4-498c-bf7f-db9bfabff72d	TCGA-A2-A0EO	TCGA-BRCA	54	'--	'--	'--	'--	-19880	'--	not hispanic or latino	female	'--	'--	white	Alive	'--	1949	'--	'--	19880	'--	'--	'--	'--	M0	N0 (i-)	Stage IA	T1	6th	'--	'--	'--	'--	'--	'--	'--	'--	'--	'--	'--	'--	not reported	'--	'--	'--	'--	'--	0	2442
bf88ddf5-a6d4-498c-bf7f-db9bfabff72d	TCGA-A2-A0EO	TCGA-BRCA	54	'--	'--	'--	'--	-19880	'--	not hispanic or latino	female	'--	'--	white	Alive	'--	1949	'--	'--	19880	'--	'--	'--	'--	M0	N0 (i-)	Stage IA	T1	6th	'--	'--	'--	'--	'--	'--	'--	'--	'--	'--	'--	'--	not reported	'--	'--	'--	'--	'--	0	2442
f130f376-5801-40f9-975d-a7e2f7b5670d	TCGA-A7-A0DB	TCGA-BRCA	56	'--	'--	'--	'--	-20570	'--	not hispanic or latino	female	'--	'--	white	Alive	'--	1953	'--	'--	20570	'--	'--	'--	'--	M0	N0 (i-)	Stage IIA	T2	'--	'--	'--	'--	'--	'--	'--	'--	'--	'--	'--	'--	'--	not reported	'--	'--	'--	'--	'--	0	1007
f130f376-5801-40f9-975d-a7e2f7b5670d	TCGA-A7-A0DB	TCGA-BRCA	56	'--	'--	'--	'--	-20570	'--	not hispanic or latino	female	'--	'--	white	Alive	'--	1953	'--	'--	20570	'--	'--	'--	'--	M0	N0 (i-)	Stage IIA	T2	'--	'--	'--	'--	'--	'--	'--	'--	'--	'--	'--	'--	'--	not reported	'--	'--	'--	'--	'--	0	1007
f251cb6c-d18e-4691-9c82-24ed1ac0abf9	TCGA-BH-A0BP	TCGA-BRCA	76	'--	'--	'--	'--	-27917	2296	not hispanic or latino	female	'--	'--	white	Dead	'--	1930	'--	'--	27917	'--	'--	'--	'--	M0	N0	Stage I	T1c	6th	'--	'--	'--	'--	'--	'--	'--	'--	'--	'--	'--	'--	not reported	'--	'--	'--	'--	'--	0	1481
f251cb6c-d18e-4691-9c82-24ed1ac0abf9	TCGA-BH-A0BP	TCGA-BRCA	76	'--	'--	'--	'--	-27917	2296	not hispanic or latino	female	'--	'--	white	Dead	'--	1930	'--	'--	27917	'--	'--	'--	'--	M0	N0	Stage I	T1c	6th	'--	'--	'--	'--	'--	'--	'--	'--	'--	'--	'--	'--	not reported	'--	'--	'--	'--	'--	0	1481
d3d545b3-457f-4389-821f-704cb24aff7f	TCGA-AR-A256	TCGA-BRCA	45	'--	'--	'--	'--	-16642	2854	not reported	female	'--	'--	white	Dead	'--	1956	2008	'--	16642	'--	'--	'--	'--	M0	N0	Stage IIA	T2	5th	'--	'--	'--	'--	'--	'--	'--	'--	'--	'--	'--	'--	not reported	'--	'--	'--	'--	'--	0	'--
d3d545b3-457f-4389-821f-704cb24aff7f	TCGA-AR-A256	TCGA-BRCA	45	'--	'--	'--	'--	-16642	2854	not reported	female	'--	'--	white	Dead	'--	1956	2008	'--	16642	'--	'--	'--	'--	M0	N0	Stage IIA	T2	5th	'--	'--	'--	'--	'--	'--	'--	'--	'--	'--	'--	'--	not reported	'--	'--	'--	'--	'--	0	'--
f2622cdb-ac92-42b3-a1ca-67e133c3dd4a	TCGA-AC-A3OD	TCGA-BRCA	68	'--	'--	'--	'--	-25186	'--	not hispanic or latino	female	'--	'--	white	Alive	'--	1943	'--	'--	25186	'--	'--	'--	'--	MX	N1mi	Stage IIB	T2	7th	'--	'--	'--	'--	'--	'--	'--	'--	'--	'--	'--	'--	not reported	'--	'--	'--	'--	'--	0	451
f2622cdb-ac92-42b3-a1ca-67e133c3dd4a	TCGA-AC-A3OD	TCGA-BRCA	68	'--	'--	'--	'--	-25186	'--	not hispanic or latino	female	'--	'--	white	Alive	'--	1943	'--	'--	25186	'--	'--	'--	'--	MX	N1mi	Stage IIB	T2	7th	'--	'--	'--	'--	'--	'--	'--	'--	'--	'--	'--	'--	not reported	'--	'--	'--	'--	'--	0	451
f2bbfa9d-9a9d-4f46-9fde-378e4c44e2ad	TCGA-BH-A0DK	TCGA-BRCA	49	'--	'--	'--	'--	-18237	'--	not reported	female	'--	'--	white	Alive	'--	1960	'--	'--	18237	'--	'--	'--	'--	M0	N0 (i-)	Stage IIA	T2	'--	'--	'--	'--	'--	'--	'--	'--	'--	'--	'--	'--	'--	not reported	'--	'--	'--	'--	'--	0	423
f2bbfa9d-9a9d-4f46-9fde-378e4c44e2ad	TCGA-BH-A0DK	TCGA-BRCA	49	'--	'--	'--	'--	-18237	'--	not reported	female	'--	'--	white	Alive	'--	1960	'--	'--	18237	'--	'--	'--	'--	M0	N0 (i-)	Stage IIA	T2	'--	'--	'--	'--	'--	'--	'--	'--	'--	'--	'--	'--	'--	not reported	'--	'--	'--	'--	'--	0	423
d4e7426c-9739-4585-9114-e564b13c7c02	TCGA-BH-A1FG	TCGA-BRCA	88	'--	'--	'--	'--	-32295	577	not hispanic or latino	female	'--	'--	white	Dead	'--	1910	2008	'--	32295	'--	'--	'--	'--	M0	NX	Stage I	T1c	5th	'--	'--	'--	'--	'--	'--	'--	'--	'--	'--	'--	'--	not reported	'--	'--	'--	'--	'--	0	'--
d4e7426c-9739-4585-9114-e564b13c7c02	TCGA-BH-A1FG	TCGA-BRCA	88	'--	'--	'--	'--	-32295	577	not hispanic or latino	female	'--	'--	white	Dead	'--	1910	2008	'--	32295	'--	'--	'--	'--	M0	NX	Stage I	T1c	5th	'--	'--	'--	'--	'--	'--	'--	'--	'--	'--	'--	'--	not reported	'--	'--	'--	'--	'--	0	'--
f2e28af9-c40e-41c4-9e82-205cca38f26a	TCGA-EW-A1P1	TCGA-BRCA	68	'--	'--	'--	'--	-24923	'--	hispanic or latino	female	'--	'--	white	Alive	'--	1940	'--	'--	24923	'--	'--	'--	'--	MX	N3b	Stage IIIC	T2	6th	'--	'--	'--	'--	'--	'--	'--	'--	'--	'--	'--	'--	not reported	'--	'--	'--	'--	'--	0	1210
f2e28af9-c40e-41c4-9e82-205cca38f26a	TCGA-EW-A1P1	TCGA-BRCA	68	'--	'--	'--	'--	-24923	'--	hispanic or latino	female	'--	'--	white	Alive	'--	1940	'--	'--	24923	'--	'--	'--	'--	MX	N3b	Stage IIIC	T2	6th	'--	'--	'--	'--	'--	'--	'--	'--	'--	'--	'--	'--	not reported	'--	'--	'--	'--	'--	0	1210
5e4187c9-98f8-4bdb-a8da-6a914e96f47a	TCGA-A8-A082	TCGA-BRCA	58	'--	'--	'--	'--	-21338	'--	not reported	female	'--	'--	not reported	Alive	'--	1950	'--	'--	21338	'--	'--	'--	'--	M0	N1a	Stage IIB	T2	6th	'--	'--	'--	'--	'--	'--	'--	'--	'--	'--	'--	'--	not reported	'--	'--	'--	'--	'--	0	549
5e4187c9-98f8-4bdb-a8da-6a914e96f47a	TCGA-A8-A082	TCGA-BRCA	58	'--	'--	'--	'--	-21338	'--	not reported	female	'--	'--	not reported	Alive	'--	1950	'--	'--	21338	'--	'--	'--	'--	M0	N1a	Stage IIB	T2	6th	'--	'--	'--	'--	'--	'--	'--	'--	'--	'--	'--	'--	not reported	'--	'--	'--	'--	'--	0	549
d5e9a403-88ce-40fc-bb85-80cf3f8ff6bc	TCGA-D8-A1J9	TCGA-BRCA	48	'--	'--	'--	'--	-17879	'--	not hispanic or latino	female	'--	'--	white	Alive	'--	1962	'--	'--	17879	'--	'--	'--	'--	M0	N0	Stage IA	T1c	7th	'--	'--	'--	'--	'--	'--	'--	'--	'--	'--	'--	'--	not reported	'--	'--	'--	'--	'--	0	532
d5e9a403-88ce-40fc-bb85-80cf3f8ff6bc	TCGA-D8-A1J9	TCGA-BRCA	48	'--	'--	'--	'--	-17879	'--	not hispanic or latino	female	'--	'--	white	Alive	'--	1962	'--	'--	17879	'--	'--	'--	'--	M0	N0	Stage IA	T1c	7th	'--	'--	'--	'--	'--	'--	'--	'--	'--	'--	'--	'--	not reported	'--	'--	'--	'--	'--	0	532
a76774fe-7298-4d68-a2b2-c1bad93f0c31	TCGA-GM-A2DL	TCGA-BRCA	50	'--	'--	'--	'--	-18475	'--	not hispanic or latino	female	'--	'--	white	Alive	'--	1953	'--	'--	18475	'--	'--	'--	'--	M0	N0 (i-)	Stage I	T1c	6th	'--	'--	'--	'--	'--	'--	'--	'--	'--	'--	'--	'--	not reported	'--	'--	'--	'--	'--	0	3519
a76774fe-7298-4d68-a2b2-c1bad93f0c31	TCGA-GM-A2DL	TCGA-BRCA	50	'--	'--	'--	'--	-18475	'--	not hispanic or latino	female	'--	'--	white	Alive	'--	1953	'--	'--	18475	'--	'--	'--	'--	M0	N0 (i-)	Stage I	T1c	6th	'--	'--	'--	'--	'--	'--	'--	'--	'--	'--	'--	'--	not reported	'--	'--	'--	'--	'--	0	3519
d69e59a8-b10b-46f5-b859-b6c178d90506	TCGA-A7-A0CJ	TCGA-BRCA	57	'--	'--	'--	'--	-21014	'--	not hispanic or latino	female	'--	'--	white	Alive	'--	1953	'--	'--	21014	'--	'--	'--	'--	M0	N0 (i-)	Stage IIA	T2	'--	'--	'--	'--	'--	'--	'--	'--	'--	'--	'--	'--	'--	not reported	'--	'--	'--	'--	'--	0	931
d69e59a8-b10b-46f5-b859-b6c178d90506	TCGA-A7-A0CJ	TCGA-BRCA	57	'--	'--	'--	'--	-21014	'--	not hispanic or latino	female	'--	'--	white	Alive	'--	1953	'--	'--	21014	'--	'--	'--	'--	M0	N0 (i-)	Stage IIA	T2	'--	'--	'--	'--	'--	'--	'--	'--	'--	'--	'--	'--	'--	not reported	'--	'--	'--	'--	'--	0	931
a8015490-9740-45c9-8bd2-eb6d1beefc2e	TCGA-E2-A152	TCGA-BRCA	56	'--	'--	'--	'--	-20705	'--	not hispanic or latino	female	'--	'--	white	Alive	'--	1953	'--	'--	20705	'--	'--	'--	'--	M0	N0	Stage I	T1c	6th	'--	'--	'--	'--	'--	'--	'--	'--	'--	'--	'--	'--	not reported	'--	'--	'--	'--	'--	0	2128
a8015490-9740-45c9-8bd2-eb6d1beefc2e	TCGA-E2-A152	TCGA-BRCA	56	'--	'--	'--	'--	-20705	'--	not hispanic or latino	female	'--	'--	white	Alive	'--	1953	'--	'--	20705	'--	'--	'--	'--	M0	N0	Stage I	T1c	6th	'--	'--	'--	'--	'--	'--	'--	'--	'--	'--	'--	'--	not reported	'--	'--	'--	'--	'--	0	2128
4dfc233b-ed03-4825-8089-e04cdee99996	TCGA-EW-A1PD	TCGA-BRCA	61	'--	'--	'--	'--	-22536	'--	hispanic or latino	male	'--	'--	white	Alive	'--	1949	'--	'--	22536	'--	'--	'--	'--	M0	N1a	Stage IIA	T1c	7th	'--	'--	'--	'--	'--	'--	'--	'--	'--	'--	'--	'--	not reported	'--	'--	'--	'--	'--	0	424
4dfc233b-ed03-4825-8089-e04cdee99996	TCGA-EW-A1PD	TCGA-BRCA	61	'--	'--	'--	'--	-22536	'--	hispanic or latino	male	'--	'--	white	Alive	'--	1949	'--	'--	22536	'--	'--	'--	'--	M0	N1a	Stage IIA	T1c	7th	'--	'--	'--	'--	'--	'--	'--	'--	'--	'--	'--	'--	not reported	'--	'--	'--	'--	'--	0	424
d7808cbc-4b8c-467b-b2c3-f48d05b9ecab	TCGA-A8-A08Z	TCGA-BRCA	76	'--	'--	'--	'--	-28003	'--	not reported	female	'--	'--	not reported	Alive	'--	1928	'--	'--	28003	'--	'--	'--	'--	M0	N3a	'--	T4b	6th	'--	'--	'--	'--	'--	'--	'--	'--	'--	'--	'--	'--	not reported	'--	'--	'--	'--	'--	0	1217
d7808cbc-4b8c-467b-b2c3-f48d05b9ecab	TCGA-A8-A08Z	TCGA-BRCA	76	'--	'--	'--	'--	-28003	'--	not reported	female	'--	'--	not reported	Alive	'--	1928	'--	'--	28003	'--	'--	'--	'--	M0	N3a	'--	T4b	6th	'--	'--	'--	'--	'--	'--	'--	'--	'--	'--	'--	'--	not reported	'--	'--	'--	'--	'--	0	1217
2d4c778c-7f77-4f0a-8261-2086accf15fd	TCGA-AO-A03P	TCGA-BRCA	54	'--	'--	'--	'--	-19724	2911	not hispanic or latino	female	'--	'--	black or african american	Dead	'--	1949	'--	'--	19724	'--	'--	'--	'--	M0	N1	Stage IIB	T2	6th	'--	'--	'--	'--	'--	'--	'--	'--	'--	'--	'--	'--	not reported	'--	'--	'--	'--	'--	0	2576
2d4c778c-7f77-4f0a-8261-2086accf15fd	TCGA-AO-A03P	TCGA-BRCA	54	'--	'--	'--	'--	-19724	2911	not hispanic or latino	female	'--	'--	black or african american	Dead	'--	1949	'--	'--	19724	'--	'--	'--	'--	M0	N1	Stage IIB	T2	6th	'--	'--	'--	'--	'--	'--	'--	'--	'--	'--	'--	'--	not reported	'--	'--	'--	'--	'--	0	2576
a482fc4c-ff1d-46a0-a968-7df06422cc4b	TCGA-B6-A0WX	TCGA-BRCA	40	'--	'--	'--	'--	-14784	639	not hispanic or latino	female	'--	'--	black or african american	Dead	'--	1958	1999	'--	14784	'--	'--	'--	'--	M0	N1b	Stage IIIA	T3	5th	'--	'--	'--	'--	'--	'--	'--	'--	'--	'--	'--	'--	not reported	'--	'--	'--	'--	'--	0	'--
a482fc4c-ff1d-46a0-a968-7df06422cc4b	TCGA-B6-A0WX	TCGA-BRCA	40	'--	'--	'--	'--	-14784	639	not hispanic or latino	female	'--	'--	black or african american	Dead	'--	1958	1999	'--	14784	'--	'--	'--	'--	M0	N1b	Stage IIIA	T3	5th	'--	'--	'--	'--	'--	'--	'--	'--	'--	'--	'--	'--	not reported	'--	'--	'--	'--	'--	0	'--
a381275f-8858-4793-a8a2-0ca9db7274c8	TCGA-EW-A1J2	TCGA-BRCA	50	'--	'--	'--	'--	-18558	'--	not hispanic or latino	female	'--	'--	black or african american	Alive	'--	1960	'--	'--	18558	'--	'--	'--	'--	MX	N1mi	'--	T1c	7th	'--	'--	'--	'--	'--	'--	'--	'--	'--	'--	'--	'--	not reported	'--	'--	'--	'--	'--	0	403
a381275f-8858-4793-a8a2-0ca9db7274c8	TCGA-EW-A1J2	TCGA-BRCA	50	'--	'--	'--	'--	-18558	'--	not hispanic or latino	female	'--	'--	black or african american	Alive	'--	1960	'--	'--	18558	'--	'--	'--	'--	MX	N1mi	'--	T1c	7th	'--	'--	'--	'--	'--	'--	'--	'--	'--	'--	'--	'--	not reported	'--	'--	'--	'--	'--	0	403
4b54e06e-a280-4981-a4e1-9aea154341b4	TCGA-UL-AAZ6	TCGA-BRCA	73	'--	'--	'--	'--	-26999	'--	not hispanic or latino	female	'--	'--	black or african american	Alive	'--	1940	'--	'--	26999	'--	'--	'--	'--	MX	N0	Stage IIA	T2	7th	'--	'--	'--	'--	'--	'--	'--	'--	'--	'--	'--	'--	not reported	'--	'--	'--	'--	'--	0	518
4b54e06e-a280-4981-a4e1-9aea154341b4	TCGA-UL-AAZ6	TCGA-BRCA	73	'--	'--	'--	'--	-26999	'--	not hispanic or latino	female	'--	'--	black or african american	Alive	'--	1940	'--	'--	26999	'--	'--	'--	'--	MX	N0	Stage IIA	T2	7th	'--	'--	'--	'--	'--	'--	'--	'--	'--	'--	'--	'--	not reported	'--	'--	'--	'--	'--	0	518
d8492ebd-3d94-4a4b-8de7-386526691cc2	TCGA-E2-A1BC	TCGA-BRCA	63	'--	'--	'--	'--	-23168	'--	not reported	female	'--	'--	not reported	Alive	'--	1947	'--	'--	23168	'--	'--	'--	'--	M0	N0	Stage IA	T1c	7th	'--	'--	'--	'--	'--	'--	'--	'--	'--	'--	'--	'--	not reported	'--	'--	'--	'--	'--	0	501
d8492ebd-3d94-4a4b-8de7-386526691cc2	TCGA-E2-A1BC	TCGA-BRCA	63	'--	'--	'--	'--	-23168	'--	not reported	female	'--	'--	not reported	Alive	'--	1947	'--	'--	23168	'--	'--	'--	'--	M0	N0	Stage IA	T1c	7th	'--	'--	'--	'--	'--	'--	'--	'--	'--	'--	'--	'--	not reported	'--	'--	'--	'--	'--	0	501
d13fb44b-291b-4ea4-920c-142daa8d1989	TCGA-AC-A5EH	TCGA-BRCA	76	'--	'--	'--	'--	-27964	'--	not hispanic or latino	female	'--	'--	black or african american	Alive	'--	1936	'--	'--	27964	'--	'--	'--	'--	MX	N1mi	Stage IIB	T2	7th	'--	'--	'--	'--	'--	'--	'--	'--	'--	'--	'--	'--	not reported	'--	'--	'--	'--	'--	0	511
d13fb44b-291b-4ea4-920c-142daa8d1989	TCGA-AC-A5EH	TCGA-BRCA	76	'--	'--	'--	'--	-27964	'--	not hispanic or latino	female	'--	'--	black or african american	Alive	'--	1936	'--	'--	27964	'--	'--	'--	'--	MX	N1mi	Stage IIB	T2	7th	'--	'--	'--	'--	'--	'--	'--	'--	'--	'--	'--	'--	not reported	'--	'--	'--	'--	'--	0	511
5c8983f2-9788-4dfa-971c-3ec457b6166e	TCGA-A2-A0CL	TCGA-BRCA	37	'--	'--	'--	'--	-13556	'--	not hispanic or latino	female	'--	'--	black or african american	Alive	'--	1969	'--	'--	13556	'--	'--	'--	'--	M0	N2a	Stage IIIA	T3	6th	'--	'--	'--	'--	'--	'--	'--	'--	'--	'--	'--	'--	not reported	'--	'--	'--	'--	'--	0	3015
5c8983f2-9788-4dfa-971c-3ec457b6166e	TCGA-A2-A0CL	TCGA-BRCA	37	'--	'--	'--	'--	-13556	'--	not hispanic or latino	female	'--	'--	black or african american	Alive	'--	1969	'--	'--	13556	'--	'--	'--	'--	M0	N2a	Stage IIIA	T3	6th	'--	'--	'--	'--	'--	'--	'--	'--	'--	'--	'--	'--	not reported	'--	'--	'--	'--	'--	0	3015
d8ecba6a-9fff-4993-a799-9a8d2aea524e	TCGA-E2-A1LH	TCGA-BRCA	59	'--	'--	'--	'--	-21628	'--	not hispanic or latino	female	'--	'--	white	Alive	'--	1943	'--	'--	21628	'--	'--	'--	'--	M0	N0	Stage I	T1c	5th	'--	'--	'--	'--	'--	'--	'--	'--	'--	'--	'--	'--	not reported	'--	'--	'--	'--	'--	0	3247
d8ecba6a-9fff-4993-a799-9a8d2aea524e	TCGA-E2-A1LH	TCGA-BRCA	59	'--	'--	'--	'--	-21628	'--	not hispanic or latino	female	'--	'--	white	Alive	'--	1943	'--	'--	21628	'--	'--	'--	'--	M0	N0	Stage I	T1c	5th	'--	'--	'--	'--	'--	'--	'--	'--	'--	'--	'--	'--	not reported	'--	'--	'--	'--	'--	0	3247
4bf50455-9ab7-4521-a791-089f66d3b877	TCGA-B6-A0RT	TCGA-BRCA	39	'--	'--	'--	'--	-14374	'--	not hispanic or latino	female	'--	'--	white	Alive	'--	1957	'--	'--	14374	'--	'--	'--	'--	M0	N1	Stage IIIA	T3	4th	'--	'--	'--	'--	'--	'--	'--	'--	'--	'--	'--	'--	not reported	'--	'--	'--	'--	'--	0	2721
4bf50455-9ab7-4521-a791-089f66d3b877	TCGA-B6-A0RT	TCGA-BRCA	39	'--	'--	'--	'--	-14374	'--	not hispanic or latino	female	'--	'--	white	Alive	'--	1957	'--	'--	14374	'--	'--	'--	'--	M0	N1	Stage IIIA	T3	4th	'--	'--	'--	'--	'--	'--	'--	'--	'--	'--	'--	'--	not reported	'--	'--	'--	'--	'--	0	2721
4d26dada-5eb7-4d4e-8eb8-f5465c5c3428	TCGA-AR-A1AT	TCGA-BRCA	62	'--	'--	'--	'--	-22942	1272	not hispanic or latino	female	'--	'--	white	Dead	'--	1945	2010	'--	22942	'--	'--	'--	'--	M0	N0	Stage IIA	T2	6th	'--	'--	'--	'--	'--	'--	'--	'--	'--	'--	'--	'--	not reported	'--	'--	'--	'--	'--	0	'--
4d26dada-5eb7-4d4e-8eb8-f5465c5c3428	TCGA-AR-A1AT	TCGA-BRCA	62	'--	'--	'--	'--	-22942	1272	not hispanic or latino	female	'--	'--	white	Dead	'--	1945	2010	'--	22942	'--	'--	'--	'--	M0	N0	Stage IIA	T2	6th	'--	'--	'--	'--	'--	'--	'--	'--	'--	'--	'--	'--	not reported	'--	'--	'--	'--	'--	0	'--
d9dc3b59-613d-469e-8b4f-6c5a557eb26a	TCGA-EW-A3U0	TCGA-BRCA	61	'--	'--	'--	'--	-22520	'--	not hispanic or latino	female	'--	'--	black or african american	Alive	'--	1950	'--	'--	22520	'--	'--	'--	'--	M0	N1a	Stage IIIA	T3	7th	'--	'--	'--	'--	'--	'--	'--	'--	'--	'--	'--	'--	not reported	'--	'--	'--	'--	'--	0	532
d9dc3b59-613d-469e-8b4f-6c5a557eb26a	TCGA-EW-A3U0	TCGA-BRCA	61	'--	'--	'--	'--	-22520	'--	not hispanic or latino	female	'--	'--	black or african american	Alive	'--	1950	'--	'--	22520	'--	'--	'--	'--	M0	N1a	Stage IIIA	T3	7th	'--	'--	'--	'--	'--	'--	'--	'--	'--	'--	'--	'--	not reported	'--	'--	'--	'--	'--	0	532
e3935ce4-64d3-4a66-ba11-d308b844b410	TCGA-E9-A5FL	TCGA-BRCA	65	'--	'--	'--	'--	-24053	'--	not hispanic or latino	female	'--	'--	white	Alive	'--	1947	'--	'--	24053	'--	'--	'--	'--	M0	N0	Stage IIB	T3	7th	'--	'--	'--	'--	'--	'--	'--	'--	'--	'--	'--	'--	not reported	'--	'--	'--	'--	'--	0	24
e3935ce4-64d3-4a66-ba11-d308b844b410	TCGA-E9-A5FL	TCGA-BRCA	65	'--	'--	'--	'--	-24053	'--	not hispanic or latino	female	'--	'--	white	Alive	'--	1947	'--	'--	24053	'--	'--	'--	'--	M0	N0	Stage IIB	T3	7th	'--	'--	'--	'--	'--	'--	'--	'--	'--	'--	'--	'--	not reported	'--	'--	'--	'--	'--	0	24
452672e8-b6d9-45b5-bb02-e88e03e2dd66	TCGA-A8-A09W	TCGA-BRCA	70	'--	'--	'--	'--	-25659	'--	not reported	female	'--	'--	not reported	Alive	'--	1937	'--	'--	25659	'--	'--	'--	'--	M0	N3	Stage IIIB	T2	5th	'--	'--	'--	'--	'--	'--	'--	'--	'--	'--	'--	'--	not reported	'--	'--	'--	'--	'--	0	30
452672e8-b6d9-45b5-bb02-e88e03e2dd66	TCGA-A8-A09W	TCGA-BRCA	70	'--	'--	'--	'--	-25659	'--	not reported	female	'--	'--	not reported	Alive	'--	1937	'--	'--	25659	'--	'--	'--	'--	M0	N3	Stage IIIB	T2	5th	'--	'--	'--	'--	'--	'--	'--	'--	'--	'--	'--	'--	not reported	'--	'--	'--	'--	'--	0	30
da1c58a7-c6bd-47d9-95c2-8d2ac70e20e4	TCGA-AR-A0TY	TCGA-BRCA	54	'--	'--	'--	'--	-19836	1699	not hispanic or latino	female	'--	'--	white	Dead	'--	1950	2008	'--	19836	'--	'--	'--	'--	M0	N0	Stage IIA	T2	'--	'--	'--	'--	'--	'--	'--	'--	'--	'--	'--	'--	'--	not reported	'--	'--	'--	'--	'--	0	'--
da1c58a7-c6bd-47d9-95c2-8d2ac70e20e4	TCGA-AR-A0TY	TCGA-BRCA	54	'--	'--	'--	'--	-19836	1699	not hispanic or latino	female	'--	'--	white	Dead	'--	1950	2008	'--	19836	'--	'--	'--	'--	M0	N0	Stage IIA	T2	'--	'--	'--	'--	'--	'--	'--	'--	'--	'--	'--	'--	'--	not reported	'--	'--	'--	'--	'--	0	'--
f3ba71f9-25f3-4784-bf2d-3aa522a0cba8	TCGA-A8-A06R	TCGA-BRCA	69	'--	'--	'--	'--	-25477	'--	not reported	female	'--	'--	not reported	Alive	'--	1938	'--	'--	25477	'--	'--	'--	'--	M0	N1a	Stage IIB	T2	5th	'--	'--	'--	'--	'--	'--	'--	'--	'--	'--	'--	'--	not reported	'--	'--	'--	'--	'--	0	547
f3ba71f9-25f3-4784-bf2d-3aa522a0cba8	TCGA-A8-A06R	TCGA-BRCA	69	'--	'--	'--	'--	-25477	'--	not reported	female	'--	'--	not reported	Alive	'--	1938	'--	'--	25477	'--	'--	'--	'--	M0	N1a	Stage IIB	T2	5th	'--	'--	'--	'--	'--	'--	'--	'--	'--	'--	'--	'--	not reported	'--	'--	'--	'--	'--	0	547
dd0f8e5a-383d-4f03-bb71-0e115d4e442c	TCGA-C8-A12M	TCGA-BRCA	70	'--	'--	'--	'--	-25811	'--	not hispanic or latino	female	'--	'--	asian	Alive	'--	1940	'--	'--	25811	'--	'--	'--	'--	M0	N0 (i-)	Stage IIA	T2	6th	'--	'--	'--	'--	'--	'--	'--	'--	'--	'--	'--	'--	not reported	'--	'--	'--	'--	'--	0	358
dd0f8e5a-383d-4f03-bb71-0e115d4e442c	TCGA-C8-A12M	TCGA-BRCA	70	'--	'--	'--	'--	-25811	'--	not hispanic or latino	female	'--	'--	asian	Alive	'--	1940	'--	'--	25811	'--	'--	'--	'--	M0	N0 (i-)	Stage IIA	T2	6th	'--	'--	'--	'--	'--	'--	'--	'--	'--	'--	'--	'--	not reported	'--	'--	'--	'--	'--	0	358
c07b122e-ac50-4db2-add2-5617a5d0e976	TCGA-GM-A2DA	TCGA-BRCA	46	'--	'--	'--	'--	-16854	6593	not hispanic or latino	female	'--	'--	white	Dead	'--	1947	'--	'--	16854	'--	'--	'--	'--	M0	N1b	Stage IIB	T2	4th	'--	'--	'--	'--	'--	'--	'--	'--	'--	'--	'--	'--	not reported	'--	'--	'--	'--	'--	0	5909
c07b122e-ac50-4db2-add2-5617a5d0e976	TCGA-GM-A2DA	TCGA-BRCA	46	'--	'--	'--	'--	-16854	6593	not hispanic or latino	female	'--	'--	white	Dead	'--	1947	'--	'--	16854	'--	'--	'--	'--	M0	N1b	Stage IIB	T2	4th	'--	'--	'--	'--	'--	'--	'--	'--	'--	'--	'--	'--	not reported	'--	'--	'--	'--	'--	0	5909
daf62b56-6dd2-4ab7-adaa-f296bb86a0a5	TCGA-AR-A1AV	TCGA-BRCA	68	'--	'--	'--	'--	-24875	'--	hispanic or latino	male	'--	'--	white	Alive	'--	1939	'--	'--	24875	'--	'--	'--	'--	M0	N1	Stage IIB	T2	6th	'--	'--	'--	'--	'--	'--	'--	'--	'--	'--	'--	'--	not reported	'--	'--	'--	'--	'--	0	1864
daf62b56-6dd2-4ab7-adaa-f296bb86a0a5	TCGA-AR-A1AV	TCGA-BRCA	68	'--	'--	'--	'--	-24875	'--	hispanic or latino	male	'--	'--	white	Alive	'--	1939	'--	'--	24875	'--	'--	'--	'--	M0	N1	Stage IIB	T2	6th	'--	'--	'--	'--	'--	'--	'--	'--	'--	'--	'--	'--	not reported	'--	'--	'--	'--	'--	0	1864
db4bc6aa-2e7d-4bcb-8519-a455f624d33b	TCGA-BH-A18Q	TCGA-BRCA	56	'--	'--	'--	'--	-20675	1692	not hispanic or latino	female	'--	'--	white	Dead	'--	1945	2005	'--	20675	'--	'--	'--	'--	M0	N1b	Stage IIB	T2	'--	'--	'--	'--	'--	'--	'--	'--	'--	'--	'--	'--	'--	not reported	'--	'--	'--	'--	'--	0	'--
db4bc6aa-2e7d-4bcb-8519-a455f624d33b	TCGA-BH-A18Q	TCGA-BRCA	56	'--	'--	'--	'--	-20675	1692	not hispanic or latino	female	'--	'--	white	Dead	'--	1945	2005	'--	20675	'--	'--	'--	'--	M0	N1b	Stage IIB	T2	'--	'--	'--	'--	'--	'--	'--	'--	'--	'--	'--	'--	'--	not reported	'--	'--	'--	'--	'--	0	'--
bfa3dbc0-361c-400e-8c10-0aca7049fce9	TCGA-D8-A27W	TCGA-BRCA	55	'--	'--	'--	'--	-20173	'--	not hispanic or latino	female	'--	'--	white	Alive	'--	1956	'--	'--	20173	'--	'--	'--	'--	M0	N0	Stage IIIB	T4b	7th	'--	'--	'--	'--	'--	'--	'--	'--	'--	'--	'--	'--	not reported	'--	'--	'--	'--	'--	0	373
bfa3dbc0-361c-400e-8c10-0aca7049fce9	TCGA-D8-A27W	TCGA-BRCA	55	'--	'--	'--	'--	-20173	'--	not hispanic or latino	female	'--	'--	white	Alive	'--	1956	'--	'--	20173	'--	'--	'--	'--	M0	N0	Stage IIIB	T4b	7th	'--	'--	'--	'--	'--	'--	'--	'--	'--	'--	'--	'--	not reported	'--	'--	'--	'--	'--	0	373
db8d38ab-cc61-49ee-863d-40060112f2af	TCGA-A8-A08H	TCGA-BRCA	66	'--	'--	'--	'--	-24137	'--	not reported	female	'--	'--	not reported	Alive	'--	1941	'--	'--	24137	'--	'--	'--	'--	M0	N0	Stage IIA	T2	6th	'--	'--	'--	'--	'--	'--	'--	'--	'--	'--	'--	'--	not reported	'--	'--	'--	'--	'--	0	0
db8d38ab-cc61-49ee-863d-40060112f2af	TCGA-A8-A08H	TCGA-BRCA	66	'--	'--	'--	'--	-24137	'--	not reported	female	'--	'--	not reported	Alive	'--	1941	'--	'--	24137	'--	'--	'--	'--	M0	N0	Stage IIA	T2	6th	'--	'--	'--	'--	'--	'--	'--	'--	'--	'--	'--	'--	not reported	'--	'--	'--	'--	'--	0	0
f43d622f-eed5-4933-adc6-ae9ad1e33028	TCGA-E2-A1IN	TCGA-BRCA	60	'--	'--	'--	'--	-22199	'--	not hispanic or latino	female	'--	'--	white	Alive	'--	1950	'--	'--	22199	'--	'--	'--	'--	M0	N0	Stage I	T1c	7th	'--	'--	'--	'--	'--	'--	'--	'--	'--	'--	'--	'--	not reported	'--	'--	'--	'--	'--	0	675
f43d622f-eed5-4933-adc6-ae9ad1e33028	TCGA-E2-A1IN	TCGA-BRCA	60	'--	'--	'--	'--	-22199	'--	not hispanic or latino	female	'--	'--	white	Alive	'--	1950	'--	'--	22199	'--	'--	'--	'--	M0	N0	Stage I	T1c	7th	'--	'--	'--	'--	'--	'--	'--	'--	'--	'--	'--	'--	not reported	'--	'--	'--	'--	'--	0	675
dbb2da92-99dd-400c-bc05-e87d7273656c	TCGA-E2-A1B4	TCGA-BRCA	74	'--	'--	'--	'--	-27241	1004	not hispanic or latino	female	'--	'--	white	Dead	'--	1934	'--	'--	27241	'--	'--	'--	'--	M0	N2a	Stage IIIA	T1c	6th	'--	'--	'--	'--	'--	'--	'--	'--	'--	'--	'--	'--	not reported	'--	'--	'--	'--	'--	0	911
dbb2da92-99dd-400c-bc05-e87d7273656c	TCGA-E2-A1B4	TCGA-BRCA	74	'--	'--	'--	'--	-27241	1004	not hispanic or latino	female	'--	'--	white	Dead	'--	1934	'--	'--	27241	'--	'--	'--	'--	M0	N2a	Stage IIIA	T1c	6th	'--	'--	'--	'--	'--	'--	'--	'--	'--	'--	'--	'--	not reported	'--	'--	'--	'--	'--	0	911
c348a9b3-c901-4384-a222-144387bac0c5	TCGA-BH-A1FU	TCGA-BRCA	44	'--	'--	'--	'--	-16174	1688	not hispanic or latino	female	'--	'--	white	Dead	'--	1953	2001	'--	16174	'--	'--	'--	'--	M0	N0	Stage IA	T1c	5th	'--	'--	'--	'--	'--	'--	'--	'--	'--	'--	'--	'--	not reported	'--	'--	'--	'--	'--	0	'--
c348a9b3-c901-4384-a222-144387bac0c5	TCGA-BH-A1FU	TCGA-BRCA	44	'--	'--	'--	'--	-16174	1688	not hispanic or latino	female	'--	'--	white	Dead	'--	1953	2001	'--	16174	'--	'--	'--	'--	M0	N0	Stage IA	T1c	5th	'--	'--	'--	'--	'--	'--	'--	'--	'--	'--	'--	'--	not reported	'--	'--	'--	'--	'--	0	'--
c364e81c-eb1e-4870-ab37-9c661f5f2e3d	TCGA-AR-A0TX	TCGA-BRCA	64	'--	'--	'--	'--	-23653	'--	not reported	female	'--	'--	not reported	Alive	'--	1941	'--	'--	23653	'--	'--	'--	'--	M0	N1	Stage IIA	T1	'--	'--	'--	'--	'--	'--	'--	'--	'--	'--	'--	'--	'--	not reported	'--	'--	'--	'--	'--	0	1972
c364e81c-eb1e-4870-ab37-9c661f5f2e3d	TCGA-AR-A0TX	TCGA-BRCA	64	'--	'--	'--	'--	-23653	'--	not reported	female	'--	'--	not reported	Alive	'--	1941	'--	'--	23653	'--	'--	'--	'--	M0	N1	Stage IIA	T1	'--	'--	'--	'--	'--	'--	'--	'--	'--	'--	'--	'--	'--	not reported	'--	'--	'--	'--	'--	0	1972
dc11b1c7-1f00-4813-b4b5-ecf776b2eb37	TCGA-C8-A26Z	TCGA-BRCA	59	'--	'--	'--	'--	'--	'--	not hispanic or latino	female	'--	'--	asian	Alive	'--	1951	'--	'--	'--	'--	'--	'--	'--	M0	N0	Stage IIA	T2	6th	'--	'--	'--	'--	'--	'--	'--	'--	'--	'--	'--	'--	not reported	'--	'--	'--	'--	'--	0	470
dc11b1c7-1f00-4813-b4b5-ecf776b2eb37	TCGA-C8-A26Z	TCGA-BRCA	59	'--	'--	'--	'--	'--	'--	not hispanic or latino	female	'--	'--	asian	Alive	'--	1951	'--	'--	'--	'--	'--	'--	'--	M0	N0	Stage IIA	T2	6th	'--	'--	'--	'--	'--	'--	'--	'--	'--	'--	'--	'--	not reported	'--	'--	'--	'--	'--	0	470
dc15a8ae-991e-421c-bc70-70e94f79dd17	TCGA-E2-A10E	TCGA-BRCA	64	'--	'--	'--	'--	-23684	'--	not hispanic or latino	female	'--	'--	white	Alive	'--	1944	'--	'--	23684	'--	'--	'--	'--	M0	N1a	Stage IIA	T1c	6th	'--	'--	'--	'--	'--	'--	'--	'--	'--	'--	'--	'--	not reported	'--	'--	'--	'--	'--	0	865
dc15a8ae-991e-421c-bc70-70e94f79dd17	TCGA-E2-A10E	TCGA-BRCA	64	'--	'--	'--	'--	-23684	'--	not hispanic or latino	female	'--	'--	white	Alive	'--	1944	'--	'--	23684	'--	'--	'--	'--	M0	N1a	Stage IIA	T1c	6th	'--	'--	'--	'--	'--	'--	'--	'--	'--	'--	'--	'--	not reported	'--	'--	'--	'--	'--	0	865
dc657ca8-98e8-4ec4-a513-1b848be0e85d	TCGA-BH-A0HU	TCGA-BRCA	52	'--	'--	'--	'--	-19216	'--	not reported	female	'--	'--	white	Alive	'--	1957	'--	'--	19216	'--	'--	'--	'--	M0	N0 (i-)	Stage IA	T1c	'--	'--	'--	'--	'--	'--	'--	'--	'--	'--	'--	'--	'--	not reported	'--	'--	'--	'--	'--	0	392
dc657ca8-98e8-4ec4-a513-1b848be0e85d	TCGA-BH-A0HU	TCGA-BRCA	52	'--	'--	'--	'--	-19216	'--	not reported	female	'--	'--	white	Alive	'--	1957	'--	'--	19216	'--	'--	'--	'--	M0	N0 (i-)	Stage IA	T1c	'--	'--	'--	'--	'--	'--	'--	'--	'--	'--	'--	'--	'--	not reported	'--	'--	'--	'--	'--	0	392
c462e422-eb8d-4daf-9897-2a9c6cbd783a	TCGA-A1-A0SD	TCGA-BRCA	59	'--	'--	'--	'--	-21793	'--	not hispanic or latino	female	'--	'--	white	Alive	'--	1946	'--	'--	21793	'--	'--	'--	'--	M0	N0	Stage IIA	T2	6th	'--	'--	'--	'--	'--	'--	'--	'--	'--	'--	'--	'--	not reported	'--	'--	'--	'--	'--	0	437
c462e422-eb8d-4daf-9897-2a9c6cbd783a	TCGA-A1-A0SD	TCGA-BRCA	59	'--	'--	'--	'--	-21793	'--	not hispanic or latino	female	'--	'--	white	Alive	'--	1946	'--	'--	21793	'--	'--	'--	'--	M0	N0	Stage IIA	T2	6th	'--	'--	'--	'--	'--	'--	'--	'--	'--	'--	'--	'--	not reported	'--	'--	'--	'--	'--	0	437
7eea2b6e-771f-44c0-9350-38f45c8dbe87	TCGA-A7-A6VX	TCGA-BRCA	68	'--	'--	'--	'--	-25066	'--	not hispanic or latino	female	'--	'--	black or african american	Alive	'--	1945	'--	'--	25066	'--	'--	'--	'--	M0	N0	Stage IIA	T2	7th	'--	'--	'--	'--	'--	'--	'--	'--	'--	'--	'--	'--	not reported	'--	'--	'--	'--	'--	0	317
7eea2b6e-771f-44c0-9350-38f45c8dbe87	TCGA-A7-A6VX	TCGA-BRCA	68	'--	'--	'--	'--	-25066	'--	not hispanic or latino	female	'--	'--	black or african american	Alive	'--	1945	'--	'--	25066	'--	'--	'--	'--	M0	N0	Stage IIA	T2	7th	'--	'--	'--	'--	'--	'--	'--	'--	'--	'--	'--	'--	not reported	'--	'--	'--	'--	'--	0	317
c57835be-77ab-4cf5-9b23-62c11a7b2eaf	TCGA-AC-A2QI	TCGA-BRCA	76	'--	'--	'--	'--	-27865	'--	not hispanic or latino	female	'--	'--	white	Alive	'--	1935	'--	'--	27865	'--	'--	'--	'--	MX	N1a	Stage IIIA	T3	7th	'--	'--	'--	'--	'--	'--	'--	'--	'--	'--	'--	'--	not reported	'--	'--	'--	'--	'--	0	588
c57835be-77ab-4cf5-9b23-62c11a7b2eaf	TCGA-AC-A2QI	TCGA-BRCA	76	'--	'--	'--	'--	-27865	'--	not hispanic or latino	female	'--	'--	white	Alive	'--	1935	'--	'--	27865	'--	'--	'--	'--	MX	N1a	Stage IIIA	T3	7th	'--	'--	'--	'--	'--	'--	'--	'--	'--	'--	'--	'--	not reported	'--	'--	'--	'--	'--	0	588
96457ebf-ae88-41f4-97e5-cdc3163418aa	TCGA-BH-A0H0	TCGA-BRCA	69	'--	'--	'--	'--	-25223	'--	not reported	female	'--	'--	white	Alive	'--	1940	'--	'--	25223	'--	'--	'--	'--	M0	N0 (i-)	Stage IA	T1c	'--	'--	'--	'--	'--	'--	'--	'--	'--	'--	'--	'--	'--	not reported	'--	'--	'--	'--	'--	0	461
96457ebf-ae88-41f4-97e5-cdc3163418aa	TCGA-BH-A0H0	TCGA-BRCA	69	'--	'--	'--	'--	-25223	'--	not reported	female	'--	'--	white	Alive	'--	1940	'--	'--	25223	'--	'--	'--	'--	M0	N0 (i-)	Stage IA	T1c	'--	'--	'--	'--	'--	'--	'--	'--	'--	'--	'--	'--	'--	not reported	'--	'--	'--	'--	'--	0	461
dd67408e-46ba-4573-9415-d4814e9f84de	TCGA-E9-A226	TCGA-BRCA	45	'--	'--	'--	'--	-16511	1048	not hispanic or latino	female	'--	'--	white	Dead	'--	1966	'--	'--	16511	'--	'--	'--	'--	M0	N2	Stage IIIA	T2	7th	'--	'--	'--	'--	'--	'--	'--	'--	'--	'--	'--	'--	not reported	'--	'--	'--	'--	'--	0	1038
dd67408e-46ba-4573-9415-d4814e9f84de	TCGA-E9-A226	TCGA-BRCA	45	'--	'--	'--	'--	-16511	1048	not hispanic or latino	female	'--	'--	white	Dead	'--	1966	'--	'--	16511	'--	'--	'--	'--	M0	N2	Stage IIIA	T2	7th	'--	'--	'--	'--	'--	'--	'--	'--	'--	'--	'--	'--	not reported	'--	'--	'--	'--	'--	0	1038
c65b835a-2d38-4250-a173-0780d2c2cf58	TCGA-E9-A1NI	TCGA-BRCA	51	'--	'--	'--	'--	-18985	'--	not hispanic or latino	female	'--	'--	white	Alive	'--	1960	'--	'--	18985	'--	'--	'--	'--	M0	N0	Stage IIA	T2	7th	'--	'--	'--	'--	'--	'--	'--	'--	'--	'--	'--	'--	not reported	'--	'--	'--	'--	'--	0	300
c65b835a-2d38-4250-a173-0780d2c2cf58	TCGA-E9-A1NI	TCGA-BRCA	51	'--	'--	'--	'--	-18985	'--	not hispanic or latino	female	'--	'--	white	Alive	'--	1960	'--	'--	18985	'--	'--	'--	'--	M0	N0	Stage IIA	T2	7th	'--	'--	'--	'--	'--	'--	'--	'--	'--	'--	'--	'--	not reported	'--	'--	'--	'--	'--	0	300
a076f135-be82-40fa-8516-285ed355c965	TCGA-AR-A2LN	TCGA-BRCA	65	'--	'--	'--	'--	-23992	'--	not hispanic or latino	female	'--	'--	white	Alive	'--	1945	'--	'--	23992	'--	'--	'--	'--	M0	N0	Stage IIA	T2	7th	'--	'--	'--	'--	'--	'--	'--	'--	'--	'--	'--	'--	not reported	'--	'--	'--	'--	'--	0	1161
a076f135-be82-40fa-8516-285ed355c965	TCGA-AR-A2LN	TCGA-BRCA	65	'--	'--	'--	'--	-23992	'--	not hispanic or latino	female	'--	'--	white	Alive	'--	1945	'--	'--	23992	'--	'--	'--	'--	M0	N0	Stage IIA	T2	7th	'--	'--	'--	'--	'--	'--	'--	'--	'--	'--	'--	'--	not reported	'--	'--	'--	'--	'--	0	1161
0bc5744c-5fa3-45bb-87d0-70a02068b392	TCGA-BH-A0DG	TCGA-BRCA	30	'--	'--	'--	'--	-11204	'--	not hispanic or latino	female	'--	'--	black or african american	Alive	'--	1977	'--	'--	11204	'--	'--	'--	'--	M0	N0	Stage IIA	T2	6th	'--	'--	'--	'--	'--	'--	'--	'--	'--	'--	'--	'--	not reported	'--	'--	'--	'--	'--	0	2041
0bc5744c-5fa3-45bb-87d0-70a02068b392	TCGA-BH-A0DG	TCGA-BRCA	30	'--	'--	'--	'--	-11204	'--	not hispanic or latino	female	'--	'--	black or african american	Alive	'--	1977	'--	'--	11204	'--	'--	'--	'--	M0	N0	Stage IIA	T2	6th	'--	'--	'--	'--	'--	'--	'--	'--	'--	'--	'--	'--	not reported	'--	'--	'--	'--	'--	0	2041
a68a3361-48b4-4bd0-999d-b4cc3d43eb4a	TCGA-BH-A0HN	TCGA-BRCA	67	'--	'--	'--	'--	-24731	'--	not reported	female	'--	'--	white	Alive	'--	1942	'--	'--	24731	'--	'--	'--	'--	M0	N0 (i-)	Stage IA	T1c	'--	'--	'--	'--	'--	'--	'--	'--	'--	'--	'--	'--	'--	not reported	'--	'--	'--	'--	'--	0	516
a68a3361-48b4-4bd0-999d-b4cc3d43eb4a	TCGA-BH-A0HN	TCGA-BRCA	67	'--	'--	'--	'--	-24731	'--	not reported	female	'--	'--	white	Alive	'--	1942	'--	'--	24731	'--	'--	'--	'--	M0	N0 (i-)	Stage IA	T1c	'--	'--	'--	'--	'--	'--	'--	'--	'--	'--	'--	'--	'--	not reported	'--	'--	'--	'--	'--	0	516
0c23c380-363c-474d-b64c-b47f612a8225	TCGA-C8-A1HG	TCGA-BRCA	50	'--	'--	'--	'--	'--	'--	not hispanic or latino	female	'--	'--	asian	Alive	'--	1960	'--	'--	'--	'--	'--	'--	'--	M0	N0	Stage IIA	T2	6th	'--	'--	'--	'--	'--	'--	'--	'--	'--	'--	'--	'--	not reported	'--	'--	'--	'--	'--	0	345
0c23c380-363c-474d-b64c-b47f612a8225	TCGA-C8-A1HG	TCGA-BRCA	50	'--	'--	'--	'--	'--	'--	not hispanic or latino	female	'--	'--	asian	Alive	'--	1960	'--	'--	'--	'--	'--	'--	'--	M0	N0	Stage IIA	T2	6th	'--	'--	'--	'--	'--	'--	'--	'--	'--	'--	'--	'--	not reported	'--	'--	'--	'--	'--	0	345
c836951b-3ffb-4e20-8504-0eccb7d50dd4	TCGA-A2-A25F	TCGA-BRCA	66	'--	'--	'--	'--	-24319	'--	not hispanic or latino	female	'--	'--	white	Alive	'--	1945	'--	'--	24319	'--	'--	'--	'--	M0	N0 (i-)	Stage IIA	T2	7th	'--	'--	'--	'--	'--	'--	'--	'--	'--	'--	'--	'--	not reported	'--	'--	'--	'--	'--	0	322
c836951b-3ffb-4e20-8504-0eccb7d50dd4	TCGA-A2-A25F	TCGA-BRCA	66	'--	'--	'--	'--	-24319	'--	not hispanic or latino	female	'--	'--	white	Alive	'--	1945	'--	'--	24319	'--	'--	'--	'--	M0	N0 (i-)	Stage IIA	T2	7th	'--	'--	'--	'--	'--	'--	'--	'--	'--	'--	'--	'--	not reported	'--	'--	'--	'--	'--	0	322
95c53ecf-d8f1-4bcb-9b1a-c9a0542939f0	TCGA-LD-A9QF	TCGA-BRCA	73	'--	'--	'--	'--	-26869	'--	not hispanic or latino	female	'--	'--	black or african american	Alive	'--	1940	'--	'--	26869	'--	'--	'--	'--	M0	N0	Stage IA	T1c	7th	'--	'--	'--	'--	'--	'--	'--	'--	'--	'--	'--	'--	not reported	'--	'--	'--	'--	'--	0	323
95c53ecf-d8f1-4bcb-9b1a-c9a0542939f0	TCGA-LD-A9QF	TCGA-BRCA	73	'--	'--	'--	'--	-26869	'--	not hispanic or latino	female	'--	'--	black or african american	Alive	'--	1940	'--	'--	26869	'--	'--	'--	'--	M0	N0	Stage IA	T1c	7th	'--	'--	'--	'--	'--	'--	'--	'--	'--	'--	'--	'--	not reported	'--	'--	'--	'--	'--	0	323
0e1d0d46-7a7b-4538-95dd-b9fc20a15aec	TCGA-E2-A1BD	TCGA-BRCA	53	'--	'--	'--	'--	-19627	'--	not hispanic or latino	female	'--	'--	white	Alive	'--	1957	'--	'--	19627	'--	'--	'--	'--	M0	N0	Stage IIA	T2	7th	'--	'--	'--	'--	'--	'--	'--	'--	'--	'--	'--	'--	not reported	'--	'--	'--	'--	'--	0	1133
0e1d0d46-7a7b-4538-95dd-b9fc20a15aec	TCGA-E2-A1BD	TCGA-BRCA	53	'--	'--	'--	'--	-19627	'--	not hispanic or latino	female	'--	'--	white	Alive	'--	1957	'--	'--	19627	'--	'--	'--	'--	M0	N0	Stage IIA	T2	7th	'--	'--	'--	'--	'--	'--	'--	'--	'--	'--	'--	'--	not reported	'--	'--	'--	'--	'--	0	1133
ca76c6fc-ff30-4833-884d-3a94fe53ff17	TCGA-BH-A0EE	TCGA-BRCA	68	'--	'--	'--	'--	-24850	'--	not reported	female	'--	'--	white	Alive	'--	1939	'--	'--	24850	'--	'--	'--	'--	M0	N0 (i-)	Stage IIB	T3	'--	'--	'--	'--	'--	'--	'--	'--	'--	'--	'--	'--	'--	not reported	'--	'--	'--	'--	'--	0	943
ca76c6fc-ff30-4833-884d-3a94fe53ff17	TCGA-BH-A0EE	TCGA-BRCA	68	'--	'--	'--	'--	-24850	'--	not reported	female	'--	'--	white	Alive	'--	1939	'--	'--	24850	'--	'--	'--	'--	M0	N0 (i-)	Stage IIB	T3	'--	'--	'--	'--	'--	'--	'--	'--	'--	'--	'--	'--	'--	not reported	'--	'--	'--	'--	'--	0	943
6dd0dd7b-62ff-4fd1-a99a-b265f1a91dca	TCGA-BH-A1FN	TCGA-BRCA	34	'--	'--	'--	'--	-12525	2192	not hispanic or latino	female	'--	'--	white	Dead	'--	1963	2003	'--	12525	'--	'--	'--	'--	M0	N0	Stage IIA	T2	5th	'--	'--	'--	'--	'--	'--	'--	'--	'--	'--	'--	'--	not reported	'--	'--	'--	'--	'--	0	'--
6dd0dd7b-62ff-4fd1-a99a-b265f1a91dca	TCGA-BH-A1FN	TCGA-BRCA	34	'--	'--	'--	'--	-12525	2192	not hispanic or latino	female	'--	'--	white	Dead	'--	1963	2003	'--	12525	'--	'--	'--	'--	M0	N0	Stage IIA	T2	5th	'--	'--	'--	'--	'--	'--	'--	'--	'--	'--	'--	'--	not reported	'--	'--	'--	'--	'--	0	'--
b3bb8fd6-ee54-4813-b042-2bbe70115382	TCGA-BH-A0BQ	TCGA-BRCA	39	'--	'--	'--	'--	-14494	'--	not hispanic or latino	female	'--	'--	white	Alive	'--	1968	'--	'--	14494	'--	'--	'--	'--	M0	N0	Stage I	T1c	6th	'--	'--	'--	'--	'--	'--	'--	'--	'--	'--	'--	'--	not reported	'--	'--	'--	'--	'--	0	2255
b3bb8fd6-ee54-4813-b042-2bbe70115382	TCGA-BH-A0BQ	TCGA-BRCA	39	'--	'--	'--	'--	-14494	'--	not hispanic or latino	female	'--	'--	white	Alive	'--	1968	'--	'--	14494	'--	'--	'--	'--	M0	N0	Stage I	T1c	6th	'--	'--	'--	'--	'--	'--	'--	'--	'--	'--	'--	'--	not reported	'--	'--	'--	'--	'--	0	2255
26573441-eedb-4364-966c-e7f803deef19	TCGA-BH-A0BO	TCGA-BRCA	54	'--	'--	'--	'--	-19767	'--	not hispanic or latino	female	'--	'--	white	Alive	'--	1953	'--	'--	19767	'--	'--	'--	'--	M0	N0	Stage I	T1b	6th	'--	'--	'--	'--	'--	'--	'--	'--	'--	'--	'--	'--	not reported	'--	'--	'--	'--	'--	0	2197
26573441-eedb-4364-966c-e7f803deef19	TCGA-BH-A0BO	TCGA-BRCA	54	'--	'--	'--	'--	-19767	'--	not hispanic or latino	female	'--	'--	white	Alive	'--	1953	'--	'--	19767	'--	'--	'--	'--	M0	N0	Stage I	T1b	6th	'--	'--	'--	'--	'--	'--	'--	'--	'--	'--	'--	'--	not reported	'--	'--	'--	'--	'--	0	2197
995fdab7-7284-4d33-befa-ec22aa7c6479	TCGA-A8-A0A7	TCGA-BRCA	57	'--	'--	'--	'--	-20940	'--	not reported	female	'--	'--	not reported	Alive	'--	1952	'--	'--	20940	'--	'--	'--	'--	M0	N1a	Stage IIB	T2	6th	'--	'--	'--	'--	'--	'--	'--	'--	'--	'--	'--	'--	not reported	'--	'--	'--	'--	'--	0	30
995fdab7-7284-4d33-befa-ec22aa7c6479	TCGA-A8-A0A7	TCGA-BRCA	57	'--	'--	'--	'--	-20940	'--	not reported	female	'--	'--	not reported	Alive	'--	1952	'--	'--	20940	'--	'--	'--	'--	M0	N1a	Stage IIB	T2	6th	'--	'--	'--	'--	'--	'--	'--	'--	'--	'--	'--	'--	not reported	'--	'--	'--	'--	'--	0	30
271404de-24e8-43f6-806b-fb510c1124c4	TCGA-B6-A1KN	TCGA-BRCA	57	'--	'--	'--	'--	-21183	'--	not hispanic or latino	female	'--	'--	white	Alive	'--	1941	'--	'--	21183	'--	'--	'--	'--	M0	N1	Stage IIIB	T4b	5th	'--	'--	'--	'--	'--	'--	'--	'--	'--	'--	'--	'--	not reported	'--	'--	'--	'--	'--	0	4233
271404de-24e8-43f6-806b-fb510c1124c4	TCGA-B6-A1KN	TCGA-BRCA	57	'--	'--	'--	'--	-21183	'--	not hispanic or latino	female	'--	'--	white	Alive	'--	1941	'--	'--	21183	'--	'--	'--	'--	M0	N1	Stage IIIB	T4b	5th	'--	'--	'--	'--	'--	'--	'--	'--	'--	'--	'--	'--	not reported	'--	'--	'--	'--	'--	0	4233
9ad603dc-3fd0-44f5-ae4e-64eeb1ae8d6d	TCGA-AR-A0U2	TCGA-BRCA	47	'--	'--	'--	'--	-17390	2551	not hispanic or latino	female	'--	'--	white	Dead	'--	1957	2010	'--	17390	'--	'--	'--	'--	M0	N2	Stage IIIA	T2	'--	'--	'--	'--	'--	'--	'--	'--	'--	'--	'--	'--	'--	not reported	'--	'--	'--	'--	'--	0	'--
9ad603dc-3fd0-44f5-ae4e-64eeb1ae8d6d	TCGA-AR-A0U2	TCGA-BRCA	47	'--	'--	'--	'--	-17390	2551	not hispanic or latino	female	'--	'--	white	Dead	'--	1957	2010	'--	17390	'--	'--	'--	'--	M0	N2	Stage IIIA	T2	'--	'--	'--	'--	'--	'--	'--	'--	'--	'--	'--	'--	'--	not reported	'--	'--	'--	'--	'--	0	'--
2779fa01-ac93-4e80-a997-3385f72172c3	TCGA-A8-A08S	TCGA-BRCA	71	'--	'--	'--	'--	-25994	'--	not reported	female	'--	'--	not reported	Alive	'--	1937	'--	'--	25994	'--	'--	'--	'--	M0	N1	Stage IIA	T1c	6th	'--	'--	'--	'--	'--	'--	'--	'--	'--	'--	'--	'--	not reported	'--	'--	'--	'--	'--	0	1004
2779fa01-ac93-4e80-a997-3385f72172c3	TCGA-A8-A08S	TCGA-BRCA	71	'--	'--	'--	'--	-25994	'--	not reported	female	'--	'--	not reported	Alive	'--	1937	'--	'--	25994	'--	'--	'--	'--	M0	N1	Stage IIA	T1c	6th	'--	'--	'--	'--	'--	'--	'--	'--	'--	'--	'--	'--	not reported	'--	'--	'--	'--	'--	0	1004
27b05b15-a44b-45ed-a6e3-e7d1ca488ea9	TCGA-A8-A09X	TCGA-BRCA	62	'--	'--	'--	'--	-22858	426	not reported	female	'--	'--	not reported	Dead	'--	1947	2010	'--	22858	'--	'--	'--	'--	M0	N3a	Stage IIIC	T2	6th	'--	'--	'--	'--	'--	'--	'--	'--	'--	'--	'--	'--	not reported	'--	'--	'--	'--	'--	0	'--
27b05b15-a44b-45ed-a6e3-e7d1ca488ea9	TCGA-A8-A09X	TCGA-BRCA	62	'--	'--	'--	'--	-22858	426	not reported	female	'--	'--	not reported	Dead	'--	1947	2010	'--	22858	'--	'--	'--	'--	M0	N3a	Stage IIIC	T2	6th	'--	'--	'--	'--	'--	'--	'--	'--	'--	'--	'--	'--	not reported	'--	'--	'--	'--	'--	0	'--
5ed024e8-d05e-4c65-9441-eda9930ccc82	TCGA-A7-A26G	TCGA-BRCA	50	'--	'--	'--	'--	-18362	'--	not hispanic or latino	female	'--	'--	black or african american	Alive	'--	1960	'--	'--	18362	'--	'--	'--	'--	M0	N0 (i+)	Stage IIA	T2	7th	'--	'--	'--	'--	'--	'--	'--	'--	'--	'--	'--	'--	not reported	'--	'--	'--	'--	'--	0	722
5ed024e8-d05e-4c65-9441-eda9930ccc82	TCGA-A7-A26G	TCGA-BRCA	50	'--	'--	'--	'--	-18362	'--	not hispanic or latino	female	'--	'--	black or african american	Alive	'--	1960	'--	'--	18362	'--	'--	'--	'--	M0	N0 (i+)	Stage IIA	T2	7th	'--	'--	'--	'--	'--	'--	'--	'--	'--	'--	'--	'--	not reported	'--	'--	'--	'--	'--	0	722
295cf595-4a29-46a3-a0c5-e5f08f947031	TCGA-A2-A1G6	TCGA-BRCA	50	'--	'--	'--	'--	-18514	'--	not hispanic or latino	female	'--	'--	white	Alive	'--	1960	'--	'--	18514	'--	'--	'--	'--	M0	N2a	Stage IIIA	T2	7th	'--	'--	'--	'--	'--	'--	'--	'--	'--	'--	'--	'--	not reported	'--	'--	'--	'--	'--	0	501
295cf595-4a29-46a3-a0c5-e5f08f947031	TCGA-A2-A1G6	TCGA-BRCA	50	'--	'--	'--	'--	-18514	'--	not hispanic or latino	female	'--	'--	white	Alive	'--	1960	'--	'--	18514	'--	'--	'--	'--	M0	N2a	Stage IIIA	T2	7th	'--	'--	'--	'--	'--	'--	'--	'--	'--	'--	'--	'--	not reported	'--	'--	'--	'--	'--	0	501
dd3bfb26-b534-4917-9c4d-9fe7b6477762	TCGA-E9-A1RI	TCGA-BRCA	43	'--	'--	'--	'--	-15942	'--	not hispanic or latino	female	'--	'--	white	Alive	'--	1968	'--	'--	15942	'--	'--	'--	'--	M0	N2	Stage IIIA	T1c	7th	'--	'--	'--	'--	'--	'--	'--	'--	'--	'--	'--	'--	not reported	'--	'--	'--	'--	'--	0	1449
dd3bfb26-b534-4917-9c4d-9fe7b6477762	TCGA-E9-A1RI	TCGA-BRCA	43	'--	'--	'--	'--	-15942	'--	not hispanic or latino	female	'--	'--	white	Alive	'--	1968	'--	'--	15942	'--	'--	'--	'--	M0	N2	Stage IIIA	T1c	7th	'--	'--	'--	'--	'--	'--	'--	'--	'--	'--	'--	'--	not reported	'--	'--	'--	'--	'--	0	1449
29fdc464-f216-4828-b456-829f71436e27	TCGA-BH-A0HW	TCGA-BRCA	62	'--	'--	'--	'--	-22962	'--	not reported	female	'--	'--	asian	Alive	'--	1944	'--	'--	22962	'--	'--	'--	'--	M0	N0 (i-)	Stage IA	T1c	'--	'--	'--	'--	'--	'--	'--	'--	'--	'--	'--	'--	'--	not reported	'--	'--	'--	'--	'--	0	1561
29fdc464-f216-4828-b456-829f71436e27	TCGA-BH-A0HW	TCGA-BRCA	62	'--	'--	'--	'--	-22962	'--	not reported	female	'--	'--	asian	Alive	'--	1944	'--	'--	22962	'--	'--	'--	'--	M0	N0 (i-)	Stage IA	T1c	'--	'--	'--	'--	'--	'--	'--	'--	'--	'--	'--	'--	'--	not reported	'--	'--	'--	'--	'--	0	1561
90ff48c3-b14b-4a8b-94a1-98c0bab0d27b	TCGA-W8-A86G	TCGA-BRCA	66	'--	'--	'--	'--	-24125	'--	not hispanic or latino	female	'--	'--	white	Alive	'--	1947	'--	'--	24125	'--	'--	'--	'--	MX	N0 (i-)	Stage IIA	T2a	7th	'--	'--	'--	'--	'--	'--	'--	'--	'--	'--	'--	'--	not reported	'--	'--	'--	'--	'--	0	347
90ff48c3-b14b-4a8b-94a1-98c0bab0d27b	TCGA-W8-A86G	TCGA-BRCA	66	'--	'--	'--	'--	-24125	'--	not hispanic or latino	female	'--	'--	white	Alive	'--	1947	'--	'--	24125	'--	'--	'--	'--	MX	N0 (i-)	Stage IIA	T2a	7th	'--	'--	'--	'--	'--	'--	'--	'--	'--	'--	'--	'--	not reported	'--	'--	'--	'--	'--	0	347
ddcbdac6-9e43-4146-a611-d033125eba14	TCGA-BH-A208	TCGA-BRCA	48	'--	'--	'--	'--	-17715	1759	not hispanic or latino	female	'--	'--	white	Dead	'--	1947	1999	'--	17715	'--	'--	'--	'--	M0	N1b	Stage IIB	T2	5th	'--	'--	'--	'--	'--	'--	'--	'--	'--	'--	'--	'--	not reported	'--	'--	'--	'--	'--	0	'--
ddcbdac6-9e43-4146-a611-d033125eba14	TCGA-BH-A208	TCGA-BRCA	48	'--	'--	'--	'--	-17715	1759	not hispanic or latino	female	'--	'--	white	Dead	'--	1947	1999	'--	17715	'--	'--	'--	'--	M0	N1b	Stage IIB	T2	5th	'--	'--	'--	'--	'--	'--	'--	'--	'--	'--	'--	'--	not reported	'--	'--	'--	'--	'--	0	'--
03da7a65-fa2f-42cb-a709-5fe8736f21d3	TCGA-D8-A146	TCGA-BRCA	57	'--	'--	'--	'--	-20861	'--	not hispanic or latino	female	'--	'--	white	Alive	'--	1953	'--	'--	20861	'--	'--	'--	'--	MX	N0	Stage IIA	T2	7th	'--	'--	'--	'--	'--	'--	'--	'--	'--	'--	'--	'--	not reported	'--	'--	'--	'--	'--	0	643
03da7a65-fa2f-42cb-a709-5fe8736f21d3	TCGA-D8-A146	TCGA-BRCA	57	'--	'--	'--	'--	-20861	'--	not hispanic or latino	female	'--	'--	white	Alive	'--	1953	'--	'--	20861	'--	'--	'--	'--	MX	N0	Stage IIA	T2	7th	'--	'--	'--	'--	'--	'--	'--	'--	'--	'--	'--	'--	not reported	'--	'--	'--	'--	'--	0	643
a53dd490-e0ba-419a-90c6-b905e241a8e5	TCGA-A2-A4S0	TCGA-BRCA	77	'--	'--	'--	'--	-28416	'--	not hispanic or latino	female	'--	'--	white	Alive	'--	1935	'--	'--	28416	'--	'--	'--	'--	M0	N0	Stage IIA	T2	7th	'--	'--	'--	'--	'--	'--	'--	'--	'--	'--	'--	'--	not reported	'--	'--	'--	'--	'--	0	706
a53dd490-e0ba-419a-90c6-b905e241a8e5	TCGA-A2-A4S0	TCGA-BRCA	77	'--	'--	'--	'--	-28416	'--	not hispanic or latino	female	'--	'--	white	Alive	'--	1935	'--	'--	28416	'--	'--	'--	'--	M0	N0	Stage IIA	T2	7th	'--	'--	'--	'--	'--	'--	'--	'--	'--	'--	'--	'--	not reported	'--	'--	'--	'--	'--	0	706
a6cb373a-1604-4e25-bd81-da6c3e4f06ee	TCGA-AO-A03V	TCGA-BRCA	41	'--	'--	'--	'--	-15284	'--	not hispanic or latino	female	'--	'--	white	Alive	'--	1967	'--	'--	15284	'--	'--	'--	'--	M0	N0 (i-)	Stage I	T1c	6th	'--	'--	'--	'--	'--	'--	'--	'--	'--	'--	'--	'--	not reported	'--	'--	'--	'--	'--	0	1351
a6cb373a-1604-4e25-bd81-da6c3e4f06ee	TCGA-AO-A03V	TCGA-BRCA	41	'--	'--	'--	'--	-15284	'--	not hispanic or latino	female	'--	'--	white	Alive	'--	1967	'--	'--	15284	'--	'--	'--	'--	M0	N0 (i-)	Stage I	T1c	6th	'--	'--	'--	'--	'--	'--	'--	'--	'--	'--	'--	'--	not reported	'--	'--	'--	'--	'--	0	1351
a6e11b30-3ae8-4dd1-b04c-a730c6a79746	TCGA-AR-A1AH	TCGA-BRCA	51	'--	'--	'--	'--	-18991	'--	not hispanic or latino	female	'--	'--	white	Alive	'--	1953	'--	'--	18991	'--	'--	'--	'--	M0	N1	Stage IIB	T2	6th	'--	'--	'--	'--	'--	'--	'--	'--	'--	'--	'--	'--	not reported	'--	'--	'--	'--	'--	0	3807
a6e11b30-3ae8-4dd1-b04c-a730c6a79746	TCGA-AR-A1AH	TCGA-BRCA	51	'--	'--	'--	'--	-18991	'--	not hispanic or latino	female	'--	'--	white	Alive	'--	1953	'--	'--	18991	'--	'--	'--	'--	M0	N1	Stage IIB	T2	6th	'--	'--	'--	'--	'--	'--	'--	'--	'--	'--	'--	'--	not reported	'--	'--	'--	'--	'--	0	3807
738e1acc-1f0c-4a96-9c8a-222727ef5af8	TCGA-AR-A2LJ	TCGA-BRCA	40	'--	'--	'--	'--	-14723	'--	not hispanic or latino	female	'--	'--	white	Alive	'--	1967	'--	'--	14723	'--	'--	'--	'--	MX	N1	Stage IIIA	T3	6th	'--	'--	'--	'--	'--	'--	'--	'--	'--	'--	'--	'--	not reported	'--	'--	'--	'--	'--	0	2632
738e1acc-1f0c-4a96-9c8a-222727ef5af8	TCGA-AR-A2LJ	TCGA-BRCA	40	'--	'--	'--	'--	-14723	'--	not hispanic or latino	female	'--	'--	white	Alive	'--	1967	'--	'--	14723	'--	'--	'--	'--	MX	N1	Stage IIIA	T3	6th	'--	'--	'--	'--	'--	'--	'--	'--	'--	'--	'--	'--	not reported	'--	'--	'--	'--	'--	0	2632
ba39bfbc-5cac-4f6c-b55c-4eee3466ee93	TCGA-BH-A0DL	TCGA-BRCA	64	'--	'--	'--	'--	-23628	'--	not hispanic or latino	female	'--	'--	white	Alive	'--	1943	'--	'--	23628	'--	'--	'--	'--	M0	N0	Stage IIA	T2	6th	'--	'--	'--	'--	'--	'--	'--	'--	'--	'--	'--	'--	not reported	'--	'--	'--	'--	'--	0	2381
ba39bfbc-5cac-4f6c-b55c-4eee3466ee93	TCGA-BH-A0DL	TCGA-BRCA	64	'--	'--	'--	'--	-23628	'--	not hispanic or latino	female	'--	'--	white	Alive	'--	1943	'--	'--	23628	'--	'--	'--	'--	M0	N0	Stage IIA	T2	6th	'--	'--	'--	'--	'--	'--	'--	'--	'--	'--	'--	'--	not reported	'--	'--	'--	'--	'--	0	2381
cb0a2055-2168-4454-8755-47dd613db36f	TCGA-A8-A09R	TCGA-BRCA	82	'--	'--	'--	'--	-30196	'--	not reported	female	'--	'--	not reported	Alive	'--	1927	'--	'--	30196	'--	'--	'--	'--	M0	N1	Stage IIB	T2	6th	'--	'--	'--	'--	'--	'--	'--	'--	'--	'--	'--	'--	not reported	'--	'--	'--	'--	'--	0	273
cb0a2055-2168-4454-8755-47dd613db36f	TCGA-A8-A09R	TCGA-BRCA	82	'--	'--	'--	'--	-30196	'--	not reported	female	'--	'--	not reported	Alive	'--	1927	'--	'--	30196	'--	'--	'--	'--	M0	N1	Stage IIB	T2	6th	'--	'--	'--	'--	'--	'--	'--	'--	'--	'--	'--	'--	not reported	'--	'--	'--	'--	'--	0	273
bac4b268-c781-4408-96d8-43a48fec7418	TCGA-BH-A2L8	TCGA-BRCA	45	'--	'--	'--	'--	-16658	'--	not hispanic or latino	female	'--	'--	white	Alive	'--	1966	'--	'--	16658	'--	'--	'--	'--	M0	N0 (i-)	Stage IIA	T2	7th	'--	'--	'--	'--	'--	'--	'--	'--	'--	'--	'--	'--	not reported	'--	'--	'--	'--	'--	0	612
bac4b268-c781-4408-96d8-43a48fec7418	TCGA-BH-A2L8	TCGA-BRCA	45	'--	'--	'--	'--	-16658	'--	not hispanic or latino	female	'--	'--	white	Alive	'--	1966	'--	'--	16658	'--	'--	'--	'--	M0	N0 (i-)	Stage IIA	T2	7th	'--	'--	'--	'--	'--	'--	'--	'--	'--	'--	'--	'--	not reported	'--	'--	'--	'--	'--	0	612
029ce650-5e5a-4100-8596-cd94300e7ef5	TCGA-E2-A574	TCGA-BRCA	44	'--	'--	'--	'--	-16195	'--	not hispanic or latino	female	'--	'--	black or african american	Alive	'--	1967	'--	'--	16195	'--	'--	'--	'--	M0	N0	Stage IIA	T2	7th	'--	'--	'--	'--	'--	'--	'--	'--	'--	'--	'--	'--	not reported	'--	'--	'--	'--	'--	0	1179
029ce650-5e5a-4100-8596-cd94300e7ef5	TCGA-E2-A574	TCGA-BRCA	44	'--	'--	'--	'--	-16195	'--	not hispanic or latino	female	'--	'--	black or african american	Alive	'--	1967	'--	'--	16195	'--	'--	'--	'--	M0	N0	Stage IIA	T2	7th	'--	'--	'--	'--	'--	'--	'--	'--	'--	'--	'--	'--	not reported	'--	'--	'--	'--	'--	0	1179
baf5e81f-2322-41ec-9053-b9559a7993bc	TCGA-AN-A0FT	TCGA-BRCA	63	'--	'--	'--	'--	-23300	'--	not hispanic or latino	female	'--	'--	white	Alive	'--	1947	'--	'--	23300	'--	'--	'--	'--	M0	N1	Stage IIB	T2	'--	'--	'--	'--	'--	'--	'--	'--	'--	'--	'--	'--	'--	not reported	'--	'--	'--	'--	'--	0	214
baf5e81f-2322-41ec-9053-b9559a7993bc	TCGA-AN-A0FT	TCGA-BRCA	63	'--	'--	'--	'--	-23300	'--	not hispanic or latino	female	'--	'--	white	Alive	'--	1947	'--	'--	23300	'--	'--	'--	'--	M0	N1	Stage IIB	T2	'--	'--	'--	'--	'--	'--	'--	'--	'--	'--	'--	'--	'--	not reported	'--	'--	'--	'--	'--	0	214
bb1de798-0c02-437e-b539-33cb556d3993	TCGA-EW-A1J3	TCGA-BRCA	61	'--	'--	'--	'--	-22332	'--	hispanic or latino	female	'--	'--	white	Alive	'--	1949	'--	'--	22332	'--	'--	'--	'--	M0	N0	Stage IA	T1c	7th	'--	'--	'--	'--	'--	'--	'--	'--	'--	'--	'--	'--	not reported	'--	'--	'--	'--	'--	0	504
bb1de798-0c02-437e-b539-33cb556d3993	TCGA-EW-A1J3	TCGA-BRCA	61	'--	'--	'--	'--	-22332	'--	hispanic or latino	female	'--	'--	white	Alive	'--	1949	'--	'--	22332	'--	'--	'--	'--	M0	N0	Stage IA	T1c	7th	'--	'--	'--	'--	'--	'--	'--	'--	'--	'--	'--	'--	not reported	'--	'--	'--	'--	'--	0	504
bd5374c9-7f36-457f-b66b-7cc7ff64224e	TCGA-GM-A3NY	TCGA-BRCA	72	'--	'--	'--	'--	-26642	'--	not hispanic or latino	female	'--	'--	white	Alive	'--	1937	'--	'--	26642	'--	'--	'--	'--	M0	N1a	Stage IIB	T2	6th	'--	'--	'--	'--	'--	'--	'--	'--	'--	'--	'--	'--	not reported	'--	'--	'--	'--	'--	0	1162
bd5374c9-7f36-457f-b66b-7cc7ff64224e	TCGA-GM-A3NY	TCGA-BRCA	72	'--	'--	'--	'--	-26642	'--	not hispanic or latino	female	'--	'--	white	Alive	'--	1937	'--	'--	26642	'--	'--	'--	'--	M0	N1a	Stage IIB	T2	6th	'--	'--	'--	'--	'--	'--	'--	'--	'--	'--	'--	'--	not reported	'--	'--	'--	'--	'--	0	1162
9da462b0-93c2-4305-89f6-7199a30399a7	TCGA-BH-A0B5	TCGA-BRCA	40	'--	'--	'--	'--	-14920	'--	not hispanic or latino	female	'--	'--	white	Alive	'--	1967	'--	'--	14920	'--	'--	'--	'--	M0	N2a	Stage IIIA	T2	6th	'--	'--	'--	'--	'--	'--	'--	'--	'--	'--	'--	'--	not reported	'--	'--	'--	'--	'--	0	2136
9da462b0-93c2-4305-89f6-7199a30399a7	TCGA-BH-A0B5	TCGA-BRCA	40	'--	'--	'--	'--	-14920	'--	not hispanic or latino	female	'--	'--	white	Alive	'--	1967	'--	'--	14920	'--	'--	'--	'--	M0	N2a	Stage IIIA	T2	6th	'--	'--	'--	'--	'--	'--	'--	'--	'--	'--	'--	'--	not reported	'--	'--	'--	'--	'--	0	2136
be9bf36a-12e1-4386-addf-1686dc8b49de	TCGA-E2-A153	TCGA-BRCA	51	'--	'--	'--	'--	-18875	'--	not hispanic or latino	female	'--	'--	white	Alive	'--	1958	'--	'--	18875	'--	'--	'--	'--	M0	N1a	Stage IIB	T2	6th	'--	'--	'--	'--	'--	'--	'--	'--	'--	'--	'--	'--	not reported	'--	'--	'--	'--	'--	0	707
be9bf36a-12e1-4386-addf-1686dc8b49de	TCGA-E2-A153	TCGA-BRCA	51	'--	'--	'--	'--	-18875	'--	not hispanic or latino	female	'--	'--	white	Alive	'--	1958	'--	'--	18875	'--	'--	'--	'--	M0	N1a	Stage IIB	T2	6th	'--	'--	'--	'--	'--	'--	'--	'--	'--	'--	'--	'--	not reported	'--	'--	'--	'--	'--	0	707
c31900a4-5dcd-4022-97ac-638e86e889e4	TCGA-3C-AALK	TCGA-BRCA	52	'--	'--	'--	'--	-19074	'--	not hispanic or latino	female	'--	'--	black or african american	Alive	'--	1959	'--	'--	19074	'--	'--	'--	'--	M0	N0 (i+)	Stage IA	T1c	7th	'--	'--	'--	'--	'--	'--	'--	'--	'--	'--	'--	'--	not reported	'--	'--	'--	'--	'--	0	1448
c31900a4-5dcd-4022-97ac-638e86e889e4	TCGA-3C-AALK	TCGA-BRCA	52	'--	'--	'--	'--	-19074	'--	not hispanic or latino	female	'--	'--	black or african american	Alive	'--	1959	'--	'--	19074	'--	'--	'--	'--	M0	N0 (i+)	Stage IA	T1c	7th	'--	'--	'--	'--	'--	'--	'--	'--	'--	'--	'--	'--	not reported	'--	'--	'--	'--	'--	0	1448
4d51159f-ab2f-40e3-a363-847c3654431e	TCGA-C8-A26Y	TCGA-BRCA	90	'--	'--	'--	'--	-32872	'--	not hispanic or latino	female	'--	'--	asian	Alive	'--	1920	'--	'--	32872	'--	'--	'--	'--	M0	N0	Stage IIA	T2	6th	'--	'--	'--	'--	'--	'--	'--	'--	'--	'--	'--	'--	not reported	'--	'--	'--	'--	'--	0	0
4d51159f-ab2f-40e3-a363-847c3654431e	TCGA-C8-A26Y	TCGA-BRCA	90	'--	'--	'--	'--	-32872	'--	not hispanic or latino	female	'--	'--	asian	Alive	'--	1920	'--	'--	32872	'--	'--	'--	'--	M0	N0	Stage IIA	T2	6th	'--	'--	'--	'--	'--	'--	'--	'--	'--	'--	'--	'--	not reported	'--	'--	'--	'--	'--	0	0
a4903de8-6cf5-4541-8ec7-065beace8b44	TCGA-AO-A0J9	TCGA-BRCA	61	'--	'--	'--	'--	-22642	'--	not hispanic or latino	female	'--	'--	white	Alive	'--	1946	'--	'--	22642	'--	'--	'--	'--	M0	N3	Stage IIIC	T2	'--	'--	'--	'--	'--	'--	'--	'--	'--	'--	'--	'--	'--	not reported	'--	'--	'--	'--	'--	0	1613
a4903de8-6cf5-4541-8ec7-065beace8b44	TCGA-AO-A0J9	TCGA-BRCA	61	'--	'--	'--	'--	-22642	'--	not hispanic or latino	female	'--	'--	white	Alive	'--	1946	'--	'--	22642	'--	'--	'--	'--	M0	N3	Stage IIIC	T2	'--	'--	'--	'--	'--	'--	'--	'--	'--	'--	'--	'--	'--	not reported	'--	'--	'--	'--	'--	0	1613
753d5d49-3b40-4737-9d4c-b1ec29cc2692	TCGA-GM-A2DM	TCGA-BRCA	57	'--	'--	'--	'--	-21160	'--	hispanic or latino	female	'--	'--	white	Alive	'--	1947	'--	'--	21160	'--	'--	'--	'--	M0	N0 (i-)	Stage IIA	T2	6th	'--	'--	'--	'--	'--	'--	'--	'--	'--	'--	'--	'--	not reported	'--	'--	'--	'--	'--	0	3226
753d5d49-3b40-4737-9d4c-b1ec29cc2692	TCGA-GM-A2DM	TCGA-BRCA	57	'--	'--	'--	'--	-21160	'--	hispanic or latino	female	'--	'--	white	Alive	'--	1947	'--	'--	21160	'--	'--	'--	'--	M0	N0 (i-)	Stage IIA	T2	6th	'--	'--	'--	'--	'--	'--	'--	'--	'--	'--	'--	'--	not reported	'--	'--	'--	'--	'--	0	3226
757df7b0-4774-4493-98bf-999ded9ac86e	TCGA-A2-A0CY	TCGA-BRCA	63	'--	'--	'--	'--	-23229	'--	not hispanic or latino	female	'--	'--	white	Alive	'--	1943	'--	'--	23229	'--	'--	'--	'--	M0	N1	Stage IIB	T2	6th	'--	'--	'--	'--	'--	'--	'--	'--	'--	'--	'--	'--	not reported	'--	'--	'--	'--	'--	0	1673
757df7b0-4774-4493-98bf-999ded9ac86e	TCGA-A2-A0CY	TCGA-BRCA	63	'--	'--	'--	'--	-23229	'--	not hispanic or latino	female	'--	'--	white	Alive	'--	1943	'--	'--	23229	'--	'--	'--	'--	M0	N1	Stage IIB	T2	6th	'--	'--	'--	'--	'--	'--	'--	'--	'--	'--	'--	'--	not reported	'--	'--	'--	'--	'--	0	1673
34d5a193-85e5-4399-8a9b-e92858eafdfe	TCGA-A8-A0A2	TCGA-BRCA	66	'--	'--	'--	'--	-24380	'--	not reported	female	'--	'--	not reported	Alive	'--	1943	'--	'--	24380	'--	'--	'--	'--	M0	N0	Stage IIA	T2	6th	'--	'--	'--	'--	'--	'--	'--	'--	'--	'--	'--	'--	not reported	'--	'--	'--	'--	'--	0	579
34d5a193-85e5-4399-8a9b-e92858eafdfe	TCGA-A8-A0A2	TCGA-BRCA	66	'--	'--	'--	'--	-24380	'--	not reported	female	'--	'--	not reported	Alive	'--	1943	'--	'--	24380	'--	'--	'--	'--	M0	N0	Stage IIA	T2	6th	'--	'--	'--	'--	'--	'--	'--	'--	'--	'--	'--	'--	not reported	'--	'--	'--	'--	'--	0	579
52c35691-efca-42f5-a03e-02c9f872275c	TCGA-C8-A1HK	TCGA-BRCA	53	'--	'--	'--	'--	'--	'--	not hispanic or latino	female	'--	'--	asian	Alive	'--	1957	'--	'--	'--	'--	'--	'--	'--	M0	N1	Stage IIB	T2	6th	'--	'--	'--	'--	'--	'--	'--	'--	'--	'--	'--	'--	not reported	'--	'--	'--	'--	'--	0	366
52c35691-efca-42f5-a03e-02c9f872275c	TCGA-C8-A1HK	TCGA-BRCA	53	'--	'--	'--	'--	'--	'--	not hispanic or latino	female	'--	'--	asian	Alive	'--	1957	'--	'--	'--	'--	'--	'--	'--	M0	N1	Stage IIB	T2	6th	'--	'--	'--	'--	'--	'--	'--	'--	'--	'--	'--	'--	not reported	'--	'--	'--	'--	'--	0	366
c710f4ab-fbd9-42ed-95d4-4e6d51207f38	TCGA-BH-A0B4	TCGA-BRCA	65	'--	'--	'--	'--	-23980	'--	not reported	male	'--	'--	white	Alive	'--	1942	'--	'--	23980	'--	'--	'--	'--	M0	N2	Stage IIIA	T2	'--	'--	'--	'--	'--	'--	'--	'--	'--	'--	'--	'--	'--	not reported	'--	'--	'--	'--	'--	0	1191
c710f4ab-fbd9-42ed-95d4-4e6d51207f38	TCGA-BH-A0B4	TCGA-BRCA	65	'--	'--	'--	'--	-23980	'--	not reported	male	'--	'--	white	Alive	'--	1942	'--	'--	23980	'--	'--	'--	'--	M0	N2	Stage IIIA	T2	'--	'--	'--	'--	'--	'--	'--	'--	'--	'--	'--	'--	'--	not reported	'--	'--	'--	'--	'--	0	1191
75f6e476-233a-409c-a3ef-0240be569813	TCGA-JL-A3YX	TCGA-BRCA	46	'--	'--	'--	'--	'--	'--	not hispanic or latino	female	'--	'--	asian	Alive	'--	1965	'--	'--	'--	'--	'--	'--	'--	M0	N0	Stage IIA	T2	7th	'--	'--	'--	'--	'--	'--	'--	'--	'--	'--	'--	'--	not reported	'--	'--	'--	'--	'--	0	352
75f6e476-233a-409c-a3ef-0240be569813	TCGA-JL-A3YX	TCGA-BRCA	46	'--	'--	'--	'--	'--	'--	not hispanic or latino	female	'--	'--	asian	Alive	'--	1965	'--	'--	'--	'--	'--	'--	'--	M0	N0	Stage IIA	T2	7th	'--	'--	'--	'--	'--	'--	'--	'--	'--	'--	'--	'--	not reported	'--	'--	'--	'--	'--	0	352
76ace6aa-0505-442c-978a-f889cf2d44bb	TCGA-BH-A0E9	TCGA-BRCA	53	'--	'--	'--	'--	-19415	'--	not reported	female	'--	'--	white	Alive	'--	1953	'--	'--	19415	'--	'--	'--	'--	M0	N1a	Stage IIB	T2	6th	'--	'--	'--	'--	'--	'--	'--	'--	'--	'--	'--	'--	not reported	'--	'--	'--	'--	'--	0	2489
76ace6aa-0505-442c-978a-f889cf2d44bb	TCGA-BH-A0E9	TCGA-BRCA	53	'--	'--	'--	'--	-19415	'--	not reported	female	'--	'--	white	Alive	'--	1953	'--	'--	19415	'--	'--	'--	'--	M0	N1a	Stage IIB	T2	6th	'--	'--	'--	'--	'--	'--	'--	'--	'--	'--	'--	'--	not reported	'--	'--	'--	'--	'--	0	2489
76bd9bb9-9a8b-4a90-bb7c-eafe76472ee4	TCGA-OL-A66H	TCGA-BRCA	74	'--	'--	'--	'--	-27280	'--	not hispanic or latino	female	'--	'--	black or african american	Alive	'--	'--	'--	'--	27280	'--	'--	'--	'--	MX	N1mi	Stage IB	T1c	7th	'--	'--	'--	'--	'--	'--	'--	'--	'--	'--	'--	'--	not reported	'--	'--	'--	'--	'--	0	812
76bd9bb9-9a8b-4a90-bb7c-eafe76472ee4	TCGA-OL-A66H	TCGA-BRCA	74	'--	'--	'--	'--	-27280	'--	not hispanic or latino	female	'--	'--	black or african american	Alive	'--	'--	'--	'--	27280	'--	'--	'--	'--	MX	N1mi	Stage IB	T1c	7th	'--	'--	'--	'--	'--	'--	'--	'--	'--	'--	'--	'--	not reported	'--	'--	'--	'--	'--	0	812
77e25ae8-82ec-4dea-8e62-1176f27e47ba	TCGA-D8-A3Z5	TCGA-BRCA	54	'--	'--	'--	'--	-19846	'--	not hispanic or latino	female	'--	'--	white	Alive	'--	1957	'--	'--	19846	'--	'--	'--	'--	M0	N3a	Stage IIIC	T2	7th	'--	'--	'--	'--	'--	'--	'--	'--	'--	'--	'--	'--	not reported	'--	'--	'--	'--	'--	0	1015
77e25ae8-82ec-4dea-8e62-1176f27e47ba	TCGA-D8-A3Z5	TCGA-BRCA	54	'--	'--	'--	'--	-19846	'--	not hispanic or latino	female	'--	'--	white	Alive	'--	1957	'--	'--	19846	'--	'--	'--	'--	M0	N3a	Stage IIIC	T2	7th	'--	'--	'--	'--	'--	'--	'--	'--	'--	'--	'--	'--	not reported	'--	'--	'--	'--	'--	0	1015
a824b3bd-34d5-4cc1-a92f-f9d6ac0f1814	TCGA-C8-A12Q	TCGA-BRCA	78	'--	'--	'--	'--	-28733	385	not hispanic or latino	female	'--	'--	asian	Dead	'--	1932	'--	'--	28733	'--	'--	'--	'--	M0	N2	Stage IIIA	T1	'--	'--	'--	'--	'--	'--	'--	'--	'--	'--	'--	'--	'--	not reported	'--	'--	'--	'--	'--	0	2
a824b3bd-34d5-4cc1-a92f-f9d6ac0f1814	TCGA-C8-A12Q	TCGA-BRCA	78	'--	'--	'--	'--	-28733	385	not hispanic or latino	female	'--	'--	asian	Dead	'--	1932	'--	'--	28733	'--	'--	'--	'--	M0	N2	Stage IIIA	T1	'--	'--	'--	'--	'--	'--	'--	'--	'--	'--	'--	'--	'--	not reported	'--	'--	'--	'--	'--	0	2
78582fbc-dcc7-48ae-9f95-5271c9bc5b72	TCGA-AQ-A04L	TCGA-BRCA	48	'--	'--	'--	'--	-17759	'--	not hispanic or latino	female	'--	'--	white	Alive	'--	1953	'--	'--	17759	'--	'--	'--	'--	MX	N0 (i-)	Stage IIA	T2	5th	'--	'--	'--	'--	'--	'--	'--	'--	'--	'--	'--	'--	not reported	'--	'--	'--	'--	'--	0	3957
78582fbc-dcc7-48ae-9f95-5271c9bc5b72	TCGA-AQ-A04L	TCGA-BRCA	48	'--	'--	'--	'--	-17759	'--	not hispanic or latino	female	'--	'--	white	Alive	'--	1953	'--	'--	17759	'--	'--	'--	'--	MX	N0 (i-)	Stage IIA	T2	5th	'--	'--	'--	'--	'--	'--	'--	'--	'--	'--	'--	'--	not reported	'--	'--	'--	'--	'--	0	3957
8e11c5ec-c15a-48d4-85ac-b7b08a9ed827	TCGA-AC-A6IV	TCGA-BRCA	47	'--	'--	'--	'--	-17521	'--	not hispanic or latino	female	'--	'--	white	Alive	'--	1965	'--	'--	17521	'--	'--	'--	'--	MX	N1	Stage IIB	T2	7th	'--	'--	'--	'--	'--	'--	'--	'--	'--	'--	'--	'--	not reported	'--	'--	'--	'--	'--	0	568
8e11c5ec-c15a-48d4-85ac-b7b08a9ed827	TCGA-AC-A6IV	TCGA-BRCA	47	'--	'--	'--	'--	-17521	'--	not hispanic or latino	female	'--	'--	white	Alive	'--	1965	'--	'--	17521	'--	'--	'--	'--	MX	N1	Stage IIB	T2	7th	'--	'--	'--	'--	'--	'--	'--	'--	'--	'--	'--	'--	not reported	'--	'--	'--	'--	'--	0	568
786e8dbe-442e-4551-87b3-b4c333b04dd4	TCGA-BH-A0WA	TCGA-BRCA	82	'--	'--	'--	'--	-30025	'--	not hispanic or latino	female	'--	'--	white	Alive	'--	1926	'--	'--	30025	'--	'--	'--	'--	M0	N0 (i-)	Stage I	T1c	6th	'--	'--	'--	'--	'--	'--	'--	'--	'--	'--	'--	'--	not reported	'--	'--	'--	'--	'--	0	701
786e8dbe-442e-4551-87b3-b4c333b04dd4	TCGA-BH-A0WA	TCGA-BRCA	82	'--	'--	'--	'--	-30025	'--	not hispanic or latino	female	'--	'--	white	Alive	'--	1926	'--	'--	30025	'--	'--	'--	'--	M0	N0 (i-)	Stage I	T1c	6th	'--	'--	'--	'--	'--	'--	'--	'--	'--	'--	'--	'--	not reported	'--	'--	'--	'--	'--	0	701
32bc7cc4-d185-4594-bbee-4b96410be512	TCGA-A8-A08T	TCGA-BRCA	64	'--	'--	'--	'--	-23560	3409	not reported	female	'--	'--	not reported	Dead	'--	1938	'--	'--	23560	'--	'--	'--	'--	M1	N1a	Stage IV	T2	6th	'--	'--	'--	'--	'--	'--	'--	'--	'--	'--	'--	'--	not reported	'--	'--	'--	'--	'--	0	2830
32bc7cc4-d185-4594-bbee-4b96410be512	TCGA-A8-A08T	TCGA-BRCA	64	'--	'--	'--	'--	-23560	3409	not reported	female	'--	'--	not reported	Dead	'--	1938	'--	'--	23560	'--	'--	'--	'--	M1	N1a	Stage IV	T2	6th	'--	'--	'--	'--	'--	'--	'--	'--	'--	'--	'--	'--	not reported	'--	'--	'--	'--	'--	0	2830
1f99e4d4-4e8b-4cc1-a129-227a2a82780e	TCGA-AR-A1AL	TCGA-BRCA	60	'--	'--	'--	'--	-22023	'--	not hispanic or latino	female	'--	'--	white	Alive	'--	1946	'--	'--	22023	'--	'--	'--	'--	M0	N1	Stage IIIA	T3	6th	'--	'--	'--	'--	'--	'--	'--	'--	'--	'--	'--	'--	not reported	'--	'--	'--	'--	'--	0	2971
1f99e4d4-4e8b-4cc1-a129-227a2a82780e	TCGA-AR-A1AL	TCGA-BRCA	60	'--	'--	'--	'--	-22023	'--	not hispanic or latino	female	'--	'--	white	Alive	'--	1946	'--	'--	22023	'--	'--	'--	'--	M0	N1	Stage IIIA	T3	6th	'--	'--	'--	'--	'--	'--	'--	'--	'--	'--	'--	'--	not reported	'--	'--	'--	'--	'--	0	2971
7acf33e7-c386-45fd-8c9a-469600378687	TCGA-A8-A08I	TCGA-BRCA	53	'--	'--	'--	'--	-19389	'--	not reported	female	'--	'--	not reported	Alive	'--	1956	'--	'--	19389	'--	'--	'--	'--	M0	N0	Stage IIA	T2	6th	'--	'--	'--	'--	'--	'--	'--	'--	'--	'--	'--	'--	not reported	'--	'--	'--	'--	'--	0	365
7acf33e7-c386-45fd-8c9a-469600378687	TCGA-A8-A08I	TCGA-BRCA	53	'--	'--	'--	'--	-19389	'--	not reported	female	'--	'--	not reported	Alive	'--	1956	'--	'--	19389	'--	'--	'--	'--	M0	N0	Stage IIA	T2	6th	'--	'--	'--	'--	'--	'--	'--	'--	'--	'--	'--	'--	not reported	'--	'--	'--	'--	'--	0	365
92b5de82-0221-4df1-8094-80f40c0bb4fa	TCGA-BH-A0BL	TCGA-BRCA	35	'--	'--	'--	'--	-12841	'--	not hispanic or latino	female	'--	'--	white	Alive	'--	1972	'--	'--	12841	'--	'--	'--	'--	M0	N0	Stage I	T1c	6th	'--	'--	'--	'--	'--	'--	'--	'--	'--	'--	'--	'--	not reported	'--	'--	'--	'--	'--	0	2278
92b5de82-0221-4df1-8094-80f40c0bb4fa	TCGA-BH-A0BL	TCGA-BRCA	35	'--	'--	'--	'--	-12841	'--	not hispanic or latino	female	'--	'--	white	Alive	'--	1972	'--	'--	12841	'--	'--	'--	'--	M0	N0	Stage I	T1c	6th	'--	'--	'--	'--	'--	'--	'--	'--	'--	'--	'--	'--	not reported	'--	'--	'--	'--	'--	0	2278
d67cd793-2931-429a-9084-2f3c4c8be7ad	TCGA-A2-A0EY	TCGA-BRCA	62	'--	'--	'--	'--	-22872	'--	not hispanic or latino	female	'--	'--	white	Alive	'--	1947	'--	'--	22872	'--	'--	'--	'--	M0	N1a	Stage IIB	T2	6th	'--	'--	'--	'--	'--	'--	'--	'--	'--	'--	'--	'--	not reported	'--	'--	'--	'--	'--	0	1925
d67cd793-2931-429a-9084-2f3c4c8be7ad	TCGA-A2-A0EY	TCGA-BRCA	62	'--	'--	'--	'--	-22872	'--	not hispanic or latino	female	'--	'--	white	Alive	'--	1947	'--	'--	22872	'--	'--	'--	'--	M0	N1a	Stage IIB	T2	6th	'--	'--	'--	'--	'--	'--	'--	'--	'--	'--	'--	'--	not reported	'--	'--	'--	'--	'--	0	1925
7bcf6d42-eb8f-4aa2-825b-38671d4f9e3a	TCGA-BH-A0C3	TCGA-BRCA	47	'--	'--	'--	'--	-17221	'--	not reported	female	'--	'--	white	Alive	'--	1959	'--	'--	17221	'--	'--	'--	'--	M0	N0	Stage I	T1c	6th	'--	'--	'--	'--	'--	'--	'--	'--	'--	'--	'--	'--	not reported	'--	'--	'--	'--	'--	0	2709
7bcf6d42-eb8f-4aa2-825b-38671d4f9e3a	TCGA-BH-A0C3	TCGA-BRCA	47	'--	'--	'--	'--	-17221	'--	not reported	female	'--	'--	white	Alive	'--	1959	'--	'--	17221	'--	'--	'--	'--	M0	N0	Stage I	T1c	6th	'--	'--	'--	'--	'--	'--	'--	'--	'--	'--	'--	'--	not reported	'--	'--	'--	'--	'--	0	2709
7c2a8440-0206-4039-8474-8d62f6c7de0c	TCGA-AN-A0AS	TCGA-BRCA	70	'--	'--	'--	'--	-25658	'--	not hispanic or latino	female	'--	'--	white	Alive	'--	1940	'--	'--	25658	'--	'--	'--	'--	M0	N2	Stage IIIA	T2	'--	'--	'--	'--	'--	'--	'--	'--	'--	'--	'--	'--	'--	not reported	'--	'--	'--	'--	'--	0	10
7c2a8440-0206-4039-8474-8d62f6c7de0c	TCGA-AN-A0AS	TCGA-BRCA	70	'--	'--	'--	'--	-25658	'--	not hispanic or latino	female	'--	'--	white	Alive	'--	1940	'--	'--	25658	'--	'--	'--	'--	M0	N2	Stage IIIA	T2	'--	'--	'--	'--	'--	'--	'--	'--	'--	'--	'--	'--	'--	not reported	'--	'--	'--	'--	'--	0	10
b5b99291-507e-4b68-a039-9a0f571f55df	TCGA-AO-A12H	TCGA-BRCA	69	'--	'--	'--	'--	-25515	'--	not hispanic or latino	female	'--	'--	black or african american	Alive	'--	1939	'--	'--	25515	'--	'--	'--	'--	M0	N0 (i-)	Stage IIA	T2	6th	'--	'--	'--	'--	'--	'--	'--	'--	'--	'--	'--	'--	not reported	'--	'--	'--	'--	'--	0	1234
b5b99291-507e-4b68-a039-9a0f571f55df	TCGA-AO-A12H	TCGA-BRCA	69	'--	'--	'--	'--	-25515	'--	not hispanic or latino	female	'--	'--	black or african american	Alive	'--	1939	'--	'--	25515	'--	'--	'--	'--	M0	N0 (i-)	Stage IIA	T2	6th	'--	'--	'--	'--	'--	'--	'--	'--	'--	'--	'--	'--	not reported	'--	'--	'--	'--	'--	0	1234
9676e46b-8f29-43cd-ab65-eb6a535cced4	TCGA-EW-A6S9	TCGA-BRCA	34	'--	'--	'--	'--	-12755	'--	not hispanic or latino	female	'--	'--	black or african american	Alive	'--	1979	'--	'--	12755	'--	'--	'--	'--	M0	N1	Stage IIA	T1c	7th	'--	'--	'--	'--	'--	'--	'--	'--	'--	'--	'--	'--	not reported	'--	'--	'--	'--	'--	0	463
9676e46b-8f29-43cd-ab65-eb6a535cced4	TCGA-EW-A6S9	TCGA-BRCA	34	'--	'--	'--	'--	-12755	'--	not hispanic or latino	female	'--	'--	black or african american	Alive	'--	1979	'--	'--	12755	'--	'--	'--	'--	M0	N1	Stage IIA	T1c	7th	'--	'--	'--	'--	'--	'--	'--	'--	'--	'--	'--	'--	not reported	'--	'--	'--	'--	'--	0	463
42e47f3a-dff7-41e4-8f84-146d97e8ab72	TCGA-D8-A1X6	TCGA-BRCA	80	'--	'--	'--	'--	-29256	'--	not hispanic or latino	female	'--	'--	white	Alive	'--	1930	'--	'--	29256	'--	'--	'--	'--	MX	N2a	Stage IIIA	T3	7th	'--	'--	'--	'--	'--	'--	'--	'--	'--	'--	'--	'--	not reported	'--	'--	'--	'--	'--	0	541
42e47f3a-dff7-41e4-8f84-146d97e8ab72	TCGA-D8-A1X6	TCGA-BRCA	80	'--	'--	'--	'--	-29256	'--	not hispanic or latino	female	'--	'--	white	Alive	'--	1930	'--	'--	29256	'--	'--	'--	'--	MX	N2a	Stage IIIA	T3	7th	'--	'--	'--	'--	'--	'--	'--	'--	'--	'--	'--	'--	not reported	'--	'--	'--	'--	'--	0	541
7e8713bd-0b17-4f09-9696-bc29707d862b	TCGA-OL-A5RZ	TCGA-BRCA	57	'--	'--	'--	'--	-21038	'--	not reported	female	'--	'--	black or african american	Alive	'--	1955	'--	'--	21038	'--	'--	'--	'--	MX	N0	Stage IA	T1b	7th	'--	'--	'--	'--	'--	'--	'--	'--	'--	'--	'--	'--	not reported	'--	'--	'--	'--	'--	0	679
7e8713bd-0b17-4f09-9696-bc29707d862b	TCGA-OL-A5RZ	TCGA-BRCA	57	'--	'--	'--	'--	-21038	'--	not reported	female	'--	'--	black or african american	Alive	'--	1955	'--	'--	21038	'--	'--	'--	'--	MX	N0	Stage IA	T1b	7th	'--	'--	'--	'--	'--	'--	'--	'--	'--	'--	'--	'--	not reported	'--	'--	'--	'--	'--	0	679
7eb18190-5a41-4637-9783-f81bbde499e4	TCGA-BH-A1FM	TCGA-BRCA	44	'--	'--	'--	'--	-16289	1388	not hispanic or latino	female	'--	'--	white	Dead	'--	1954	2001	'--	16289	'--	'--	'--	'--	M0	N2	Stage IIIA	T2	5th	'--	'--	'--	'--	'--	'--	'--	'--	'--	'--	'--	'--	not reported	'--	'--	'--	'--	'--	0	'--
7eb18190-5a41-4637-9783-f81bbde499e4	TCGA-BH-A1FM	TCGA-BRCA	44	'--	'--	'--	'--	-16289	1388	not hispanic or latino	female	'--	'--	white	Dead	'--	1954	2001	'--	16289	'--	'--	'--	'--	M0	N2	Stage IIIA	T2	5th	'--	'--	'--	'--	'--	'--	'--	'--	'--	'--	'--	'--	not reported	'--	'--	'--	'--	'--	0	'--
cf0e7e4e-b857-4db5-9ae2-551a899f77be	TCGA-AN-A0XP	TCGA-BRCA	69	'--	'--	'--	'--	-25305	'--	not hispanic or latino	female	'--	'--	white	Alive	'--	1941	'--	'--	25305	'--	'--	'--	'--	M0	N2	Stage IIIA	T2	7th	'--	'--	'--	'--	'--	'--	'--	'--	'--	'--	'--	'--	not reported	'--	'--	'--	'--	'--	0	9
cf0e7e4e-b857-4db5-9ae2-551a899f77be	TCGA-AN-A0XP	TCGA-BRCA	69	'--	'--	'--	'--	-25305	'--	not hispanic or latino	female	'--	'--	white	Alive	'--	1941	'--	'--	25305	'--	'--	'--	'--	M0	N2	Stage IIIA	T2	7th	'--	'--	'--	'--	'--	'--	'--	'--	'--	'--	'--	'--	not reported	'--	'--	'--	'--	'--	0	9
7f0bbba1-9bc3-45db-bdda-eb3319bb15d2	TCGA-BH-A0DE	TCGA-BRCA	62	'--	'--	'--	'--	-22656	'--	not hispanic or latino	female	'--	'--	white	Alive	'--	1945	'--	'--	22656	'--	'--	'--	'--	M0	N0	Stage IIA	T2	6th	'--	'--	'--	'--	'--	'--	'--	'--	'--	'--	'--	'--	not reported	'--	'--	'--	'--	'--	0	2372
7f0bbba1-9bc3-45db-bdda-eb3319bb15d2	TCGA-BH-A0DE	TCGA-BRCA	62	'--	'--	'--	'--	-22656	'--	not hispanic or latino	female	'--	'--	white	Alive	'--	1945	'--	'--	22656	'--	'--	'--	'--	M0	N0	Stage IIA	T2	6th	'--	'--	'--	'--	'--	'--	'--	'--	'--	'--	'--	'--	not reported	'--	'--	'--	'--	'--	0	2372
e74aea7c-ca14-49df-b5cf-dacb839ac27a	TCGA-E9-A1NC	TCGA-BRCA	61	'--	'--	'--	'--	-22355	'--	not hispanic or latino	female	'--	'--	white	Alive	'--	1950	'--	'--	22355	'--	'--	'--	'--	M0	N1	Stage IIB	T2	7th	'--	'--	'--	'--	'--	'--	'--	'--	'--	'--	'--	'--	not reported	'--	'--	'--	'--	'--	0	1203
e74aea7c-ca14-49df-b5cf-dacb839ac27a	TCGA-E9-A1NC	TCGA-BRCA	61	'--	'--	'--	'--	-22355	'--	not hispanic or latino	female	'--	'--	white	Alive	'--	1950	'--	'--	22355	'--	'--	'--	'--	M0	N1	Stage IIB	T2	7th	'--	'--	'--	'--	'--	'--	'--	'--	'--	'--	'--	'--	not reported	'--	'--	'--	'--	'--	0	1203
43029932-feb0-4658-97fa-645c1e775009	TCGA-AR-A1AN	TCGA-BRCA	46	'--	'--	'--	'--	-16974	'--	hispanic or latino	female	'--	'--	white	Alive	'--	1960	'--	'--	16974	'--	'--	'--	'--	M0	N0	Stage IIA	T2	6th	'--	'--	'--	'--	'--	'--	'--	'--	'--	'--	'--	'--	not reported	'--	'--	'--	'--	'--	0	2920
43029932-feb0-4658-97fa-645c1e775009	TCGA-AR-A1AN	TCGA-BRCA	46	'--	'--	'--	'--	-16974	'--	hispanic or latino	female	'--	'--	white	Alive	'--	1960	'--	'--	16974	'--	'--	'--	'--	M0	N0	Stage IIA	T2	6th	'--	'--	'--	'--	'--	'--	'--	'--	'--	'--	'--	'--	not reported	'--	'--	'--	'--	'--	0	2920
5d8ed961-a012-4b6b-bffb-9468d3953646	TCGA-EW-A1J5	TCGA-BRCA	59	'--	'--	'--	'--	-21559	'--	not hispanic or latino	female	'--	'--	white	Alive	'--	1951	'--	'--	21559	'--	'--	'--	'--	M0	N0 (i-)	Stage IIB	T3	7th	'--	'--	'--	'--	'--	'--	'--	'--	'--	'--	'--	'--	not reported	'--	'--	'--	'--	'--	0	477
5d8ed961-a012-4b6b-bffb-9468d3953646	TCGA-EW-A1J5	TCGA-BRCA	59	'--	'--	'--	'--	-21559	'--	not hispanic or latino	female	'--	'--	white	Alive	'--	1951	'--	'--	21559	'--	'--	'--	'--	M0	N0 (i-)	Stage IIB	T3	7th	'--	'--	'--	'--	'--	'--	'--	'--	'--	'--	'--	'--	not reported	'--	'--	'--	'--	'--	0	477
dcd5860c-7e3a-44f3-a732-fe92fe3fe300	TCGA-AN-A046	TCGA-BRCA	68	'--	'--	'--	'--	-25158	'--	not hispanic or latino	female	'--	'--	white	Alive	'--	1942	'--	'--	25158	'--	'--	'--	'--	M0	N0	Stage IIA	T2	'--	'--	'--	'--	'--	'--	'--	'--	'--	'--	'--	'--	'--	not reported	'--	'--	'--	'--	'--	0	10
dcd5860c-7e3a-44f3-a732-fe92fe3fe300	TCGA-AN-A046	TCGA-BRCA	68	'--	'--	'--	'--	-25158	'--	not hispanic or latino	female	'--	'--	white	Alive	'--	1942	'--	'--	25158	'--	'--	'--	'--	M0	N0	Stage IIA	T2	'--	'--	'--	'--	'--	'--	'--	'--	'--	'--	'--	'--	'--	not reported	'--	'--	'--	'--	'--	0	10
43c0bec6-6fac-47b1-83cb-200a15a932be	TCGA-OL-A5RX	TCGA-BRCA	51	'--	'--	'--	'--	-18942	'--	not reported	female	'--	'--	black or african american	Alive	'--	1960	'--	'--	18942	'--	'--	'--	'--	MX	N0	Stage IA	T1c	7th	'--	'--	'--	'--	'--	'--	'--	'--	'--	'--	'--	'--	not reported	'--	'--	'--	'--	'--	0	878
43c0bec6-6fac-47b1-83cb-200a15a932be	TCGA-OL-A5RX	TCGA-BRCA	51	'--	'--	'--	'--	-18942	'--	not reported	female	'--	'--	black or african american	Alive	'--	1960	'--	'--	18942	'--	'--	'--	'--	MX	N0	Stage IA	T1c	7th	'--	'--	'--	'--	'--	'--	'--	'--	'--	'--	'--	'--	not reported	'--	'--	'--	'--	'--	0	878
aa60fa8d-c374-40e0-af2d-b007701e67e3	TCGA-LL-A740	TCGA-BRCA	61	'--	'--	'--	'--	-22416	'--	not hispanic or latino	female	'--	'--	black or african american	Alive	'--	1952	'--	'--	22416	'--	'--	'--	'--	MX	N0 (i-)	Stage IA	T1c	7th	'--	'--	'--	'--	'--	'--	'--	'--	'--	'--	'--	'--	not reported	'--	'--	'--	'--	'--	0	441
aa60fa8d-c374-40e0-af2d-b007701e67e3	TCGA-LL-A740	TCGA-BRCA	61	'--	'--	'--	'--	-22416	'--	not hispanic or latino	female	'--	'--	black or african american	Alive	'--	1952	'--	'--	22416	'--	'--	'--	'--	MX	N0 (i-)	Stage IA	T1c	7th	'--	'--	'--	'--	'--	'--	'--	'--	'--	'--	'--	'--	not reported	'--	'--	'--	'--	'--	0	441
955d4263-61f7-42e8-8a6e-772a0d6c209d	TCGA-E9-A1N6	TCGA-BRCA	52	'--	'--	'--	'--	-19327	678	not hispanic or latino	female	'--	'--	white	Dead	'--	1958	'--	'--	19327	'--	'--	'--	'--	M0	N1	Stage IIB	T2	7th	'--	'--	'--	'--	'--	'--	'--	'--	'--	'--	'--	'--	not reported	'--	'--	'--	'--	'--	0	410
955d4263-61f7-42e8-8a6e-772a0d6c209d	TCGA-E9-A1N6	TCGA-BRCA	52	'--	'--	'--	'--	-19327	678	not hispanic or latino	female	'--	'--	white	Dead	'--	1958	'--	'--	19327	'--	'--	'--	'--	M0	N1	Stage IIB	T2	7th	'--	'--	'--	'--	'--	'--	'--	'--	'--	'--	'--	'--	not reported	'--	'--	'--	'--	'--	0	410
43d5632e-7272-4aad-9496-7f5a99671223	TCGA-A2-A0T7	TCGA-BRCA	51	'--	'--	'--	'--	-18756	'--	not hispanic or latino	female	'--	'--	white	Alive	'--	1958	'--	'--	18756	'--	'--	'--	'--	M0	N0 (i+)	Stage IIA	T2	'--	'--	'--	'--	'--	'--	'--	'--	'--	'--	'--	'--	'--	not reported	'--	'--	'--	'--	'--	0	631
43d5632e-7272-4aad-9496-7f5a99671223	TCGA-A2-A0T7	TCGA-BRCA	51	'--	'--	'--	'--	-18756	'--	not hispanic or latino	female	'--	'--	white	Alive	'--	1958	'--	'--	18756	'--	'--	'--	'--	M0	N0 (i+)	Stage IIA	T2	'--	'--	'--	'--	'--	'--	'--	'--	'--	'--	'--	'--	'--	not reported	'--	'--	'--	'--	'--	0	631
441919eb-8c9f-478c-bda3-8de4f8295e8a	TCGA-C8-A12L	TCGA-BRCA	67	'--	'--	'--	'--	-24710	'--	not hispanic or latino	female	'--	'--	asian	Alive	'--	1943	'--	'--	24710	'--	'--	'--	'--	M0	N0 (i-)	Stage IIA	T2	6th	'--	'--	'--	'--	'--	'--	'--	'--	'--	'--	'--	'--	not reported	'--	'--	'--	'--	'--	0	363
441919eb-8c9f-478c-bda3-8de4f8295e8a	TCGA-C8-A12L	TCGA-BRCA	67	'--	'--	'--	'--	-24710	'--	not hispanic or latino	female	'--	'--	asian	Alive	'--	1943	'--	'--	24710	'--	'--	'--	'--	M0	N0 (i-)	Stage IIA	T2	6th	'--	'--	'--	'--	'--	'--	'--	'--	'--	'--	'--	'--	not reported	'--	'--	'--	'--	'--	0	363
747083ff-0703-431b-aad4-f2adff739516	TCGA-BH-A18G	TCGA-BRCA	81	'--	'--	'--	'--	-29820	'--	not hispanic or latino	female	'--	'--	white	Alive	'--	1929	'--	'--	29820	'--	'--	'--	'--	M0	N0	Stage IA	T1c	'--	'--	'--	'--	'--	'--	'--	'--	'--	'--	'--	'--	'--	not reported	'--	'--	'--	'--	'--	0	149
747083ff-0703-431b-aad4-f2adff739516	TCGA-BH-A18G	TCGA-BRCA	81	'--	'--	'--	'--	-29820	'--	not hispanic or latino	female	'--	'--	white	Alive	'--	1929	'--	'--	29820	'--	'--	'--	'--	M0	N0	Stage IA	T1c	'--	'--	'--	'--	'--	'--	'--	'--	'--	'--	'--	'--	'--	not reported	'--	'--	'--	'--	'--	0	149
44954053-0b93-4577-a436-42777e442300	TCGA-B6-A0I9	TCGA-BRCA	62	'--	'--	'--	'--	-22798	362	not hispanic or latino	female	'--	'--	white	Dead	'--	1930	1992	'--	22798	'--	'--	'--	'--	M1	NX	Stage IV	T3	3rd	'--	'--	'--	'--	'--	'--	'--	'--	'--	'--	'--	'--	not reported	'--	'--	'--	'--	'--	0	'--
44954053-0b93-4577-a436-42777e442300	TCGA-B6-A0I9	TCGA-BRCA	62	'--	'--	'--	'--	-22798	362	not hispanic or latino	female	'--	'--	white	Dead	'--	1930	1992	'--	22798	'--	'--	'--	'--	M1	NX	Stage IV	T3	3rd	'--	'--	'--	'--	'--	'--	'--	'--	'--	'--	'--	'--	not reported	'--	'--	'--	'--	'--	0	'--
44bec761-b603-49c0-8634-f6bfe0319bb1	TCGA-AO-A0JM	TCGA-BRCA	40	'--	'--	'--	'--	-14653	'--	hispanic or latino	female	'--	'--	not reported	Alive	'--	1965	'--	'--	14653	'--	'--	'--	'--	M0	N1	Stage IIB	T2	'--	'--	'--	'--	'--	'--	'--	'--	'--	'--	'--	'--	'--	not reported	'--	'--	'--	'--	'--	0	2184
44bec761-b603-49c0-8634-f6bfe0319bb1	TCGA-AO-A0JM	TCGA-BRCA	40	'--	'--	'--	'--	-14653	'--	hispanic or latino	female	'--	'--	not reported	Alive	'--	1965	'--	'--	14653	'--	'--	'--	'--	M0	N1	Stage IIB	T2	'--	'--	'--	'--	'--	'--	'--	'--	'--	'--	'--	'--	'--	not reported	'--	'--	'--	'--	'--	0	2184
45013972-2dfd-4f82-a076-e3e4af1b43b8	TCGA-UU-A93S	TCGA-BRCA	63	'--	'--	'--	'--	-23278	116	not hispanic or latino	female	'--	'--	black or african american	Dead	'--	1950	2013	'--	23278	'--	'--	'--	'--	M1	N3b	Stage IV	T4d	7th	'--	'--	'--	'--	'--	'--	'--	'--	'--	'--	'--	'--	not reported	'--	'--	'--	'--	'--	0	'--
45013972-2dfd-4f82-a076-e3e4af1b43b8	TCGA-UU-A93S	TCGA-BRCA	63	'--	'--	'--	'--	-23278	116	not hispanic or latino	female	'--	'--	black or african american	Dead	'--	1950	2013	'--	23278	'--	'--	'--	'--	M1	N3b	Stage IV	T4d	7th	'--	'--	'--	'--	'--	'--	'--	'--	'--	'--	'--	'--	not reported	'--	'--	'--	'--	'--	0	'--
5c59028f-b8fa-4811-8314-be3eaed5f364	TCGA-EW-A6SB	TCGA-BRCA	62	'--	'--	'--	'--	-22844	'--	not hispanic or latino	female	'--	'--	black or african american	Alive	'--	1950	'--	'--	22844	'--	'--	'--	'--	M0	N0	Stage II	T2	7th	'--	'--	'--	'--	'--	'--	'--	'--	'--	'--	'--	'--	not reported	'--	'--	'--	'--	'--	0	760
5c59028f-b8fa-4811-8314-be3eaed5f364	TCGA-EW-A6SB	TCGA-BRCA	62	'--	'--	'--	'--	-22844	'--	not hispanic or latino	female	'--	'--	black or african american	Alive	'--	1950	'--	'--	22844	'--	'--	'--	'--	M0	N0	Stage II	T2	7th	'--	'--	'--	'--	'--	'--	'--	'--	'--	'--	'--	'--	not reported	'--	'--	'--	'--	'--	0	760
23c21dea-3713-408f-ba56-f7c586e9f206	TCGA-E9-A1R5	TCGA-BRCA	63	'--	'--	'--	'--	-23116	'--	not hispanic or latino	female	'--	'--	white	Alive	'--	1948	'--	'--	23116	'--	'--	'--	'--	M0	N0	Stage IA	T1c	7th	'--	'--	'--	'--	'--	'--	'--	'--	'--	'--	'--	'--	not reported	'--	'--	'--	'--	'--	0	92
23c21dea-3713-408f-ba56-f7c586e9f206	TCGA-E9-A1R5	TCGA-BRCA	63	'--	'--	'--	'--	-23116	'--	not hispanic or latino	female	'--	'--	white	Alive	'--	1948	'--	'--	23116	'--	'--	'--	'--	M0	N0	Stage IA	T1c	7th	'--	'--	'--	'--	'--	'--	'--	'--	'--	'--	'--	'--	not reported	'--	'--	'--	'--	'--	0	92
56bbd282-b88d-4730-9242-ab97d08dc83a	TCGA-GM-A2DN	TCGA-BRCA	58	'--	'--	'--	'--	-21288	'--	not hispanic or latino	female	'--	'--	white	Alive	'--	1946	'--	'--	21288	'--	'--	'--	'--	M0	N0 (i-)	Stage IIA	T2	6th	'--	'--	'--	'--	'--	'--	'--	'--	'--	'--	'--	'--	not reported	'--	'--	'--	'--	'--	0	3091
56bbd282-b88d-4730-9242-ab97d08dc83a	TCGA-GM-A2DN	TCGA-BRCA	58	'--	'--	'--	'--	-21288	'--	not hispanic or latino	female	'--	'--	white	Alive	'--	1946	'--	'--	21288	'--	'--	'--	'--	M0	N0 (i-)	Stage IIA	T2	6th	'--	'--	'--	'--	'--	'--	'--	'--	'--	'--	'--	'--	not reported	'--	'--	'--	'--	'--	0	3091
6f959c92-b79f-4f84-9ee5-d07d3212d52d	TCGA-A8-A09K	TCGA-BRCA	68	'--	'--	'--	'--	-24960	'--	not reported	female	'--	'--	not reported	Alive	'--	1940	'--	'--	24960	'--	'--	'--	'--	M0	N1	Stage IIA	T1c	6th	'--	'--	'--	'--	'--	'--	'--	'--	'--	'--	'--	'--	not reported	'--	'--	'--	'--	'--	0	912
6f959c92-b79f-4f84-9ee5-d07d3212d52d	TCGA-A8-A09K	TCGA-BRCA	68	'--	'--	'--	'--	-24960	'--	not reported	female	'--	'--	not reported	Alive	'--	1940	'--	'--	24960	'--	'--	'--	'--	M0	N1	Stage IIA	T1c	6th	'--	'--	'--	'--	'--	'--	'--	'--	'--	'--	'--	'--	not reported	'--	'--	'--	'--	'--	0	912
0b172e29-6166-4863-803d-a0a010887c11	TCGA-B6-A0RO	TCGA-BRCA	71	'--	'--	'--	'--	-26269	'--	not hispanic or latino	female	'--	'--	white	Alive	'--	1922	'--	'--	26269	'--	'--	'--	'--	M0	N1a	Stage IIIB	T4	4th	'--	'--	'--	'--	'--	'--	'--	'--	'--	'--	'--	'--	not reported	'--	'--	'--	'--	'--	0	4929
0b172e29-6166-4863-803d-a0a010887c11	TCGA-B6-A0RO	TCGA-BRCA	71	'--	'--	'--	'--	-26269	'--	not hispanic or latino	female	'--	'--	white	Alive	'--	1922	'--	'--	26269	'--	'--	'--	'--	M0	N1a	Stage IIIB	T4	4th	'--	'--	'--	'--	'--	'--	'--	'--	'--	'--	'--	'--	not reported	'--	'--	'--	'--	'--	0	4929
72e486b8-a866-4916-b2e4-8b4bb5dcd92d	TCGA-A8-A07R	TCGA-BRCA	80	'--	'--	'--	'--	-29251	'--	not reported	female	'--	'--	not reported	Alive	'--	1929	'--	'--	29251	'--	'--	'--	'--	M0	N3a	Stage IIIC	T2	6th	'--	'--	'--	'--	'--	'--	'--	'--	'--	'--	'--	'--	not reported	'--	'--	'--	'--	'--	0	273
72e486b8-a866-4916-b2e4-8b4bb5dcd92d	TCGA-A8-A07R	TCGA-BRCA	80	'--	'--	'--	'--	-29251	'--	not reported	female	'--	'--	not reported	Alive	'--	1929	'--	'--	29251	'--	'--	'--	'--	M0	N3a	Stage IIIC	T2	6th	'--	'--	'--	'--	'--	'--	'--	'--	'--	'--	'--	'--	not reported	'--	'--	'--	'--	'--	0	273
58090433-d8d1-4499-a235-810c3e9d5b74	TCGA-AQ-A54N	TCGA-BRCA	51	'--	'--	'--	'--	-18741	'--	hispanic or latino	female	'--	'--	black or african american	Alive	'--	1960	'--	'--	18741	'--	'--	'--	'--	M0	N0	Stage IIA	T2	7th	'--	'--	'--	'--	'--	'--	'--	'--	'--	'--	'--	'--	not reported	'--	'--	'--	'--	'--	0	78
58090433-d8d1-4499-a235-810c3e9d5b74	TCGA-AQ-A54N	TCGA-BRCA	51	'--	'--	'--	'--	-18741	'--	hispanic or latino	female	'--	'--	black or african american	Alive	'--	1960	'--	'--	18741	'--	'--	'--	'--	M0	N0	Stage IIA	T2	7th	'--	'--	'--	'--	'--	'--	'--	'--	'--	'--	'--	'--	not reported	'--	'--	'--	'--	'--	0	78
64089c20-939f-48b4-ae8b-904ad0597145	TCGA-E2-A15I	TCGA-BRCA	44	'--	'--	'--	'--	-16163	'--	not hispanic or latino	female	'--	'--	white	Alive	'--	1965	'--	'--	16163	'--	'--	'--	'--	M0	N0	Stage IIA	T2	6th	'--	'--	'--	'--	'--	'--	'--	'--	'--	'--	'--	'--	not reported	'--	'--	'--	'--	'--	0	1692
64089c20-939f-48b4-ae8b-904ad0597145	TCGA-E2-A15I	TCGA-BRCA	44	'--	'--	'--	'--	-16163	'--	not hispanic or latino	female	'--	'--	white	Alive	'--	1965	'--	'--	16163	'--	'--	'--	'--	M0	N0	Stage IIA	T2	6th	'--	'--	'--	'--	'--	'--	'--	'--	'--	'--	'--	'--	not reported	'--	'--	'--	'--	'--	0	1692
59be60a3-e0f6-4d63-b98c-574ef92428c4	TCGA-E2-A15M	TCGA-BRCA	66	'--	'--	'--	'--	-24266	336	not hispanic or latino	female	'--	'--	white	Dead	'--	1944	'--	'--	24266	'--	'--	'--	'--	M0	N0	Stage IIA	T2	7th	'--	'--	'--	'--	'--	'--	'--	'--	'--	'--	'--	'--	not reported	'--	'--	'--	'--	'--	0	235
59be60a3-e0f6-4d63-b98c-574ef92428c4	TCGA-E2-A15M	TCGA-BRCA	66	'--	'--	'--	'--	-24266	336	not hispanic or latino	female	'--	'--	white	Dead	'--	1944	'--	'--	24266	'--	'--	'--	'--	M0	N0	Stage IIA	T2	7th	'--	'--	'--	'--	'--	'--	'--	'--	'--	'--	'--	'--	not reported	'--	'--	'--	'--	'--	0	235
dc696e3c-f448-468f-a576-f4429be0338a	TCGA-A2-A0SY	TCGA-BRCA	62	'--	'--	'--	'--	-22928	'--	not hispanic or latino	female	'--	'--	white	Alive	'--	1945	'--	'--	22928	'--	'--	'--	'--	M0	N1	Stage IIIA	T3	'--	'--	'--	'--	'--	'--	'--	'--	'--	'--	'--	'--	'--	not reported	'--	'--	'--	'--	'--	0	1347
dc696e3c-f448-468f-a576-f4429be0338a	TCGA-A2-A0SY	TCGA-BRCA	62	'--	'--	'--	'--	-22928	'--	not hispanic or latino	female	'--	'--	white	Alive	'--	1945	'--	'--	22928	'--	'--	'--	'--	M0	N1	Stage IIIA	T3	'--	'--	'--	'--	'--	'--	'--	'--	'--	'--	'--	'--	'--	not reported	'--	'--	'--	'--	'--	0	1347
5a53ec47-e63f-44a2-8078-87659544fb04	TCGA-A2-A4RY	TCGA-BRCA	46	'--	'--	'--	'--	-17157	'--	not hispanic or latino	female	'--	'--	white	Alive	'--	1966	'--	'--	17157	'--	'--	'--	'--	M0	N3a	Stage IIIC	T3	7th	'--	'--	'--	'--	'--	'--	'--	'--	'--	'--	'--	'--	not reported	'--	'--	'--	'--	'--	0	648
5a53ec47-e63f-44a2-8078-87659544fb04	TCGA-A2-A4RY	TCGA-BRCA	46	'--	'--	'--	'--	-17157	'--	not hispanic or latino	female	'--	'--	white	Alive	'--	1966	'--	'--	17157	'--	'--	'--	'--	M0	N3a	Stage IIIC	T3	7th	'--	'--	'--	'--	'--	'--	'--	'--	'--	'--	'--	'--	not reported	'--	'--	'--	'--	'--	0	648
5a57dc25-d252-4b22-b192-4de630d7002f	TCGA-BH-A0B9	TCGA-BRCA	44	'--	'--	'--	'--	-16310	'--	not reported	female	'--	'--	white	Alive	'--	1962	'--	'--	16310	'--	'--	'--	'--	M0	N0 (i-)	Stage IA	T1c	'--	'--	'--	'--	'--	'--	'--	'--	'--	'--	'--	'--	'--	not reported	'--	'--	'--	'--	'--	0	1572
5a57dc25-d252-4b22-b192-4de630d7002f	TCGA-BH-A0B9	TCGA-BRCA	44	'--	'--	'--	'--	-16310	'--	not reported	female	'--	'--	white	Alive	'--	1962	'--	'--	16310	'--	'--	'--	'--	M0	N0 (i-)	Stage IA	T1c	'--	'--	'--	'--	'--	'--	'--	'--	'--	'--	'--	'--	'--	not reported	'--	'--	'--	'--	'--	0	1572
b5fba77b-1f50-4e71-95b2-566afba4bdd7	TCGA-A2-A04Q	TCGA-BRCA	48	'--	'--	'--	'--	-17660	'--	not reported	female	'--	'--	white	Alive	'--	1956	'--	'--	17660	'--	'--	'--	'--	M0	N0 (i-)	Stage IA	T1	6th	'--	'--	'--	'--	'--	'--	'--	'--	'--	'--	'--	'--	not reported	'--	'--	'--	'--	'--	0	2385
b5fba77b-1f50-4e71-95b2-566afba4bdd7	TCGA-A2-A04Q	TCGA-BRCA	48	'--	'--	'--	'--	-17660	'--	not reported	female	'--	'--	white	Alive	'--	1956	'--	'--	17660	'--	'--	'--	'--	M0	N0 (i-)	Stage IA	T1	6th	'--	'--	'--	'--	'--	'--	'--	'--	'--	'--	'--	'--	not reported	'--	'--	'--	'--	'--	0	2385
5aca16ca-4516-4e27-8249-6914029a7ebf	TCGA-A2-A0CK	TCGA-BRCA	60	'--	'--	'--	'--	-22094	'--	not hispanic or latino	female	'--	'--	white	Alive	'--	1941	'--	'--	22094	'--	'--	'--	'--	M0	N2a	Stage IIIA	T3	5th	'--	'--	'--	'--	'--	'--	'--	'--	'--	'--	'--	'--	not reported	'--	'--	'--	'--	'--	0	4159
5aca16ca-4516-4e27-8249-6914029a7ebf	TCGA-A2-A0CK	TCGA-BRCA	60	'--	'--	'--	'--	-22094	'--	not hispanic or latino	female	'--	'--	white	Alive	'--	1941	'--	'--	22094	'--	'--	'--	'--	M0	N2a	Stage IIIA	T3	5th	'--	'--	'--	'--	'--	'--	'--	'--	'--	'--	'--	'--	not reported	'--	'--	'--	'--	'--	0	4159
5b9a5cd2-5ec8-48a0-b9f2-da9bede0b089	TCGA-B6-A0X7	TCGA-BRCA	62	'--	'--	'--	'--	-22723	1781	not hispanic or latino	female	'--	'--	white	Dead	'--	1932	1998	'--	22723	'--	'--	'--	'--	MX	NX	Stage X	T1c	4th	'--	'--	'--	'--	'--	'--	'--	'--	'--	'--	'--	'--	not reported	'--	'--	'--	'--	'--	0	'--
5b9a5cd2-5ec8-48a0-b9f2-da9bede0b089	TCGA-B6-A0X7	TCGA-BRCA	62	'--	'--	'--	'--	-22723	1781	not hispanic or latino	female	'--	'--	white	Dead	'--	1932	1998	'--	22723	'--	'--	'--	'--	MX	NX	Stage X	T1c	4th	'--	'--	'--	'--	'--	'--	'--	'--	'--	'--	'--	'--	not reported	'--	'--	'--	'--	'--	0	'--
e6f527a2-38eb-457e-bb39-3c5b9c0bcbec	TCGA-EW-A2FW	TCGA-BRCA	52	'--	'--	'--	'--	-19085	'--	hispanic or latino	female	'--	'--	white	Alive	'--	1959	'--	'--	19085	'--	'--	'--	'--	MX	N0 (i-)	Stage IIA	T2	7th	'--	'--	'--	'--	'--	'--	'--	'--	'--	'--	'--	'--	not reported	'--	'--	'--	'--	'--	0	672
e6f527a2-38eb-457e-bb39-3c5b9c0bcbec	TCGA-EW-A2FW	TCGA-BRCA	52	'--	'--	'--	'--	-19085	'--	hispanic or latino	female	'--	'--	white	Alive	'--	1959	'--	'--	19085	'--	'--	'--	'--	MX	N0 (i-)	Stage IIA	T2	7th	'--	'--	'--	'--	'--	'--	'--	'--	'--	'--	'--	'--	not reported	'--	'--	'--	'--	'--	0	672
5cd79093-1571-4f71-8136-0d84ccabdcac	TCGA-WT-AB44	TCGA-BRCA	77	'--	'--	'--	'--	'--	'--	not hispanic or latino	female	'--	'--	white	Alive	'--	1935	'--	'--	'--	'--	'--	'--	'--	MX	N0 (i-)	Stage IA	T1c	7th	'--	'--	'--	'--	'--	'--	'--	'--	'--	'--	'--	'--	not reported	'--	'--	'--	'--	'--	0	883
5cd79093-1571-4f71-8136-0d84ccabdcac	TCGA-WT-AB44	TCGA-BRCA	77	'--	'--	'--	'--	'--	'--	not hispanic or latino	female	'--	'--	white	Alive	'--	1935	'--	'--	'--	'--	'--	'--	'--	MX	N0 (i-)	Stage IA	T1c	7th	'--	'--	'--	'--	'--	'--	'--	'--	'--	'--	'--	'--	not reported	'--	'--	'--	'--	'--	0	883
23f438bd-1dbb-4d46-972f-1e8e74ddbd37	TCGA-Z7-A8R5	TCGA-BRCA	61	'--	'--	'--	'--	-22280	'--	not hispanic or latino	female	'--	'--	white	Alive	'--	1944	'--	'--	22280	'--	'--	'--	'--	MX	N1a	Stage IIIA	T3	6th	'--	'--	'--	'--	'--	'--	'--	'--	'--	'--	'--	'--	not reported	'--	'--	'--	'--	'--	0	3287
23f438bd-1dbb-4d46-972f-1e8e74ddbd37	TCGA-Z7-A8R5	TCGA-BRCA	61	'--	'--	'--	'--	-22280	'--	not hispanic or latino	female	'--	'--	white	Alive	'--	1944	'--	'--	22280	'--	'--	'--	'--	MX	N1a	Stage IIIA	T3	6th	'--	'--	'--	'--	'--	'--	'--	'--	'--	'--	'--	'--	not reported	'--	'--	'--	'--	'--	0	3287
5dc1bee9-c44d-4fdc-9ae5-83426c4d6880	TCGA-AR-A0TQ	TCGA-BRCA	27	'--	'--	'--	'--	-9873	'--	not hispanic or latino	female	'--	'--	white	Alive	'--	1979	'--	'--	9873	'--	'--	'--	'--	M0	N1	Stage IIIA	T3	6th	'--	'--	'--	'--	'--	'--	'--	'--	'--	'--	'--	'--	not reported	'--	'--	'--	'--	'--	0	2991
5dc1bee9-c44d-4fdc-9ae5-83426c4d6880	TCGA-AR-A0TQ	TCGA-BRCA	27	'--	'--	'--	'--	-9873	'--	not hispanic or latino	female	'--	'--	white	Alive	'--	1979	'--	'--	9873	'--	'--	'--	'--	M0	N1	Stage IIIA	T3	6th	'--	'--	'--	'--	'--	'--	'--	'--	'--	'--	'--	'--	not reported	'--	'--	'--	'--	'--	0	2991
87f03d04-e651-4a6e-aea6-1c946aa46202	TCGA-BH-A0BV	TCGA-BRCA	78	'--	'--	'--	'--	-28699	'--	not reported	female	'--	'--	white	Alive	'--	1928	'--	'--	28699	'--	'--	'--	'--	M0	N1a	Stage IIB	T2	'--	'--	'--	'--	'--	'--	'--	'--	'--	'--	'--	'--	'--	not reported	'--	'--	'--	'--	'--	0	1519
87f03d04-e651-4a6e-aea6-1c946aa46202	TCGA-BH-A0BV	TCGA-BRCA	78	'--	'--	'--	'--	-28699	'--	not reported	female	'--	'--	white	Alive	'--	1928	'--	'--	28699	'--	'--	'--	'--	M0	N1a	Stage IIB	T2	'--	'--	'--	'--	'--	'--	'--	'--	'--	'--	'--	'--	'--	not reported	'--	'--	'--	'--	'--	0	1519
5e670fec-8992-44bf-8657-f7f9a272306b	TCGA-A2-A0EN	TCGA-BRCA	70	'--	'--	'--	'--	-25771	'--	not hispanic or latino	female	'--	'--	white	Alive	'--	1933	'--	'--	25771	'--	'--	'--	'--	M0	N0 (i+)	Stage IIA	T2	6th	'--	'--	'--	'--	'--	'--	'--	'--	'--	'--	'--	'--	not reported	'--	'--	'--	'--	'--	0	4088
5e670fec-8992-44bf-8657-f7f9a272306b	TCGA-A2-A0EN	TCGA-BRCA	70	'--	'--	'--	'--	-25771	'--	not hispanic or latino	female	'--	'--	white	Alive	'--	1933	'--	'--	25771	'--	'--	'--	'--	M0	N0 (i+)	Stage IIA	T2	6th	'--	'--	'--	'--	'--	'--	'--	'--	'--	'--	'--	'--	not reported	'--	'--	'--	'--	'--	0	4088
5ea18514-51ad-4844-abea-15e82f0b10c9	TCGA-E2-A1L9	TCGA-BRCA	40	'--	'--	'--	'--	-14868	'--	not hispanic or latino	female	'--	'--	white	Alive	'--	1969	'--	'--	14868	'--	'--	'--	'--	M0	N1mi	Stage IIA	T1c	6th	'--	'--	'--	'--	'--	'--	'--	'--	'--	'--	'--	'--	not reported	'--	'--	'--	'--	'--	0	598
5ea18514-51ad-4844-abea-15e82f0b10c9	TCGA-E2-A1L9	TCGA-BRCA	40	'--	'--	'--	'--	-14868	'--	not hispanic or latino	female	'--	'--	white	Alive	'--	1969	'--	'--	14868	'--	'--	'--	'--	M0	N1mi	Stage IIA	T1c	6th	'--	'--	'--	'--	'--	'--	'--	'--	'--	'--	'--	'--	not reported	'--	'--	'--	'--	'--	0	598
6ffd1b8c-6f0b-456a-9160-e0c8021e5897	TCGA-OL-A97C	TCGA-BRCA	67	'--	'--	'--	'--	-24735	'--	not hispanic or latino	female	'--	'--	black or african american	Alive	'--	1946	'--	'--	24735	'--	'--	'--	'--	M0	N0	Stage IIB	T3	7th	'--	'--	'--	'--	'--	'--	'--	'--	'--	'--	'--	'--	not reported	'--	'--	'--	'--	'--	0	271
6ffd1b8c-6f0b-456a-9160-e0c8021e5897	TCGA-OL-A97C	TCGA-BRCA	67	'--	'--	'--	'--	-24735	'--	not hispanic or latino	female	'--	'--	black or african american	Alive	'--	1946	'--	'--	24735	'--	'--	'--	'--	M0	N0	Stage IIB	T3	7th	'--	'--	'--	'--	'--	'--	'--	'--	'--	'--	'--	'--	not reported	'--	'--	'--	'--	'--	0	271
5f5964a8-8e07-4620-98f0-93d162dbc31e	TCGA-A8-A08O	TCGA-BRCA	45	'--	'--	'--	'--	-16681	'--	not reported	female	'--	'--	not reported	Alive	'--	1963	'--	'--	16681	'--	'--	'--	'--	M1	N3a	Stage IV	T2	6th	'--	'--	'--	'--	'--	'--	'--	'--	'--	'--	'--	'--	not reported	'--	'--	'--	'--	'--	0	943
5f5964a8-8e07-4620-98f0-93d162dbc31e	TCGA-A8-A08O	TCGA-BRCA	45	'--	'--	'--	'--	-16681	'--	not reported	female	'--	'--	not reported	Alive	'--	1963	'--	'--	16681	'--	'--	'--	'--	M1	N3a	Stage IV	T2	6th	'--	'--	'--	'--	'--	'--	'--	'--	'--	'--	'--	'--	not reported	'--	'--	'--	'--	'--	0	943
6f18f96e-c0c9-4cc4-9fb2-cba8949d5402	TCGA-E2-A9RU	TCGA-BRCA	90	'--	'--	'--	'--	-32872	'--	not hispanic or latino	female	'--	'--	black or african american	Alive	'--	1923	'--	'--	32872	'--	'--	'--	'--	MX	N3a	Stage IIIC	T2	7th	'--	'--	'--	'--	'--	'--	'--	'--	'--	'--	'--	'--	not reported	'--	'--	'--	'--	'--	0	0
6f18f96e-c0c9-4cc4-9fb2-cba8949d5402	TCGA-E2-A9RU	TCGA-BRCA	90	'--	'--	'--	'--	-32872	'--	not hispanic or latino	female	'--	'--	black or african american	Alive	'--	1923	'--	'--	32872	'--	'--	'--	'--	MX	N3a	Stage IIIC	T2	7th	'--	'--	'--	'--	'--	'--	'--	'--	'--	'--	'--	'--	not reported	'--	'--	'--	'--	'--	0	0
70931617-b3df-4a12-8e3f-2b2307602f48	TCGA-A8-A06X	TCGA-BRCA	77	'--	'--	'--	'--	-28338	943	not reported	female	'--	'--	not reported	Dead	'--	1929	2008	'--	28338	'--	'--	'--	'--	M0	N0	Stage IIB	T3	6th	'--	'--	'--	'--	'--	'--	'--	'--	'--	'--	'--	'--	not reported	'--	'--	'--	'--	'--	0	'--
70931617-b3df-4a12-8e3f-2b2307602f48	TCGA-A8-A06X	TCGA-BRCA	77	'--	'--	'--	'--	-28338	943	not reported	female	'--	'--	not reported	Dead	'--	1929	2008	'--	28338	'--	'--	'--	'--	M0	N0	Stage IIB	T3	6th	'--	'--	'--	'--	'--	'--	'--	'--	'--	'--	'--	'--	not reported	'--	'--	'--	'--	'--	0	'--
6f6afd31-b5dd-48ab-b18f-6390ba18a5f0	TCGA-D8-A1XF	TCGA-BRCA	45	'--	'--	'--	'--	-16787	'--	not hispanic or latino	female	'--	'--	white	Alive	'--	1965	'--	'--	16787	'--	'--	'--	'--	M0	N0	Stage IIA	T2	7th	'--	'--	'--	'--	'--	'--	'--	'--	'--	'--	'--	'--	not reported	'--	'--	'--	'--	'--	0	463
6f6afd31-b5dd-48ab-b18f-6390ba18a5f0	TCGA-D8-A1XF	TCGA-BRCA	45	'--	'--	'--	'--	-16787	'--	not hispanic or latino	female	'--	'--	white	Alive	'--	1965	'--	'--	16787	'--	'--	'--	'--	M0	N0	Stage IIA	T2	7th	'--	'--	'--	'--	'--	'--	'--	'--	'--	'--	'--	'--	not reported	'--	'--	'--	'--	'--	0	463
70fc011c-0f22-4026-9d72-87351126203a	TCGA-AR-A2LL	TCGA-BRCA	70	'--	'--	'--	'--	-25747	'--	not hispanic or latino	female	'--	'--	white	Alive	'--	1937	'--	'--	25747	'--	'--	'--	'--	M0	N0	Stage IIB	T3	6th	'--	'--	'--	'--	'--	'--	'--	'--	'--	'--	'--	'--	not reported	'--	'--	'--	'--	'--	0	2012
70fc011c-0f22-4026-9d72-87351126203a	TCGA-AR-A2LL	TCGA-BRCA	70	'--	'--	'--	'--	-25747	'--	not hispanic or latino	female	'--	'--	white	Alive	'--	1937	'--	'--	25747	'--	'--	'--	'--	M0	N0	Stage IIB	T3	6th	'--	'--	'--	'--	'--	'--	'--	'--	'--	'--	'--	'--	not reported	'--	'--	'--	'--	'--	0	2012
71626753-cc34-4731-abc0-ae188b0964e7	TCGA-AO-A12C	TCGA-BRCA	42	'--	'--	'--	'--	-15469	'--	not hispanic or latino	female	'--	'--	white	Alive	'--	1963	'--	'--	15469	'--	'--	'--	'--	M0	N1a	Stage IIB	T2	6th	'--	'--	'--	'--	'--	'--	'--	'--	'--	'--	'--	'--	not reported	'--	'--	'--	'--	'--	0	2372
71626753-cc34-4731-abc0-ae188b0964e7	TCGA-AO-A12C	TCGA-BRCA	42	'--	'--	'--	'--	-15469	'--	not hispanic or latino	female	'--	'--	white	Alive	'--	1963	'--	'--	15469	'--	'--	'--	'--	M0	N1a	Stage IIB	T2	6th	'--	'--	'--	'--	'--	'--	'--	'--	'--	'--	'--	'--	not reported	'--	'--	'--	'--	'--	0	2372
718db047-9f32-48c4-98c9-515218441bca	TCGA-E2-A1IF	TCGA-BRCA	74	'--	'--	'--	'--	-27341	'--	not hispanic or latino	female	'--	'--	white	Alive	'--	1934	'--	'--	27341	'--	'--	'--	'--	M0	N0	Stage I	T1c	6th	'--	'--	'--	'--	'--	'--	'--	'--	'--	'--	'--	'--	not reported	'--	'--	'--	'--	'--	0	1138
718db047-9f32-48c4-98c9-515218441bca	TCGA-E2-A1IF	TCGA-BRCA	74	'--	'--	'--	'--	-27341	'--	not hispanic or latino	female	'--	'--	white	Alive	'--	1934	'--	'--	27341	'--	'--	'--	'--	M0	N0	Stage I	T1c	6th	'--	'--	'--	'--	'--	'--	'--	'--	'--	'--	'--	'--	not reported	'--	'--	'--	'--	'--	0	1138
8cccf160-93e9-48a5-9b8b-54aa50153142	TCGA-A8-A07P	TCGA-BRCA	68	'--	'--	'--	'--	-24929	'--	not reported	female	'--	'--	not reported	Alive	'--	1941	'--	'--	24929	'--	'--	'--	'--	M0	N1	Stage IIB	T2	6th	'--	'--	'--	'--	'--	'--	'--	'--	'--	'--	'--	'--	not reported	'--	'--	'--	'--	'--	0	334
8cccf160-93e9-48a5-9b8b-54aa50153142	TCGA-A8-A07P	TCGA-BRCA	68	'--	'--	'--	'--	-24929	'--	not reported	female	'--	'--	not reported	Alive	'--	1941	'--	'--	24929	'--	'--	'--	'--	M0	N1	Stage IIB	T2	6th	'--	'--	'--	'--	'--	'--	'--	'--	'--	'--	'--	'--	not reported	'--	'--	'--	'--	'--	0	334
7241b3d4-31ee-4fd2-a4a5-35a9d5f37d6a	TCGA-E2-A1B5	TCGA-BRCA	46	'--	'--	'--	'--	-17039	'--	not hispanic or latino	female	'--	'--	white	Alive	'--	1962	'--	'--	17039	'--	'--	'--	'--	M0	N0	Stage IIA	T2	6th	'--	'--	'--	'--	'--	'--	'--	'--	'--	'--	'--	'--	not reported	'--	'--	'--	'--	'--	0	984
7241b3d4-31ee-4fd2-a4a5-35a9d5f37d6a	TCGA-E2-A1B5	TCGA-BRCA	46	'--	'--	'--	'--	-17039	'--	not hispanic or latino	female	'--	'--	white	Alive	'--	1962	'--	'--	17039	'--	'--	'--	'--	M0	N0	Stage IIA	T2	6th	'--	'--	'--	'--	'--	'--	'--	'--	'--	'--	'--	'--	not reported	'--	'--	'--	'--	'--	0	984
478eb8aa-50b8-4ce5-98e4-d518ede4b174	TCGA-BH-A0DZ	TCGA-BRCA	43	'--	'--	'--	'--	-15980	'--	not reported	female	'--	'--	white	Alive	'--	1966	'--	'--	15980	'--	'--	'--	'--	M0	N1a	Stage IIB	T2	'--	'--	'--	'--	'--	'--	'--	'--	'--	'--	'--	'--	'--	not reported	'--	'--	'--	'--	'--	0	495
478eb8aa-50b8-4ce5-98e4-d518ede4b174	TCGA-BH-A0DZ	TCGA-BRCA	43	'--	'--	'--	'--	-15980	'--	not reported	female	'--	'--	white	Alive	'--	1966	'--	'--	15980	'--	'--	'--	'--	M0	N1a	Stage IIB	T2	'--	'--	'--	'--	'--	'--	'--	'--	'--	'--	'--	'--	'--	not reported	'--	'--	'--	'--	'--	0	495
733a2a0f-b37a-4b81-b49e-3c0f30d1eb37	TCGA-A2-A04X	TCGA-BRCA	34	'--	'--	'--	'--	-12642	'--	not reported	female	'--	'--	white	Alive	'--	1972	'--	'--	12642	'--	'--	'--	'--	M0	N0 (i-)	Stage IIA	T2	6th	'--	'--	'--	'--	'--	'--	'--	'--	'--	'--	'--	'--	not reported	'--	'--	'--	'--	'--	0	1686
733a2a0f-b37a-4b81-b49e-3c0f30d1eb37	TCGA-A2-A04X	TCGA-BRCA	34	'--	'--	'--	'--	-12642	'--	not reported	female	'--	'--	white	Alive	'--	1972	'--	'--	12642	'--	'--	'--	'--	M0	N0 (i-)	Stage IIA	T2	6th	'--	'--	'--	'--	'--	'--	'--	'--	'--	'--	'--	'--	not reported	'--	'--	'--	'--	'--	0	1686
48ff0420-0f19-4e9d-a75d-6c54949a461a	TCGA-B6-A401	TCGA-BRCA	47	'--	'--	'--	'--	-17438	'--	not hispanic or latino	female	'--	'--	black or african american	Alive	'--	1960	'--	'--	17438	'--	'--	'--	'--	M0	N1a	Stage IIA	T1c	6th	'--	'--	'--	'--	'--	'--	'--	'--	'--	'--	'--	'--	not reported	'--	'--	'--	'--	'--	0	2596
48ff0420-0f19-4e9d-a75d-6c54949a461a	TCGA-B6-A401	TCGA-BRCA	47	'--	'--	'--	'--	-17438	'--	not hispanic or latino	female	'--	'--	black or african american	Alive	'--	1960	'--	'--	17438	'--	'--	'--	'--	M0	N1a	Stage IIA	T1c	6th	'--	'--	'--	'--	'--	'--	'--	'--	'--	'--	'--	'--	not reported	'--	'--	'--	'--	'--	0	2596
73ccc949-01b7-48d3-a7c4-c4bcd261672a	TCGA-E2-A15A	TCGA-BRCA	45	'--	'--	'--	'--	-16750	'--	not hispanic or latino	female	'--	'--	white	Alive	'--	1964	'--	'--	16750	'--	'--	'--	'--	M0	N3a	Stage IIIC	T2	6th	'--	'--	'--	'--	'--	'--	'--	'--	'--	'--	'--	'--	not reported	'--	'--	'--	'--	'--	0	710
73ccc949-01b7-48d3-a7c4-c4bcd261672a	TCGA-E2-A15A	TCGA-BRCA	45	'--	'--	'--	'--	-16750	'--	not hispanic or latino	female	'--	'--	white	Alive	'--	1964	'--	'--	16750	'--	'--	'--	'--	M0	N3a	Stage IIIC	T2	6th	'--	'--	'--	'--	'--	'--	'--	'--	'--	'--	'--	'--	not reported	'--	'--	'--	'--	'--	0	710
491d5ebb-e9ab-4b17-acb8-630ff9fef0f2	TCGA-AR-A24X	TCGA-BRCA	52	'--	'--	'--	'--	-19030	'--	not reported	female	'--	'--	white	Alive	'--	1954	'--	'--	19030	'--	'--	'--	'--	M0	N0	Stage IIA	T2	6th	'--	'--	'--	'--	'--	'--	'--	'--	'--	'--	'--	'--	not reported	'--	'--	'--	'--	'--	0	3004
491d5ebb-e9ab-4b17-acb8-630ff9fef0f2	TCGA-AR-A24X	TCGA-BRCA	52	'--	'--	'--	'--	-19030	'--	not reported	female	'--	'--	white	Alive	'--	1954	'--	'--	19030	'--	'--	'--	'--	M0	N0	Stage IIA	T2	6th	'--	'--	'--	'--	'--	'--	'--	'--	'--	'--	'--	'--	not reported	'--	'--	'--	'--	'--	0	3004
7455d832-ad66-40df-85d7-3a7051c4498d	TCGA-A2-A0ER	TCGA-BRCA	63	'--	'--	'--	'--	-23021	'--	not hispanic or latino	female	'--	'--	white	Alive	'--	1942	'--	'--	23021	'--	'--	'--	'--	M0	N1mi	Stage IB	T1c	6th	'--	'--	'--	'--	'--	'--	'--	'--	'--	'--	'--	'--	not reported	'--	'--	'--	'--	'--	0	2263
7455d832-ad66-40df-85d7-3a7051c4498d	TCGA-A2-A0ER	TCGA-BRCA	63	'--	'--	'--	'--	-23021	'--	not hispanic or latino	female	'--	'--	white	Alive	'--	1942	'--	'--	23021	'--	'--	'--	'--	M0	N1mi	Stage IB	T1c	6th	'--	'--	'--	'--	'--	'--	'--	'--	'--	'--	'--	'--	not reported	'--	'--	'--	'--	'--	0	2263
7486a2b3-b09f-4e9c-9864-8b51b58d9fb3	TCGA-AC-A6IX	TCGA-BRCA	49	'--	'--	'--	'--	-17969	'--	not hispanic or latino	female	'--	'--	white	Alive	'--	1964	'--	'--	17969	'--	'--	'--	'--	MX	N3a	Stage IIIC	T2	7th	'--	'--	'--	'--	'--	'--	'--	'--	'--	'--	'--	'--	not reported	'--	'--	'--	'--	'--	0	373
7486a2b3-b09f-4e9c-9864-8b51b58d9fb3	TCGA-AC-A6IX	TCGA-BRCA	49	'--	'--	'--	'--	-17969	'--	not hispanic or latino	female	'--	'--	white	Alive	'--	1964	'--	'--	17969	'--	'--	'--	'--	MX	N3a	Stage IIIC	T2	7th	'--	'--	'--	'--	'--	'--	'--	'--	'--	'--	'--	'--	not reported	'--	'--	'--	'--	'--	0	373
495f9eda-b9be-4eef-bae1-766a4bfbd68e	TCGA-AO-A12F	TCGA-BRCA	36	'--	'--	'--	'--	-13409	'--	not hispanic or latino	female	'--	'--	white	Alive	'--	1970	'--	'--	13409	'--	'--	'--	'--	M0	N0 (i-)	Stage IIA	T2	6th	'--	'--	'--	'--	'--	'--	'--	'--	'--	'--	'--	'--	not reported	'--	'--	'--	'--	'--	0	1842
495f9eda-b9be-4eef-bae1-766a4bfbd68e	TCGA-AO-A12F	TCGA-BRCA	36	'--	'--	'--	'--	-13409	'--	not hispanic or latino	female	'--	'--	white	Alive	'--	1970	'--	'--	13409	'--	'--	'--	'--	M0	N0 (i-)	Stage IIA	T2	6th	'--	'--	'--	'--	'--	'--	'--	'--	'--	'--	'--	'--	not reported	'--	'--	'--	'--	'--	0	1842
cc510968-fe52-4109-a79f-74f216b48c78	TCGA-D8-A1XJ	TCGA-BRCA	76	'--	'--	'--	'--	-27967	'--	not hispanic or latino	female	'--	'--	white	Alive	'--	1934	'--	'--	27967	'--	'--	'--	'--	MX	N1a	Stage IIIA	T3	7th	'--	'--	'--	'--	'--	'--	'--	'--	'--	'--	'--	'--	not reported	'--	'--	'--	'--	'--	0	664
cc510968-fe52-4109-a79f-74f216b48c78	TCGA-D8-A1XJ	TCGA-BRCA	76	'--	'--	'--	'--	-27967	'--	not hispanic or latino	female	'--	'--	white	Alive	'--	1934	'--	'--	27967	'--	'--	'--	'--	MX	N1a	Stage IIIA	T3	7th	'--	'--	'--	'--	'--	'--	'--	'--	'--	'--	'--	'--	not reported	'--	'--	'--	'--	'--	0	664
ccb22ecc-6e18-44b8-ad48-6ab51314b16e	TCGA-D8-A142	TCGA-BRCA	74	'--	'--	'--	'--	-27313	'--	not hispanic or latino	female	'--	'--	white	Alive	'--	1936	'--	'--	27313	'--	'--	'--	'--	M0	N0	Stage IIB	T3	7th	'--	'--	'--	'--	'--	'--	'--	'--	'--	'--	'--	'--	not reported	'--	'--	'--	'--	'--	0	425
ccb22ecc-6e18-44b8-ad48-6ab51314b16e	TCGA-D8-A142	TCGA-BRCA	74	'--	'--	'--	'--	-27313	'--	not hispanic or latino	female	'--	'--	white	Alive	'--	1936	'--	'--	27313	'--	'--	'--	'--	M0	N0	Stage IIB	T3	7th	'--	'--	'--	'--	'--	'--	'--	'--	'--	'--	'--	'--	not reported	'--	'--	'--	'--	'--	0	425
996bd3f0-d767-4eff-9c82-99fcb5a3006a	TCGA-E2-A1B0	TCGA-BRCA	50	'--	'--	'--	'--	-18346	'--	not hispanic or latino	female	'--	'--	white	Alive	'--	1957	'--	'--	18346	'--	'--	'--	'--	M0	N2	Stage IIIA	T2	6th	'--	'--	'--	'--	'--	'--	'--	'--	'--	'--	'--	'--	not reported	'--	'--	'--	'--	'--	0	1631
996bd3f0-d767-4eff-9c82-99fcb5a3006a	TCGA-E2-A1B0	TCGA-BRCA	50	'--	'--	'--	'--	-18346	'--	not hispanic or latino	female	'--	'--	white	Alive	'--	1957	'--	'--	18346	'--	'--	'--	'--	M0	N2	Stage IIIA	T2	6th	'--	'--	'--	'--	'--	'--	'--	'--	'--	'--	'--	'--	not reported	'--	'--	'--	'--	'--	0	1631
cd0c96a4-6414-4efb-879b-7408b62ed5b6	TCGA-A2-A1FV	TCGA-BRCA	74	'--	'--	'--	'--	-27287	'--	not hispanic or latino	female	'--	'--	white	Alive	'--	1936	'--	'--	27287	'--	'--	'--	'--	M0	N0 (i+)	Stage IIB	T3	7th	'--	'--	'--	'--	'--	'--	'--	'--	'--	'--	'--	'--	not reported	'--	'--	'--	'--	'--	0	714
cd0c96a4-6414-4efb-879b-7408b62ed5b6	TCGA-A2-A1FV	TCGA-BRCA	74	'--	'--	'--	'--	-27287	'--	not hispanic or latino	female	'--	'--	white	Alive	'--	1936	'--	'--	27287	'--	'--	'--	'--	M0	N0 (i+)	Stage IIB	T3	7th	'--	'--	'--	'--	'--	'--	'--	'--	'--	'--	'--	'--	not reported	'--	'--	'--	'--	'--	0	714
9ac44381-5d43-4f63-aa3f-7703bfc923c9	TCGA-E2-A10C	TCGA-BRCA	54	'--	'--	'--	'--	-19849	'--	not hispanic or latino	female	'--	'--	white	Alive	'--	1954	'--	'--	19849	'--	'--	'--	'--	M0	N1a	Stage IIB	T2	6th	'--	'--	'--	'--	'--	'--	'--	'--	'--	'--	'--	'--	not reported	'--	'--	'--	'--	'--	0	1220
9ac44381-5d43-4f63-aa3f-7703bfc923c9	TCGA-E2-A10C	TCGA-BRCA	54	'--	'--	'--	'--	-19849	'--	not hispanic or latino	female	'--	'--	white	Alive	'--	1954	'--	'--	19849	'--	'--	'--	'--	M0	N1a	Stage IIB	T2	6th	'--	'--	'--	'--	'--	'--	'--	'--	'--	'--	'--	'--	not reported	'--	'--	'--	'--	'--	0	1220
cd781589-3820-45a2-906b-8d60cd02f3ef	TCGA-D8-A1JT	TCGA-BRCA	70	'--	'--	'--	'--	-25677	'--	not hispanic or latino	female	'--	'--	white	Alive	'--	1940	'--	'--	25677	'--	'--	'--	'--	M0	N0	Stage IIA	T2	7th	'--	'--	'--	'--	'--	'--	'--	'--	'--	'--	'--	'--	not reported	'--	'--	'--	'--	'--	0	405
cd781589-3820-45a2-906b-8d60cd02f3ef	TCGA-D8-A1JT	TCGA-BRCA	70	'--	'--	'--	'--	-25677	'--	not hispanic or latino	female	'--	'--	white	Alive	'--	1940	'--	'--	25677	'--	'--	'--	'--	M0	N0	Stage IIA	T2	7th	'--	'--	'--	'--	'--	'--	'--	'--	'--	'--	'--	'--	not reported	'--	'--	'--	'--	'--	0	405
9ba11ea8-97d3-464a-90a4-ec1151be9088	TCGA-PL-A8LY	TCGA-BRCA	30	'--	'--	'--	'--	-11199	'--	not hispanic or latino	female	'--	'--	black or african american	Alive	'--	1983	'--	'--	11199	'--	'--	'--	'--	M0	N0	Stage IIB	T3	7th	'--	'--	'--	'--	'--	'--	'--	'--	'--	'--	'--	'--	not reported	'--	'--	'--	'--	'--	0	8
9ba11ea8-97d3-464a-90a4-ec1151be9088	TCGA-PL-A8LY	TCGA-BRCA	30	'--	'--	'--	'--	-11199	'--	not hispanic or latino	female	'--	'--	black or african american	Alive	'--	1983	'--	'--	11199	'--	'--	'--	'--	M0	N0	Stage IIB	T3	7th	'--	'--	'--	'--	'--	'--	'--	'--	'--	'--	'--	'--	not reported	'--	'--	'--	'--	'--	0	8
cdab777e-62de-4d51-92af-b6eb089c111f	TCGA-D8-A1X7	TCGA-BRCA	40	'--	'--	'--	'--	-14858	'--	not hispanic or latino	female	'--	'--	white	Alive	'--	1970	'--	'--	14858	'--	'--	'--	'--	MX	N0	Stage IIA	T2	7th	'--	'--	'--	'--	'--	'--	'--	'--	'--	'--	'--	'--	not reported	'--	'--	'--	'--	'--	0	509
cdab777e-62de-4d51-92af-b6eb089c111f	TCGA-D8-A1X7	TCGA-BRCA	40	'--	'--	'--	'--	-14858	'--	not hispanic or latino	female	'--	'--	white	Alive	'--	1970	'--	'--	14858	'--	'--	'--	'--	MX	N0	Stage IIA	T2	7th	'--	'--	'--	'--	'--	'--	'--	'--	'--	'--	'--	'--	not reported	'--	'--	'--	'--	'--	0	509
9c895825-d6f6-4d14-a662-23212200f6e5	TCGA-AR-A5QM	TCGA-BRCA	62	'--	'--	'--	'--	-22780	'--	not hispanic or latino	female	'--	'--	white	Alive	'--	1946	'--	'--	22780	'--	'--	'--	'--	M0	N0	Stage IIA	T2	6th	'--	'--	'--	'--	'--	'--	'--	'--	'--	'--	'--	'--	not reported	'--	'--	'--	'--	'--	0	2231
9c895825-d6f6-4d14-a662-23212200f6e5	TCGA-AR-A5QM	TCGA-BRCA	62	'--	'--	'--	'--	-22780	'--	not hispanic or latino	female	'--	'--	white	Alive	'--	1946	'--	'--	22780	'--	'--	'--	'--	M0	N0	Stage IIA	T2	6th	'--	'--	'--	'--	'--	'--	'--	'--	'--	'--	'--	'--	not reported	'--	'--	'--	'--	'--	0	2231
ce887e90-0660-4f44-a3a4-b3b894cb7eda	TCGA-C8-A275	TCGA-BRCA	56	'--	'--	'--	'--	-20774	'--	not hispanic or latino	female	'--	'--	asian	Alive	'--	1954	'--	'--	20774	'--	'--	'--	'--	M0	N1	Stage IIA	T1	6th	'--	'--	'--	'--	'--	'--	'--	'--	'--	'--	'--	'--	not reported	'--	'--	'--	'--	'--	0	1
ce887e90-0660-4f44-a3a4-b3b894cb7eda	TCGA-C8-A275	TCGA-BRCA	56	'--	'--	'--	'--	-20774	'--	not hispanic or latino	female	'--	'--	asian	Alive	'--	1954	'--	'--	20774	'--	'--	'--	'--	M0	N1	Stage IIA	T1	6th	'--	'--	'--	'--	'--	'--	'--	'--	'--	'--	'--	'--	not reported	'--	'--	'--	'--	'--	0	1
9ced0c70-c46c-4f98-8f48-840defe4b8b1	TCGA-D8-A1JA	TCGA-BRCA	60	'--	'--	'--	'--	-21918	'--	not hispanic or latino	female	'--	'--	white	Alive	'--	1950	'--	'--	21918	'--	'--	'--	'--	M0	NX	'--	T4b	7th	'--	'--	'--	'--	'--	'--	'--	'--	'--	'--	'--	'--	not reported	'--	'--	'--	'--	'--	0	502
9ced0c70-c46c-4f98-8f48-840defe4b8b1	TCGA-D8-A1JA	TCGA-BRCA	60	'--	'--	'--	'--	-21918	'--	not hispanic or latino	female	'--	'--	white	Alive	'--	1950	'--	'--	21918	'--	'--	'--	'--	M0	NX	'--	T4b	7th	'--	'--	'--	'--	'--	'--	'--	'--	'--	'--	'--	'--	not reported	'--	'--	'--	'--	'--	0	502
9d166970-07c8-4ca3-9cfa-ed0049df9ecc	TCGA-BH-A1EW	TCGA-BRCA	38	'--	'--	'--	'--	-14090	1694	not hispanic or latino	female	'--	'--	white	Dead	'--	1961	2003	'--	14090	'--	'--	'--	'--	M0	N1b	Stage IIA	T2	5th	'--	'--	'--	'--	'--	'--	'--	'--	'--	'--	'--	'--	not reported	'--	'--	'--	'--	'--	0	'--
9d166970-07c8-4ca3-9cfa-ed0049df9ecc	TCGA-BH-A1EW	TCGA-BRCA	38	'--	'--	'--	'--	-14090	1694	not hispanic or latino	female	'--	'--	white	Dead	'--	1961	2003	'--	14090	'--	'--	'--	'--	M0	N1b	Stage IIA	T2	5th	'--	'--	'--	'--	'--	'--	'--	'--	'--	'--	'--	'--	not reported	'--	'--	'--	'--	'--	0	'--
ced2c048-b047-43ff-b0e7-cd7ad480850c	TCGA-D8-A1Y0	TCGA-BRCA	65	'--	'--	'--	'--	-24083	'--	not hispanic or latino	female	'--	'--	white	Alive	'--	1945	'--	'--	24083	'--	'--	'--	'--	MX	N2a	Stage IIIA	T1c	7th	'--	'--	'--	'--	'--	'--	'--	'--	'--	'--	'--	'--	not reported	'--	'--	'--	'--	'--	0	472
ced2c048-b047-43ff-b0e7-cd7ad480850c	TCGA-D8-A1Y0	TCGA-BRCA	65	'--	'--	'--	'--	-24083	'--	not hispanic or latino	female	'--	'--	white	Alive	'--	1945	'--	'--	24083	'--	'--	'--	'--	MX	N2a	Stage IIIA	T1c	7th	'--	'--	'--	'--	'--	'--	'--	'--	'--	'--	'--	'--	not reported	'--	'--	'--	'--	'--	0	472
9d95a65b-e41d-4f93-92d4-99dce29ff40d	TCGA-A7-A0CE	TCGA-BRCA	57	'--	'--	'--	'--	-20863	'--	not hispanic or latino	female	'--	'--	white	Alive	'--	1952	'--	'--	20863	'--	'--	'--	'--	M0	N0 (i-)	Stage IIA	T2	'--	'--	'--	'--	'--	'--	'--	'--	'--	'--	'--	'--	'--	not reported	'--	'--	'--	'--	'--	0	1074
9d95a65b-e41d-4f93-92d4-99dce29ff40d	TCGA-A7-A0CE	TCGA-BRCA	57	'--	'--	'--	'--	-20863	'--	not hispanic or latino	female	'--	'--	white	Alive	'--	1952	'--	'--	20863	'--	'--	'--	'--	M0	N0 (i-)	Stage IIA	T2	'--	'--	'--	'--	'--	'--	'--	'--	'--	'--	'--	'--	'--	not reported	'--	'--	'--	'--	'--	0	1074
cffe832c-8a81-4cdb-8b25-df7f35afafdc	TCGA-S3-AA0Z	TCGA-BRCA	63	'--	'--	'--	'--	-23314	'--	not hispanic or latino	female	'--	'--	black or african american	Alive	'--	1950	'--	'--	23314	'--	'--	'--	'--	M0	N1a	Stage IIB	T2	7th	'--	'--	'--	'--	'--	'--	'--	'--	'--	'--	'--	'--	not reported	'--	'--	'--	'--	'--	0	629
cffe832c-8a81-4cdb-8b25-df7f35afafdc	TCGA-S3-AA0Z	TCGA-BRCA	63	'--	'--	'--	'--	-23314	'--	not hispanic or latino	female	'--	'--	black or african american	Alive	'--	1950	'--	'--	23314	'--	'--	'--	'--	M0	N1a	Stage IIB	T2	7th	'--	'--	'--	'--	'--	'--	'--	'--	'--	'--	'--	'--	not reported	'--	'--	'--	'--	'--	0	629
9de678e5-67ed-4453-a98b-7ac351d5d0f1	TCGA-A7-A0CH	TCGA-BRCA	79	'--	'--	'--	'--	-29104	'--	not hispanic or latino	female	'--	'--	white	Alive	'--	1930	'--	'--	29104	'--	'--	'--	'--	M0	N0 (i-)	Stage IIA	T2	'--	'--	'--	'--	'--	'--	'--	'--	'--	'--	'--	'--	'--	not reported	'--	'--	'--	'--	'--	0	1079
9de678e5-67ed-4453-a98b-7ac351d5d0f1	TCGA-A7-A0CH	TCGA-BRCA	79	'--	'--	'--	'--	-29104	'--	not hispanic or latino	female	'--	'--	white	Alive	'--	1930	'--	'--	29104	'--	'--	'--	'--	M0	N0 (i-)	Stage IIA	T2	'--	'--	'--	'--	'--	'--	'--	'--	'--	'--	'--	'--	'--	not reported	'--	'--	'--	'--	'--	0	1079
d093173f-08ab-4138-bf3c-399c45a6e163	TCGA-AR-A2LR	TCGA-BRCA	49	'--	'--	'--	'--	-18214	'--	not hispanic or latino	female	'--	'--	white	Alive	'--	1961	'--	'--	18214	'--	'--	'--	'--	M0	N0	Stage I	T1	7th	'--	'--	'--	'--	'--	'--	'--	'--	'--	'--	'--	'--	not reported	'--	'--	'--	'--	'--	0	1742
d093173f-08ab-4138-bf3c-399c45a6e163	TCGA-AR-A2LR	TCGA-BRCA	49	'--	'--	'--	'--	-18214	'--	not hispanic or latino	female	'--	'--	white	Alive	'--	1961	'--	'--	18214	'--	'--	'--	'--	M0	N0	Stage I	T1	7th	'--	'--	'--	'--	'--	'--	'--	'--	'--	'--	'--	'--	not reported	'--	'--	'--	'--	'--	0	1742
66072c06-f251-4f0b-b6ae-12b407c52cc6	TCGA-AN-A04C	TCGA-BRCA	51	'--	'--	'--	'--	-18851	'--	not hispanic or latino	female	'--	'--	white	Alive	'--	1957	'--	'--	18851	'--	'--	'--	'--	M0	N1	Stage IIB	T2	'--	'--	'--	'--	'--	'--	'--	'--	'--	'--	'--	'--	'--	not reported	'--	'--	'--	'--	'--	0	54
66072c06-f251-4f0b-b6ae-12b407c52cc6	TCGA-AN-A04C	TCGA-BRCA	51	'--	'--	'--	'--	-18851	'--	not hispanic or latino	female	'--	'--	white	Alive	'--	1957	'--	'--	18851	'--	'--	'--	'--	M0	N1	Stage IIB	T2	'--	'--	'--	'--	'--	'--	'--	'--	'--	'--	'--	'--	'--	not reported	'--	'--	'--	'--	'--	0	54
dfe6db17-cf45-488e-bd3c-b8433d7343ca	TCGA-AR-A0TU	TCGA-BRCA	35	'--	'--	'--	'--	-13039	'--	not reported	female	'--	'--	not reported	Alive	'--	1971	'--	'--	13039	'--	'--	'--	'--	M0	N0	Stage IIA	T2	6th	'--	'--	'--	'--	'--	'--	'--	'--	'--	'--	'--	'--	not reported	'--	'--	'--	'--	'--	0	709
dfe6db17-cf45-488e-bd3c-b8433d7343ca	TCGA-AR-A0TU	TCGA-BRCA	35	'--	'--	'--	'--	-13039	'--	not reported	female	'--	'--	not reported	Alive	'--	1971	'--	'--	13039	'--	'--	'--	'--	M0	N0	Stage IIA	T2	6th	'--	'--	'--	'--	'--	'--	'--	'--	'--	'--	'--	'--	not reported	'--	'--	'--	'--	'--	0	709
6644fd4e-d2fe-4785-a73c-0f36fcc740e2	TCGA-A1-A0SO	TCGA-BRCA	67	'--	'--	'--	'--	-24826	'--	not hispanic or latino	female	'--	'--	white	Alive	'--	1940	'--	'--	24826	'--	'--	'--	'--	M0	N1	Stage IIB	T2	6th	'--	'--	'--	'--	'--	'--	'--	'--	'--	'--	'--	'--	not reported	'--	'--	'--	'--	'--	0	852
6644fd4e-d2fe-4785-a73c-0f36fcc740e2	TCGA-A1-A0SO	TCGA-BRCA	67	'--	'--	'--	'--	-24826	'--	not hispanic or latino	female	'--	'--	white	Alive	'--	1940	'--	'--	24826	'--	'--	'--	'--	M0	N1	Stage IIB	T2	6th	'--	'--	'--	'--	'--	'--	'--	'--	'--	'--	'--	'--	not reported	'--	'--	'--	'--	'--	0	852
665dd3d3-779c-4abd-b5d7-13342340451d	TCGA-BH-A18N	TCGA-BRCA	88	'--	'--	'--	'--	-32404	468	not hispanic or latino	female	'--	'--	white	Dead	'--	1913	2004	'--	32404	'--	'--	'--	'--	M0	N1b	Stage IIA	T2	'--	'--	'--	'--	'--	'--	'--	'--	'--	'--	'--	'--	'--	not reported	'--	'--	'--	'--	'--	0	'--
665dd3d3-779c-4abd-b5d7-13342340451d	TCGA-BH-A18N	TCGA-BRCA	88	'--	'--	'--	'--	-32404	468	not hispanic or latino	female	'--	'--	white	Dead	'--	1913	2004	'--	32404	'--	'--	'--	'--	M0	N1b	Stage IIA	T2	'--	'--	'--	'--	'--	'--	'--	'--	'--	'--	'--	'--	'--	not reported	'--	'--	'--	'--	'--	0	'--
66fa504c-4ae4-49ac-9355-1e063776dc0d	TCGA-GM-A2DI	TCGA-BRCA	52	'--	'--	'--	'--	-19030	'--	not hispanic or latino	female	'--	'--	white	Alive	'--	1953	'--	'--	19030	'--	'--	'--	'--	M0	N0 (i+)	Stage I	T1c	6th	'--	'--	'--	'--	'--	'--	'--	'--	'--	'--	'--	'--	not reported	'--	'--	'--	'--	'--	0	2590
66fa504c-4ae4-49ac-9355-1e063776dc0d	TCGA-GM-A2DI	TCGA-BRCA	52	'--	'--	'--	'--	-19030	'--	not hispanic or latino	female	'--	'--	white	Alive	'--	1953	'--	'--	19030	'--	'--	'--	'--	M0	N0 (i+)	Stage I	T1c	6th	'--	'--	'--	'--	'--	'--	'--	'--	'--	'--	'--	'--	not reported	'--	'--	'--	'--	'--	0	2590
67526f5a-3a30-45b2-aeab-2b21a855063e	TCGA-AR-A24W	TCGA-BRCA	55	'--	'--	'--	'--	-20123	'--	not reported	female	'--	'--	white	Alive	'--	1951	'--	'--	20123	'--	'--	'--	'--	M0	N1	Stage IIB	T2	6th	'--	'--	'--	'--	'--	'--	'--	'--	'--	'--	'--	'--	not reported	'--	'--	'--	'--	'--	0	1550
67526f5a-3a30-45b2-aeab-2b21a855063e	TCGA-AR-A24W	TCGA-BRCA	55	'--	'--	'--	'--	-20123	'--	not reported	female	'--	'--	white	Alive	'--	1951	'--	'--	20123	'--	'--	'--	'--	M0	N1	Stage IIB	T2	6th	'--	'--	'--	'--	'--	'--	'--	'--	'--	'--	'--	'--	not reported	'--	'--	'--	'--	'--	0	1550
67c73260-a242-4bba-87c5-d2302556dff7	TCGA-AC-A3TM	TCGA-BRCA	50	'--	'--	'--	'--	-18535	'--	not hispanic or latino	female	'--	'--	white	Alive	'--	1961	'--	'--	18535	'--	'--	'--	'--	M0	N1mi	Stage IIIA	T3	7th	'--	'--	'--	'--	'--	'--	'--	'--	'--	'--	'--	'--	not reported	'--	'--	'--	'--	'--	0	762
67c73260-a242-4bba-87c5-d2302556dff7	TCGA-AC-A3TM	TCGA-BRCA	50	'--	'--	'--	'--	-18535	'--	not hispanic or latino	female	'--	'--	white	Alive	'--	1961	'--	'--	18535	'--	'--	'--	'--	M0	N1mi	Stage IIIA	T3	7th	'--	'--	'--	'--	'--	'--	'--	'--	'--	'--	'--	'--	not reported	'--	'--	'--	'--	'--	0	762
67eef990-5ff4-45d1-843d-d22d7848f130	TCGA-A7-A0CG	TCGA-BRCA	78	'--	'--	'--	'--	-28596	'--	not hispanic or latino	female	'--	'--	white	Alive	'--	1932	'--	'--	28596	'--	'--	'--	'--	M0	N0 (i-)	Stage IIA	T2	'--	'--	'--	'--	'--	'--	'--	'--	'--	'--	'--	'--	'--	not reported	'--	'--	'--	'--	'--	0	1043
67eef990-5ff4-45d1-843d-d22d7848f130	TCGA-A7-A0CG	TCGA-BRCA	78	'--	'--	'--	'--	-28596	'--	not hispanic or latino	female	'--	'--	white	Alive	'--	1932	'--	'--	28596	'--	'--	'--	'--	M0	N0 (i-)	Stage IIA	T2	'--	'--	'--	'--	'--	'--	'--	'--	'--	'--	'--	'--	'--	not reported	'--	'--	'--	'--	'--	0	1043
8e159b50-8136-42d4-b9c7-d579a74e4931	TCGA-E2-A10F	TCGA-BRCA	47	'--	'--	'--	'--	-17257	'--	not hispanic or latino	female	'--	'--	white	Alive	'--	1961	'--	'--	17257	'--	'--	'--	'--	M0	N0 (i-)	Stage IIA	T2	6th	'--	'--	'--	'--	'--	'--	'--	'--	'--	'--	'--	'--	not reported	'--	'--	'--	'--	'--	0	878
8e159b50-8136-42d4-b9c7-d579a74e4931	TCGA-E2-A10F	TCGA-BRCA	47	'--	'--	'--	'--	-17257	'--	not hispanic or latino	female	'--	'--	white	Alive	'--	1961	'--	'--	17257	'--	'--	'--	'--	M0	N0 (i-)	Stage IIA	T2	6th	'--	'--	'--	'--	'--	'--	'--	'--	'--	'--	'--	'--	not reported	'--	'--	'--	'--	'--	0	878
69054195-9e93-49e5-b820-69b0091cc2d4	TCGA-A8-A06O	TCGA-BRCA	60	'--	'--	'--	'--	-22157	'--	not reported	female	'--	'--	not reported	Alive	'--	1949	'--	'--	22157	'--	'--	'--	'--	M0	N0	Stage I	T1c	6th	'--	'--	'--	'--	'--	'--	'--	'--	'--	'--	'--	'--	not reported	'--	'--	'--	'--	'--	0	396
69054195-9e93-49e5-b820-69b0091cc2d4	TCGA-A8-A06O	TCGA-BRCA	60	'--	'--	'--	'--	-22157	'--	not reported	female	'--	'--	not reported	Alive	'--	1949	'--	'--	22157	'--	'--	'--	'--	M0	N0	Stage I	T1c	6th	'--	'--	'--	'--	'--	'--	'--	'--	'--	'--	'--	'--	not reported	'--	'--	'--	'--	'--	0	396
8f912a40-3251-4e1f-ae65-1f93d71f9881	TCGA-EW-A1OZ	TCGA-BRCA	56	'--	'--	'--	'--	-20664	'--	not hispanic or latino	female	'--	'--	black or african american	Alive	'--	1952	'--	'--	20664	'--	'--	'--	'--	M0	N0 (i-)	Stage IIA	T2	6th	'--	'--	'--	'--	'--	'--	'--	'--	'--	'--	'--	'--	not reported	'--	'--	'--	'--	'--	0	1229
8f912a40-3251-4e1f-ae65-1f93d71f9881	TCGA-EW-A1OZ	TCGA-BRCA	56	'--	'--	'--	'--	-20664	'--	not hispanic or latino	female	'--	'--	black or african american	Alive	'--	1952	'--	'--	20664	'--	'--	'--	'--	M0	N0 (i-)	Stage IIA	T2	6th	'--	'--	'--	'--	'--	'--	'--	'--	'--	'--	'--	'--	not reported	'--	'--	'--	'--	'--	0	1229
8f9ad301-6699-4078-a80d-886e40894af7	TCGA-A7-A3J1	TCGA-BRCA	63	'--	'--	'--	'--	-23209	'--	not hispanic or latino	female	'--	'--	white	Alive	'--	1948	'--	'--	23209	'--	'--	'--	'--	MX	N0	Stage IA	T1c	7th	'--	'--	'--	'--	'--	'--	'--	'--	'--	'--	'--	'--	not reported	'--	'--	'--	'--	'--	0	343
8f9ad301-6699-4078-a80d-886e40894af7	TCGA-A7-A3J1	TCGA-BRCA	63	'--	'--	'--	'--	-23209	'--	not hispanic or latino	female	'--	'--	white	Alive	'--	1948	'--	'--	23209	'--	'--	'--	'--	MX	N0	Stage IA	T1c	7th	'--	'--	'--	'--	'--	'--	'--	'--	'--	'--	'--	'--	not reported	'--	'--	'--	'--	'--	0	343
6956473b-92e5-4069-a26b-b48e280e76f2	TCGA-B6-A0RU	TCGA-BRCA	40	'--	'--	'--	'--	-14920	'--	not hispanic or latino	female	'--	'--	white	Alive	'--	1950	'--	'--	14920	'--	'--	'--	'--	M0	N0 (i-)	Stage IA	T1c	3rd	'--	'--	'--	'--	'--	'--	'--	'--	'--	'--	'--	'--	not reported	'--	'--	'--	'--	'--	0	8605
6956473b-92e5-4069-a26b-b48e280e76f2	TCGA-B6-A0RU	TCGA-BRCA	40	'--	'--	'--	'--	-14920	'--	not hispanic or latino	female	'--	'--	white	Alive	'--	1950	'--	'--	14920	'--	'--	'--	'--	M0	N0 (i-)	Stage IA	T1c	3rd	'--	'--	'--	'--	'--	'--	'--	'--	'--	'--	'--	'--	not reported	'--	'--	'--	'--	'--	0	8605
69a68fbc-e43d-4652-85ee-693211bded47	TCGA-E9-A1N4	TCGA-BRCA	41	'--	'--	'--	'--	-15055	'--	not hispanic or latino	female	'--	'--	white	Alive	'--	1969	'--	'--	15055	'--	'--	'--	'--	M0	N2	Stage IIIA	T2	7th	'--	'--	'--	'--	'--	'--	'--	'--	'--	'--	'--	'--	not reported	'--	'--	'--	'--	'--	0	1000
69a68fbc-e43d-4652-85ee-693211bded47	TCGA-E9-A1N4	TCGA-BRCA	41	'--	'--	'--	'--	-15055	'--	not hispanic or latino	female	'--	'--	white	Alive	'--	1969	'--	'--	15055	'--	'--	'--	'--	M0	N2	Stage IIIA	T2	7th	'--	'--	'--	'--	'--	'--	'--	'--	'--	'--	'--	'--	not reported	'--	'--	'--	'--	'--	0	1000
91a2f2af-e4b1-4a0b-ab20-6a36ce63c533	TCGA-E2-A1LS	TCGA-BRCA	46	'--	'--	'--	'--	-16887	'--	not reported	female	'--	'--	white	Alive	'--	1964	'--	'--	16887	'--	'--	'--	'--	M0	N0	Stage IA	T1c	7th	'--	'--	'--	'--	'--	'--	'--	'--	'--	'--	'--	'--	not reported	'--	'--	'--	'--	'--	0	1604
91a2f2af-e4b1-4a0b-ab20-6a36ce63c533	TCGA-E2-A1LS	TCGA-BRCA	46	'--	'--	'--	'--	-16887	'--	not reported	female	'--	'--	white	Alive	'--	1964	'--	'--	16887	'--	'--	'--	'--	M0	N0	Stage IA	T1c	7th	'--	'--	'--	'--	'--	'--	'--	'--	'--	'--	'--	'--	not reported	'--	'--	'--	'--	'--	0	1604
6a2972e3-cca9-47e5-aac0-b770f2399eeb	TCGA-BH-A1F2	TCGA-BRCA	53	'--	'--	'--	'--	-19701	959	not hispanic or latino	female	'--	'--	white	Dead	'--	1946	2001	'--	19701	'--	'--	'--	'--	M0	N1b	Stage IIIB	T4b	5th	'--	'--	'--	'--	'--	'--	'--	'--	'--	'--	'--	'--	not reported	'--	'--	'--	'--	'--	0	'--
6a2972e3-cca9-47e5-aac0-b770f2399eeb	TCGA-BH-A1F2	TCGA-BRCA	53	'--	'--	'--	'--	-19701	959	not hispanic or latino	female	'--	'--	white	Dead	'--	1946	2001	'--	19701	'--	'--	'--	'--	M0	N1b	Stage IIIB	T4b	5th	'--	'--	'--	'--	'--	'--	'--	'--	'--	'--	'--	'--	not reported	'--	'--	'--	'--	'--	0	'--
92654f8d-5137-4ffd-aaa3-5ae38eb88226	TCGA-A7-A2KD	TCGA-BRCA	53	'--	'--	'--	'--	-19563	'--	not hispanic or latino	female	'--	'--	black or african american	Alive	'--	1958	'--	'--	19563	'--	'--	'--	'--	MX	N2a	Stage IIIA	T2	7th	'--	'--	'--	'--	'--	'--	'--	'--	'--	'--	'--	'--	not reported	'--	'--	'--	'--	'--	0	679
92654f8d-5137-4ffd-aaa3-5ae38eb88226	TCGA-A7-A2KD	TCGA-BRCA	53	'--	'--	'--	'--	-19563	'--	not hispanic or latino	female	'--	'--	black or african american	Alive	'--	1958	'--	'--	19563	'--	'--	'--	'--	MX	N2a	Stage IIIA	T2	7th	'--	'--	'--	'--	'--	'--	'--	'--	'--	'--	'--	'--	not reported	'--	'--	'--	'--	'--	0	679
6b4e0262-f589-4532-b578-9f2d76c19d90	TCGA-A7-A3IY	TCGA-BRCA	71	'--	'--	'--	'--	-26042	'--	not hispanic or latino	female	'--	'--	white	Alive	'--	1940	'--	'--	26042	'--	'--	'--	'--	M0	N0	Stage I	T1c	7th	'--	'--	'--	'--	'--	'--	'--	'--	'--	'--	'--	'--	not reported	'--	'--	'--	'--	'--	0	345
6b4e0262-f589-4532-b578-9f2d76c19d90	TCGA-A7-A3IY	TCGA-BRCA	71	'--	'--	'--	'--	-26042	'--	not hispanic or latino	female	'--	'--	white	Alive	'--	1940	'--	'--	26042	'--	'--	'--	'--	M0	N0	Stage I	T1c	7th	'--	'--	'--	'--	'--	'--	'--	'--	'--	'--	'--	'--	not reported	'--	'--	'--	'--	'--	0	345
92b842c5-f71b-4ef7-ba86-358d28e0966f	TCGA-LL-A6FQ	TCGA-BRCA	77	'--	'--	'--	'--	-28375	'--	not hispanic or latino	female	'--	'--	black or african american	Alive	'--	1936	'--	'--	28375	'--	'--	'--	'--	MX	N2a	Stage IIIA	T2	7th	'--	'--	'--	'--	'--	'--	'--	'--	'--	'--	'--	'--	not reported	'--	'--	'--	'--	'--	0	80
92b842c5-f71b-4ef7-ba86-358d28e0966f	TCGA-LL-A6FQ	TCGA-BRCA	77	'--	'--	'--	'--	-28375	'--	not hispanic or latino	female	'--	'--	black or african american	Alive	'--	1936	'--	'--	28375	'--	'--	'--	'--	MX	N2a	Stage IIIA	T2	7th	'--	'--	'--	'--	'--	'--	'--	'--	'--	'--	'--	'--	not reported	'--	'--	'--	'--	'--	0	80
6b960b58-28e1-41c6-bd6e-7e669c6aa4ef	TCGA-BH-A18V	TCGA-BRCA	48	'--	'--	'--	'--	-17682	1556	not hispanic or latino	female	'--	'--	white	Dead	'--	1953	2005	'--	17682	'--	'--	'--	'--	M0	N1b	Stage IIB	T2	5th	'--	'--	'--	'--	'--	'--	'--	'--	'--	'--	'--	'--	not reported	'--	'--	'--	'--	'--	0	'--
6b960b58-28e1-41c6-bd6e-7e669c6aa4ef	TCGA-BH-A18V	TCGA-BRCA	48	'--	'--	'--	'--	-17682	1556	not hispanic or latino	female	'--	'--	white	Dead	'--	1953	2005	'--	17682	'--	'--	'--	'--	M0	N1b	Stage IIB	T2	5th	'--	'--	'--	'--	'--	'--	'--	'--	'--	'--	'--	'--	not reported	'--	'--	'--	'--	'--	0	'--
6c0066e3-96df-4870-bcd3-98cda64082e9	TCGA-BH-A0E6	TCGA-BRCA	69	'--	'--	'--	'--	-25408	'--	not reported	female	'--	'--	white	Alive	'--	1940	'--	'--	25408	'--	'--	'--	'--	M0	N0 (i-)	Stage IA	T1c	'--	'--	'--	'--	'--	'--	'--	'--	'--	'--	'--	'--	'--	not reported	'--	'--	'--	'--	'--	0	293
6c0066e3-96df-4870-bcd3-98cda64082e9	TCGA-BH-A0E6	TCGA-BRCA	69	'--	'--	'--	'--	-25408	'--	not reported	female	'--	'--	white	Alive	'--	1940	'--	'--	25408	'--	'--	'--	'--	M0	N0 (i-)	Stage IA	T1c	'--	'--	'--	'--	'--	'--	'--	'--	'--	'--	'--	'--	'--	not reported	'--	'--	'--	'--	'--	0	293
6cb6f179-defd-4661-af0a-c353b74c0c49	TCGA-A7-A26J	TCGA-BRCA	49	'--	'--	'--	'--	-17930	'--	not hispanic or latino	female	'--	'--	white	Alive	'--	1962	'--	'--	17930	'--	'--	'--	'--	M0	N0	Stage IIA	T2	7th	'--	'--	'--	'--	'--	'--	'--	'--	'--	'--	'--	'--	not reported	'--	'--	'--	'--	'--	0	627
6cb6f179-defd-4661-af0a-c353b74c0c49	TCGA-A7-A26J	TCGA-BRCA	49	'--	'--	'--	'--	-17930	'--	not hispanic or latino	female	'--	'--	white	Alive	'--	1962	'--	'--	17930	'--	'--	'--	'--	M0	N0	Stage IIA	T2	7th	'--	'--	'--	'--	'--	'--	'--	'--	'--	'--	'--	'--	not reported	'--	'--	'--	'--	'--	0	627
94b03e1d-50ec-4680-bffd-7086d1536ff2	TCGA-AR-A1AK	TCGA-BRCA	70	'--	'--	'--	'--	-25825	'--	not hispanic or latino	female	'--	'--	white	Alive	'--	1936	'--	'--	25825	'--	'--	'--	'--	M0	N0	Stage I	T1	6th	'--	'--	'--	'--	'--	'--	'--	'--	'--	'--	'--	'--	not reported	'--	'--	'--	'--	'--	0	3159
94b03e1d-50ec-4680-bffd-7086d1536ff2	TCGA-AR-A1AK	TCGA-BRCA	70	'--	'--	'--	'--	-25825	'--	not hispanic or latino	female	'--	'--	white	Alive	'--	1936	'--	'--	25825	'--	'--	'--	'--	M0	N0	Stage I	T1	6th	'--	'--	'--	'--	'--	'--	'--	'--	'--	'--	'--	'--	not reported	'--	'--	'--	'--	'--	0	3159
6cdc0d53-f813-4101-81e5-9bee68270536	TCGA-BH-A0H3	TCGA-BRCA	46	'--	'--	'--	'--	-17152	'--	not hispanic or latino	female	'--	'--	white	Alive	'--	1962	'--	'--	17152	'--	'--	'--	'--	M0	N0	Stage I	T1c	6th	'--	'--	'--	'--	'--	'--	'--	'--	'--	'--	'--	'--	not reported	'--	'--	'--	'--	'--	0	1928
6cdc0d53-f813-4101-81e5-9bee68270536	TCGA-BH-A0H3	TCGA-BRCA	46	'--	'--	'--	'--	-17152	'--	not hispanic or latino	female	'--	'--	white	Alive	'--	1962	'--	'--	17152	'--	'--	'--	'--	M0	N0	Stage I	T1c	6th	'--	'--	'--	'--	'--	'--	'--	'--	'--	'--	'--	'--	not reported	'--	'--	'--	'--	'--	0	1928
9536bec0-dae0-4d63-a1b3-956741835243	TCGA-AO-A0J7	TCGA-BRCA	71	'--	'--	'--	'--	-26281	'--	not hispanic or latino	female	'--	'--	white	Alive	'--	1938	'--	'--	26281	'--	'--	'--	'--	M0	N1	Stage IIB	T2	'--	'--	'--	'--	'--	'--	'--	'--	'--	'--	'--	'--	'--	not reported	'--	'--	'--	'--	'--	0	618
9536bec0-dae0-4d63-a1b3-956741835243	TCGA-AO-A0J7	TCGA-BRCA	71	'--	'--	'--	'--	-26281	'--	not hispanic or latino	female	'--	'--	white	Alive	'--	1938	'--	'--	26281	'--	'--	'--	'--	M0	N1	Stage IIB	T2	'--	'--	'--	'--	'--	'--	'--	'--	'--	'--	'--	'--	'--	not reported	'--	'--	'--	'--	'--	0	618
95873e61-afdb-496c-9f77-3f9beb008cda	TCGA-E9-A3X8	TCGA-BRCA	48	'--	'--	'--	'--	-17588	'--	not hispanic or latino	female	'--	'--	white	Alive	'--	1963	'--	'--	17588	'--	'--	'--	'--	M0	N1	Stage IIB	T2	7th	'--	'--	'--	'--	'--	'--	'--	'--	'--	'--	'--	'--	not reported	'--	'--	'--	'--	'--	0	926
95873e61-afdb-496c-9f77-3f9beb008cda	TCGA-E9-A3X8	TCGA-BRCA	48	'--	'--	'--	'--	-17588	'--	not hispanic or latino	female	'--	'--	white	Alive	'--	1963	'--	'--	17588	'--	'--	'--	'--	M0	N1	Stage IIB	T2	7th	'--	'--	'--	'--	'--	'--	'--	'--	'--	'--	'--	'--	not reported	'--	'--	'--	'--	'--	0	926
1026e0bf-5640-4fa5-b65f-4f11e8e76b18	TCGA-D8-A1XS	TCGA-BRCA	48	'--	'--	'--	'--	-17708	'--	not hispanic or latino	male	'--	'--	white	Alive	'--	1962	'--	'--	17708	'--	'--	'--	'--	M0	N3a	Stage IIIC	T2	7th	'--	'--	'--	'--	'--	'--	'--	'--	'--	'--	'--	'--	not reported	'--	'--	'--	'--	'--	0	496
1026e0bf-5640-4fa5-b65f-4f11e8e76b18	TCGA-D8-A1XS	TCGA-BRCA	48	'--	'--	'--	'--	-17708	'--	not hispanic or latino	male	'--	'--	white	Alive	'--	1962	'--	'--	17708	'--	'--	'--	'--	M0	N3a	Stage IIIC	T2	7th	'--	'--	'--	'--	'--	'--	'--	'--	'--	'--	'--	'--	not reported	'--	'--	'--	'--	'--	0	496
95c53f69-0f05-4348-822a-571f3d757001	TCGA-A2-A0T0	TCGA-BRCA	59	'--	'--	'--	'--	-21575	'--	not hispanic or latino	female	'--	'--	white	Alive	'--	1950	'--	'--	21575	'--	'--	'--	'--	M0	N1	Stage IIB	T2	6th	'--	'--	'--	'--	'--	'--	'--	'--	'--	'--	'--	'--	not reported	'--	'--	'--	'--	'--	0	533
95c53f69-0f05-4348-822a-571f3d757001	TCGA-A2-A0T0	TCGA-BRCA	59	'--	'--	'--	'--	-21575	'--	not hispanic or latino	female	'--	'--	white	Alive	'--	1950	'--	'--	21575	'--	'--	'--	'--	M0	N1	Stage IIB	T2	6th	'--	'--	'--	'--	'--	'--	'--	'--	'--	'--	'--	'--	not reported	'--	'--	'--	'--	'--	0	533
10c9be1e-2cc0-45e4-8d2c-c013ea63ef05	TCGA-AN-A0FS	TCGA-BRCA	55	'--	'--	'--	'--	-20352	'--	not hispanic or latino	female	'--	'--	white	Alive	'--	1955	'--	'--	20352	'--	'--	'--	'--	M0	N0	Stage IA	T1c	7th	'--	'--	'--	'--	'--	'--	'--	'--	'--	'--	'--	'--	not reported	'--	'--	'--	'--	'--	0	210
10c9be1e-2cc0-45e4-8d2c-c013ea63ef05	TCGA-AN-A0FS	TCGA-BRCA	55	'--	'--	'--	'--	-20352	'--	not hispanic or latino	female	'--	'--	white	Alive	'--	1955	'--	'--	20352	'--	'--	'--	'--	M0	N0	Stage IA	T1c	7th	'--	'--	'--	'--	'--	'--	'--	'--	'--	'--	'--	'--	not reported	'--	'--	'--	'--	'--	0	210
95e949d3-b1f3-46c6-9451-8fe92c99e4cf	TCGA-AN-A0XS	TCGA-BRCA	63	'--	'--	'--	'--	-23358	'--	not hispanic or latino	female	'--	'--	white	Alive	'--	1947	'--	'--	23358	'--	'--	'--	'--	M0	N2	Stage IIIA	T2	7th	'--	'--	'--	'--	'--	'--	'--	'--	'--	'--	'--	'--	not reported	'--	'--	'--	'--	'--	0	10
95e949d3-b1f3-46c6-9451-8fe92c99e4cf	TCGA-AN-A0XS	TCGA-BRCA	63	'--	'--	'--	'--	-23358	'--	not hispanic or latino	female	'--	'--	white	Alive	'--	1947	'--	'--	23358	'--	'--	'--	'--	M0	N2	Stage IIIA	T2	7th	'--	'--	'--	'--	'--	'--	'--	'--	'--	'--	'--	'--	not reported	'--	'--	'--	'--	'--	0	10
96312510-c126-485d-8109-ed81844a1dc3	TCGA-AN-A0G0	TCGA-BRCA	56	'--	'--	'--	'--	-20504	'--	not hispanic or latino	female	'--	'--	white	Alive	'--	1954	'--	'--	20504	'--	'--	'--	'--	M0	N0	Stage IIA	T2	'--	'--	'--	'--	'--	'--	'--	'--	'--	'--	'--	'--	'--	not reported	'--	'--	'--	'--	'--	0	16
96312510-c126-485d-8109-ed81844a1dc3	TCGA-AN-A0G0	TCGA-BRCA	56	'--	'--	'--	'--	-20504	'--	not hispanic or latino	female	'--	'--	white	Alive	'--	1954	'--	'--	20504	'--	'--	'--	'--	M0	N0	Stage IIA	T2	'--	'--	'--	'--	'--	'--	'--	'--	'--	'--	'--	'--	'--	not reported	'--	'--	'--	'--	'--	0	16
9646160a-f1f9-437b-8c7d-efb0b57bfb97	TCGA-AN-A0AJ	TCGA-BRCA	79	'--	'--	'--	'--	-29131	'--	not hispanic or latino	female	'--	'--	white	Alive	'--	1931	'--	'--	29131	'--	'--	'--	'--	M0	N0	Stage IIB	T3	'--	'--	'--	'--	'--	'--	'--	'--	'--	'--	'--	'--	'--	not reported	'--	'--	'--	'--	'--	0	303
9646160a-f1f9-437b-8c7d-efb0b57bfb97	TCGA-AN-A0AJ	TCGA-BRCA	79	'--	'--	'--	'--	-29131	'--	not hispanic or latino	female	'--	'--	white	Alive	'--	1931	'--	'--	29131	'--	'--	'--	'--	M0	N0	Stage IIB	T3	'--	'--	'--	'--	'--	'--	'--	'--	'--	'--	'--	'--	'--	not reported	'--	'--	'--	'--	'--	0	303
96b9c7db-1be1-4b60-b47c-26b654c3d64c	TCGA-BH-A0DV	TCGA-BRCA	54	'--	'--	'--	'--	-19781	'--	not reported	female	'--	'--	white	Alive	'--	1953	'--	'--	19781	'--	'--	'--	'--	M0	N2a	Stage IIIA	T2	6th	'--	'--	'--	'--	'--	'--	'--	'--	'--	'--	'--	'--	not reported	'--	'--	'--	'--	'--	0	2064
96b9c7db-1be1-4b60-b47c-26b654c3d64c	TCGA-BH-A0DV	TCGA-BRCA	54	'--	'--	'--	'--	-19781	'--	not reported	female	'--	'--	white	Alive	'--	1953	'--	'--	19781	'--	'--	'--	'--	M0	N2a	Stage IIIA	T2	6th	'--	'--	'--	'--	'--	'--	'--	'--	'--	'--	'--	'--	not reported	'--	'--	'--	'--	'--	0	2064
1285eb55-415c-494a-aa58-936f0427cdd0	TCGA-V7-A7HQ	TCGA-BRCA	75	'--	'--	'--	'--	-27684	'--	not hispanic or latino	female	'--	'--	black or african american	Alive	'--	1934	'--	'--	27684	'--	'--	'--	'--	M0	N2a	Stage IIIA	T1c	6th	'--	'--	'--	'--	'--	'--	'--	'--	'--	'--	'--	'--	not reported	'--	'--	'--	'--	'--	0	2033
1285eb55-415c-494a-aa58-936f0427cdd0	TCGA-V7-A7HQ	TCGA-BRCA	75	'--	'--	'--	'--	-27684	'--	not hispanic or latino	female	'--	'--	black or african american	Alive	'--	1934	'--	'--	27684	'--	'--	'--	'--	M0	N2a	Stage IIIA	T1c	6th	'--	'--	'--	'--	'--	'--	'--	'--	'--	'--	'--	'--	not reported	'--	'--	'--	'--	'--	0	2033
96f02be7-f2df-483c-8968-a5bd2d887206	TCGA-D8-A73U	TCGA-BRCA	88	'--	'--	'--	'--	-32208	'--	not hispanic or latino	female	'--	'--	white	Alive	'--	1924	'--	'--	32208	'--	'--	'--	'--	M0	N0	Stage IIA	T2	7th	'--	'--	'--	'--	'--	'--	'--	'--	'--	'--	'--	'--	not reported	'--	'--	'--	'--	'--	0	492
96f02be7-f2df-483c-8968-a5bd2d887206	TCGA-D8-A73U	TCGA-BRCA	88	'--	'--	'--	'--	-32208	'--	not hispanic or latino	female	'--	'--	white	Alive	'--	1924	'--	'--	32208	'--	'--	'--	'--	M0	N0	Stage IIA	T2	7th	'--	'--	'--	'--	'--	'--	'--	'--	'--	'--	'--	'--	not reported	'--	'--	'--	'--	'--	0	492
97677fd7-8523-48c5-a8ce-614fd4010551	TCGA-AC-A5XU	TCGA-BRCA	74	'--	'--	'--	'--	-27191	'--	not hispanic or latino	female	'--	'--	black or african american	Alive	'--	1939	'--	'--	27191	'--	'--	'--	'--	MX	N0 (i-)	Stage IIB	T3	7th	'--	'--	'--	'--	'--	'--	'--	'--	'--	'--	'--	'--	not reported	'--	'--	'--	'--	'--	0	455
97677fd7-8523-48c5-a8ce-614fd4010551	TCGA-AC-A5XU	TCGA-BRCA	74	'--	'--	'--	'--	-27191	'--	not hispanic or latino	female	'--	'--	black or african american	Alive	'--	1939	'--	'--	27191	'--	'--	'--	'--	MX	N0 (i-)	Stage IIB	T3	7th	'--	'--	'--	'--	'--	'--	'--	'--	'--	'--	'--	'--	not reported	'--	'--	'--	'--	'--	0	455
00807dae-9f4a-4fd1-aac2-82eb11bf2afb	TCGA-A2-A04W	TCGA-BRCA	50	'--	'--	'--	'--	-18345	'--	not hispanic or latino	female	'--	'--	white	Alive	'--	1955	'--	'--	18345	'--	'--	'--	'--	M0	N1mi	Stage IIB	T2	6th	'--	'--	'--	'--	'--	'--	'--	'--	'--	'--	'--	'--	not reported	'--	'--	'--	'--	'--	0	3102
00807dae-9f4a-4fd1-aac2-82eb11bf2afb	TCGA-A2-A04W	TCGA-BRCA	50	'--	'--	'--	'--	-18345	'--	not hispanic or latino	female	'--	'--	white	Alive	'--	1955	'--	'--	18345	'--	'--	'--	'--	M0	N1mi	Stage IIB	T2	6th	'--	'--	'--	'--	'--	'--	'--	'--	'--	'--	'--	'--	not reported	'--	'--	'--	'--	'--	0	3102
97943d87-fed7-4f14-a0a7-c5bfee64c392	TCGA-D8-A1XK	TCGA-BRCA	55	'--	'--	'--	'--	-20092	'--	not hispanic or latino	female	'--	'--	white	Alive	'--	1955	'--	'--	20092	'--	'--	'--	'--	MX	N1a	Stage IIB	T2	7th	'--	'--	'--	'--	'--	'--	'--	'--	'--	'--	'--	'--	not reported	'--	'--	'--	'--	'--	0	441
97943d87-fed7-4f14-a0a7-c5bfee64c392	TCGA-D8-A1XK	TCGA-BRCA	55	'--	'--	'--	'--	-20092	'--	not hispanic or latino	female	'--	'--	white	Alive	'--	1955	'--	'--	20092	'--	'--	'--	'--	MX	N1a	Stage IIB	T2	7th	'--	'--	'--	'--	'--	'--	'--	'--	'--	'--	'--	'--	not reported	'--	'--	'--	'--	'--	0	441
00b11ca8-8540-4a3d-b602-ec754b00230b	TCGA-LL-A440	TCGA-BRCA	61	'--	'--	'--	'--	-22497	'--	not hispanic or latino	female	'--	'--	white	Alive	'--	1951	'--	'--	22497	'--	'--	'--	'--	MX	N0 (i-)	Stage IA	T1c	7th	'--	'--	'--	'--	'--	'--	'--	'--	'--	'--	'--	'--	not reported	'--	'--	'--	'--	'--	0	759
00b11ca8-8540-4a3d-b602-ec754b00230b	TCGA-LL-A440	TCGA-BRCA	61	'--	'--	'--	'--	-22497	'--	not hispanic or latino	female	'--	'--	white	Alive	'--	1951	'--	'--	22497	'--	'--	'--	'--	MX	N0 (i-)	Stage IA	T1c	7th	'--	'--	'--	'--	'--	'--	'--	'--	'--	'--	'--	'--	not reported	'--	'--	'--	'--	'--	0	759
33b7bf50-53f4-4839-aa83-9665f85671d8	TCGA-E2-A15R	TCGA-BRCA	64	'--	'--	'--	'--	-23570	'--	not hispanic or latino	female	'--	'--	white	Alive	'--	1946	'--	'--	23570	'--	'--	'--	'--	M0	N1a	Stage IIA	T1c	7th	'--	'--	'--	'--	'--	'--	'--	'--	'--	'--	'--	'--	not reported	'--	'--	'--	'--	'--	0	1732
33b7bf50-53f4-4839-aa83-9665f85671d8	TCGA-E2-A15R	TCGA-BRCA	64	'--	'--	'--	'--	-23570	'--	not hispanic or latino	female	'--	'--	white	Alive	'--	1946	'--	'--	23570	'--	'--	'--	'--	M0	N1a	Stage IIA	T1c	7th	'--	'--	'--	'--	'--	'--	'--	'--	'--	'--	'--	'--	not reported	'--	'--	'--	'--	'--	0	1732
011b9b2d-ebe5-42bf-9662-d922faccc7a1	TCGA-A7-A26E	TCGA-BRCA	71	'--	'--	'--	'--	-26274	'--	not hispanic or latino	female	'--	'--	white	Alive	'--	1939	'--	'--	26274	'--	'--	'--	'--	MX	N1a	Stage IIIA	T3	7th	'--	'--	'--	'--	'--	'--	'--	'--	'--	'--	'--	'--	not reported	'--	'--	'--	'--	'--	0	954
011b9b2d-ebe5-42bf-9662-d922faccc7a1	TCGA-A7-A26E	TCGA-BRCA	71	'--	'--	'--	'--	-26274	'--	not hispanic or latino	female	'--	'--	white	Alive	'--	1939	'--	'--	26274	'--	'--	'--	'--	MX	N1a	Stage IIIA	T3	7th	'--	'--	'--	'--	'--	'--	'--	'--	'--	'--	'--	'--	not reported	'--	'--	'--	'--	'--	0	954
34ab0cb8-bf19-4cbb-b4eb-3c45ee5aa60b	TCGA-B6-A0IG	TCGA-BRCA	50	'--	'--	'--	'--	-18433	4456	not hispanic or latino	female	'--	'--	white	Dead	'--	1944	2006	'--	18433	'--	'--	'--	'--	M0	N1b	Stage IIB	T2	4th	'--	'--	'--	'--	'--	'--	'--	'--	'--	'--	'--	'--	not reported	'--	'--	'--	'--	'--	0	'--
34ab0cb8-bf19-4cbb-b4eb-3c45ee5aa60b	TCGA-B6-A0IG	TCGA-BRCA	50	'--	'--	'--	'--	-18433	4456	not hispanic or latino	female	'--	'--	white	Dead	'--	1944	2006	'--	18433	'--	'--	'--	'--	M0	N1b	Stage IIB	T2	4th	'--	'--	'--	'--	'--	'--	'--	'--	'--	'--	'--	'--	not reported	'--	'--	'--	'--	'--	0	'--
0130d616-885e-4a6c-9d03-2f17dd692a05	TCGA-D8-A1XY	TCGA-BRCA	74	'--	'--	'--	'--	-27106	'--	not hispanic or latino	female	'--	'--	white	Alive	'--	1936	'--	'--	27106	'--	'--	'--	'--	MX	N0	Stage IIA	T2	7th	'--	'--	'--	'--	'--	'--	'--	'--	'--	'--	'--	'--	not reported	'--	'--	'--	'--	'--	0	503
0130d616-885e-4a6c-9d03-2f17dd692a05	TCGA-D8-A1XY	TCGA-BRCA	74	'--	'--	'--	'--	-27106	'--	not hispanic or latino	female	'--	'--	white	Alive	'--	1936	'--	'--	27106	'--	'--	'--	'--	MX	N0	Stage IIA	T2	7th	'--	'--	'--	'--	'--	'--	'--	'--	'--	'--	'--	'--	not reported	'--	'--	'--	'--	'--	0	503
360d1d6d-cf3e-4c78-b36f-ef5e3160aa6b	TCGA-BH-A0AU	TCGA-BRCA	45	'--	'--	'--	'--	-16688	'--	not hispanic or latino	female	'--	'--	white	Alive	'--	1963	'--	'--	16688	'--	'--	'--	'--	M0	N0	Stage IIA	T2	6th	'--	'--	'--	'--	'--	'--	'--	'--	'--	'--	'--	'--	not reported	'--	'--	'--	'--	'--	0	1914
360d1d6d-cf3e-4c78-b36f-ef5e3160aa6b	TCGA-BH-A0AU	TCGA-BRCA	45	'--	'--	'--	'--	-16688	'--	not hispanic or latino	female	'--	'--	white	Alive	'--	1963	'--	'--	16688	'--	'--	'--	'--	M0	N0	Stage IIA	T2	6th	'--	'--	'--	'--	'--	'--	'--	'--	'--	'--	'--	'--	not reported	'--	'--	'--	'--	'--	0	1914
36449392-de76-4ee9-bc09-627a07e18727	TCGA-A8-A09D	TCGA-BRCA	47	'--	'--	'--	'--	-17440	'--	not reported	female	'--	'--	not reported	Alive	'--	1960	'--	'--	17440	'--	'--	'--	'--	M0	N1	Stage IIB	T2	5th	'--	'--	'--	'--	'--	'--	'--	'--	'--	'--	'--	'--	not reported	'--	'--	'--	'--	'--	0	1522
36449392-de76-4ee9-bc09-627a07e18727	TCGA-A8-A09D	TCGA-BRCA	47	'--	'--	'--	'--	-17440	'--	not reported	female	'--	'--	not reported	Alive	'--	1960	'--	'--	17440	'--	'--	'--	'--	M0	N1	Stage IIB	T2	5th	'--	'--	'--	'--	'--	'--	'--	'--	'--	'--	'--	'--	not reported	'--	'--	'--	'--	'--	0	1522
02bbb632-0f7f-439d-b8f0-c86a06237424	TCGA-AC-A2FB	TCGA-BRCA	65	'--	'--	'--	'--	-23851	'--	not hispanic or latino	female	'--	'--	white	Alive	'--	1944	'--	'--	23851	'--	'--	'--	'--	MX	N0	Stage IIA	T2	6th	'--	'--	'--	'--	'--	'--	'--	'--	'--	'--	'--	'--	not reported	'--	'--	'--	'--	'--	0	1234
02bbb632-0f7f-439d-b8f0-c86a06237424	TCGA-AC-A2FB	TCGA-BRCA	65	'--	'--	'--	'--	-23851	'--	not hispanic or latino	female	'--	'--	white	Alive	'--	1944	'--	'--	23851	'--	'--	'--	'--	MX	N0	Stage IIA	T2	6th	'--	'--	'--	'--	'--	'--	'--	'--	'--	'--	'--	'--	not reported	'--	'--	'--	'--	'--	0	1234
02bed00f-bef7-4fb7-b243-540354990e45	TCGA-A2-A0T1	TCGA-BRCA	55	'--	'--	'--	'--	-20227	'--	not hispanic or latino	female	'--	'--	american indian or alaska native	Alive	'--	1954	'--	'--	20227	'--	'--	'--	'--	M0	N3	Stage IIIC	T3	'--	'--	'--	'--	'--	'--	'--	'--	'--	'--	'--	'--	'--	not reported	'--	'--	'--	'--	'--	0	521
02bed00f-bef7-4fb7-b243-540354990e45	TCGA-A2-A0T1	TCGA-BRCA	55	'--	'--	'--	'--	-20227	'--	not hispanic or latino	female	'--	'--	american indian or alaska native	Alive	'--	1954	'--	'--	20227	'--	'--	'--	'--	M0	N3	Stage IIIC	T3	'--	'--	'--	'--	'--	'--	'--	'--	'--	'--	'--	'--	'--	not reported	'--	'--	'--	'--	'--	0	521
36fe6152-f61e-4948-9ccc-23ac01a9d77d	TCGA-AO-A0JE	TCGA-BRCA	53	'--	'--	'--	'--	-19516	'--	not hispanic or latino	female	'--	'--	black or african american	Alive	'--	1952	'--	'--	19516	'--	'--	'--	'--	M0	N2a	Stage IIIA	T2	'--	'--	'--	'--	'--	'--	'--	'--	'--	'--	'--	'--	'--	not reported	'--	'--	'--	'--	'--	0	2335
36fe6152-f61e-4948-9ccc-23ac01a9d77d	TCGA-AO-A0JE	TCGA-BRCA	53	'--	'--	'--	'--	-19516	'--	not hispanic or latino	female	'--	'--	black or african american	Alive	'--	1952	'--	'--	19516	'--	'--	'--	'--	M0	N2a	Stage IIIA	T2	'--	'--	'--	'--	'--	'--	'--	'--	'--	'--	'--	'--	'--	not reported	'--	'--	'--	'--	'--	0	2335
376ffe63-efd7-42af-90e1-261255b28bb7	TCGA-AR-A2LH	TCGA-BRCA	55	'--	'--	'--	'--	-20288	616	not hispanic or latino	female	'--	'--	white	Dead	'--	1952	2008	'--	20288	'--	'--	'--	'--	M0	N3	Stage III	T3	6th	'--	'--	'--	'--	'--	'--	'--	'--	'--	'--	'--	'--	not reported	'--	'--	'--	'--	'--	0	'--
376ffe63-efd7-42af-90e1-261255b28bb7	TCGA-AR-A2LH	TCGA-BRCA	55	'--	'--	'--	'--	-20288	616	not hispanic or latino	female	'--	'--	white	Dead	'--	1952	2008	'--	20288	'--	'--	'--	'--	M0	N3	Stage III	T3	6th	'--	'--	'--	'--	'--	'--	'--	'--	'--	'--	'--	'--	not reported	'--	'--	'--	'--	'--	0	'--
378778d2-b331-4867-a93b-c64028c8b4c7	TCGA-A2-A0CT	TCGA-BRCA	71	'--	'--	'--	'--	-25959	'--	not hispanic or latino	female	'--	'--	white	Alive	'--	1934	'--	'--	25959	'--	'--	'--	'--	M0	N0 (i-)	Stage IIA	T2	6th	'--	'--	'--	'--	'--	'--	'--	'--	'--	'--	'--	'--	not reported	'--	'--	'--	'--	'--	0	2289
378778d2-b331-4867-a93b-c64028c8b4c7	TCGA-A2-A0CT	TCGA-BRCA	71	'--	'--	'--	'--	-25959	'--	not hispanic or latino	female	'--	'--	white	Alive	'--	1934	'--	'--	25959	'--	'--	'--	'--	M0	N0 (i-)	Stage IIA	T2	6th	'--	'--	'--	'--	'--	'--	'--	'--	'--	'--	'--	'--	not reported	'--	'--	'--	'--	'--	0	2289
02f5ae33-a563-4ecb-9e33-dfa500a44931	TCGA-A8-A093	TCGA-BRCA	61	'--	'--	'--	'--	-22373	'--	not reported	female	'--	'--	not reported	Alive	'--	1948	'--	'--	22373	'--	'--	'--	'--	M0	N0	Stage IIA	T2	6th	'--	'--	'--	'--	'--	'--	'--	'--	'--	'--	'--	'--	not reported	'--	'--	'--	'--	'--	0	546
02f5ae33-a563-4ecb-9e33-dfa500a44931	TCGA-A8-A093	TCGA-BRCA	61	'--	'--	'--	'--	-22373	'--	not reported	female	'--	'--	not reported	Alive	'--	1948	'--	'--	22373	'--	'--	'--	'--	M0	N0	Stage IIA	T2	6th	'--	'--	'--	'--	'--	'--	'--	'--	'--	'--	'--	'--	not reported	'--	'--	'--	'--	'--	0	546
3886b4fb-ba22-4a50-b11a-a6893951f170	TCGA-D8-A1XQ	TCGA-BRCA	69	'--	'--	'--	'--	-25345	'--	not hispanic or latino	female	'--	'--	white	Alive	'--	1941	'--	'--	25345	'--	'--	'--	'--	M0	N0	Stage IIA	T2	7th	'--	'--	'--	'--	'--	'--	'--	'--	'--	'--	'--	'--	not reported	'--	'--	'--	'--	'--	0	499
3886b4fb-ba22-4a50-b11a-a6893951f170	TCGA-D8-A1XQ	TCGA-BRCA	69	'--	'--	'--	'--	-25345	'--	not hispanic or latino	female	'--	'--	white	Alive	'--	1941	'--	'--	25345	'--	'--	'--	'--	M0	N0	Stage IIA	T2	7th	'--	'--	'--	'--	'--	'--	'--	'--	'--	'--	'--	'--	not reported	'--	'--	'--	'--	'--	0	499
03ab1e9f-4918-404d-b178-3a4fd929c5e8	TCGA-C8-A137	TCGA-BRCA	34	'--	'--	'--	'--	-12729	'--	not hispanic or latino	female	'--	'--	asian	Alive	'--	1976	'--	'--	12729	'--	'--	'--	'--	M0	N1	Stage IIB	T2	6th	'--	'--	'--	'--	'--	'--	'--	'--	'--	'--	'--	'--	not reported	'--	'--	'--	'--	'--	0	379
03ab1e9f-4918-404d-b178-3a4fd929c5e8	TCGA-C8-A137	TCGA-BRCA	34	'--	'--	'--	'--	-12729	'--	not hispanic or latino	female	'--	'--	asian	Alive	'--	1976	'--	'--	12729	'--	'--	'--	'--	M0	N1	Stage IIB	T2	6th	'--	'--	'--	'--	'--	'--	'--	'--	'--	'--	'--	'--	not reported	'--	'--	'--	'--	'--	0	379
38a631a1-6875-4216-a335-ee93c90a86d6	TCGA-D8-A1Y1	TCGA-BRCA	80	'--	'--	'--	'--	-29474	302	not hispanic or latino	female	'--	'--	white	Dead	'--	1930	'--	'--	29474	'--	'--	'--	'--	MX	N1a	Stage IIIA	T3	7th	'--	'--	'--	'--	'--	'--	'--	'--	'--	'--	'--	'--	not reported	'--	'--	'--	'--	'--	0	116
38a631a1-6875-4216-a335-ee93c90a86d6	TCGA-D8-A1Y1	TCGA-BRCA	80	'--	'--	'--	'--	-29474	302	not hispanic or latino	female	'--	'--	white	Dead	'--	1930	'--	'--	29474	'--	'--	'--	'--	MX	N1a	Stage IIIA	T3	7th	'--	'--	'--	'--	'--	'--	'--	'--	'--	'--	'--	'--	not reported	'--	'--	'--	'--	'--	0	116
045c13ef-3db7-4adf-b0a3-23338f0479f3	TCGA-B6-A0I6	TCGA-BRCA	49	'--	'--	'--	'--	-18014	991	not hispanic or latino	female	'--	'--	black or african american	Dead	'--	1941	1992	'--	18014	'--	'--	'--	'--	M0	N1	Stage IIA	T1c	3rd	'--	'--	'--	'--	'--	'--	'--	'--	'--	'--	'--	'--	not reported	'--	'--	'--	'--	'--	0	'--
045c13ef-3db7-4adf-b0a3-23338f0479f3	TCGA-B6-A0I6	TCGA-BRCA	49	'--	'--	'--	'--	-18014	991	not hispanic or latino	female	'--	'--	black or african american	Dead	'--	1941	1992	'--	18014	'--	'--	'--	'--	M0	N1	Stage IIA	T1c	3rd	'--	'--	'--	'--	'--	'--	'--	'--	'--	'--	'--	'--	not reported	'--	'--	'--	'--	'--	0	'--
38dc3e09-0b0e-4a29-b318-cc0352013dae	TCGA-LD-A66U	TCGA-BRCA	44	'--	'--	'--	'--	-16101	'--	not hispanic or latino	female	'--	'--	white	Alive	'--	1968	'--	'--	16101	'--	'--	'--	'--	MX	N1mi	Stage IIB	T2	7th	'--	'--	'--	'--	'--	'--	'--	'--	'--	'--	'--	'--	not reported	'--	'--	'--	'--	'--	0	646
38dc3e09-0b0e-4a29-b318-cc0352013dae	TCGA-LD-A66U	TCGA-BRCA	44	'--	'--	'--	'--	-16101	'--	not hispanic or latino	female	'--	'--	white	Alive	'--	1968	'--	'--	16101	'--	'--	'--	'--	MX	N1mi	Stage IIB	T2	7th	'--	'--	'--	'--	'--	'--	'--	'--	'--	'--	'--	'--	not reported	'--	'--	'--	'--	'--	0	646
04af44fc-c487-4005-b3cb-cb64815824a2	TCGA-B6-A0IO	TCGA-BRCA	66	'--	'--	'--	'--	-24322	'--	not hispanic or latino	female	'--	'--	white	Alive	'--	1935	'--	'--	24322	'--	'--	'--	'--	M0	N0 (i-)	Stage IIA	T2	'--	'--	'--	'--	'--	'--	'--	'--	'--	'--	'--	'--	'--	not reported	'--	'--	'--	'--	'--	0	5042
04af44fc-c487-4005-b3cb-cb64815824a2	TCGA-B6-A0IO	TCGA-BRCA	66	'--	'--	'--	'--	-24322	'--	not hispanic or latino	female	'--	'--	white	Alive	'--	1935	'--	'--	24322	'--	'--	'--	'--	M0	N0 (i-)	Stage IIA	T2	'--	'--	'--	'--	'--	'--	'--	'--	'--	'--	'--	'--	'--	not reported	'--	'--	'--	'--	'--	0	5042
398fb71b-ca83-44e7-bf0d-b1ca464b0283	TCGA-OL-A6VO	TCGA-BRCA	43	'--	'--	'--	'--	-15780	'--	not hispanic or latino	female	'--	'--	black or african american	Alive	'--	1969	'--	'--	15780	'--	'--	'--	'--	MX	N0	Stage IA	T1c	7th	'--	'--	'--	'--	'--	'--	'--	'--	'--	'--	'--	'--	not reported	'--	'--	'--	'--	'--	0	858
398fb71b-ca83-44e7-bf0d-b1ca464b0283	TCGA-OL-A6VO	TCGA-BRCA	43	'--	'--	'--	'--	-15780	'--	not hispanic or latino	female	'--	'--	black or african american	Alive	'--	1969	'--	'--	15780	'--	'--	'--	'--	MX	N0	Stage IA	T1c	7th	'--	'--	'--	'--	'--	'--	'--	'--	'--	'--	'--	'--	not reported	'--	'--	'--	'--	'--	0	858
a272171b-44f5-47a5-89be-7520413c01ad	TCGA-A8-A07Z	TCGA-BRCA	85	'--	'--	'--	'--	-31351	'--	not reported	female	'--	'--	not reported	Alive	'--	1923	'--	'--	31351	'--	'--	'--	'--	M0	N0	Stage IIA	T2	6th	'--	'--	'--	'--	'--	'--	'--	'--	'--	'--	'--	'--	not reported	'--	'--	'--	'--	'--	0	1371
a272171b-44f5-47a5-89be-7520413c01ad	TCGA-A8-A07Z	TCGA-BRCA	85	'--	'--	'--	'--	-31351	'--	not reported	female	'--	'--	not reported	Alive	'--	1923	'--	'--	31351	'--	'--	'--	'--	M0	N0	Stage IIA	T2	6th	'--	'--	'--	'--	'--	'--	'--	'--	'--	'--	'--	'--	not reported	'--	'--	'--	'--	'--	0	1371
3a711140-1b89-4611-9992-3861e3d0e01a	TCGA-A8-A06N	TCGA-BRCA	66	'--	'--	'--	'--	-24288	'--	not reported	female	'--	'--	not reported	Alive	'--	1943	'--	'--	24288	'--	'--	'--	'--	M0	N0	Stage IIIB	T4b	6th	'--	'--	'--	'--	'--	'--	'--	'--	'--	'--	'--	'--	not reported	'--	'--	'--	'--	'--	0	0
3a711140-1b89-4611-9992-3861e3d0e01a	TCGA-A8-A06N	TCGA-BRCA	66	'--	'--	'--	'--	-24288	'--	not reported	female	'--	'--	not reported	Alive	'--	1943	'--	'--	24288	'--	'--	'--	'--	M0	N0	Stage IIIB	T4b	6th	'--	'--	'--	'--	'--	'--	'--	'--	'--	'--	'--	'--	not reported	'--	'--	'--	'--	'--	0	0
3aaabc62-f5a4-4025-9b29-5adf82c86c84	TCGA-AO-A1KP	TCGA-BRCA	77	'--	'--	'--	'--	-28247	'--	not hispanic or latino	female	'--	'--	white	Alive	'--	1926	'--	'--	28247	'--	'--	'--	'--	M0	N1	Stage IIA	T1	6th	'--	'--	'--	'--	'--	'--	'--	'--	'--	'--	'--	'--	not reported	'--	'--	'--	'--	'--	0	2953
3aaabc62-f5a4-4025-9b29-5adf82c86c84	TCGA-AO-A1KP	TCGA-BRCA	77	'--	'--	'--	'--	-28247	'--	not hispanic or latino	female	'--	'--	white	Alive	'--	1926	'--	'--	28247	'--	'--	'--	'--	M0	N1	Stage IIA	T1	6th	'--	'--	'--	'--	'--	'--	'--	'--	'--	'--	'--	'--	not reported	'--	'--	'--	'--	'--	0	2953
a82d0a57-4383-473d-b334-d13b278404b1	TCGA-OL-A5RW	TCGA-BRCA	40	'--	'--	'--	'--	-14638	'--	not reported	female	'--	'--	black or african american	Alive	'--	1970	'--	'--	14638	'--	'--	'--	'--	MX	N1	Stage IIA	T1c	7th	'--	'--	'--	'--	'--	'--	'--	'--	'--	'--	'--	'--	not reported	'--	'--	'--	'--	'--	0	1106
a82d0a57-4383-473d-b334-d13b278404b1	TCGA-OL-A5RW	TCGA-BRCA	40	'--	'--	'--	'--	-14638	'--	not reported	female	'--	'--	black or african american	Alive	'--	1970	'--	'--	14638	'--	'--	'--	'--	MX	N1	Stage IIA	T1c	7th	'--	'--	'--	'--	'--	'--	'--	'--	'--	'--	'--	'--	not reported	'--	'--	'--	'--	'--	0	1106
5fd9552a-c742-4388-940d-295d1107ae00	TCGA-AR-A1AY	TCGA-BRCA	65	'--	'--	'--	'--	-23927	'--	not hispanic or latino	female	'--	'--	white	Alive	'--	1943	'--	'--	23927	'--	'--	'--	'--	M0	N0	Stage I	T1	6th	'--	'--	'--	'--	'--	'--	'--	'--	'--	'--	'--	'--	not reported	'--	'--	'--	'--	'--	0	1026
5fd9552a-c742-4388-940d-295d1107ae00	TCGA-AR-A1AY	TCGA-BRCA	65	'--	'--	'--	'--	-23927	'--	not hispanic or latino	female	'--	'--	white	Alive	'--	1943	'--	'--	23927	'--	'--	'--	'--	M0	N0	Stage I	T1	6th	'--	'--	'--	'--	'--	'--	'--	'--	'--	'--	'--	'--	not reported	'--	'--	'--	'--	'--	0	1026
a855c228-a263-44df-87a0-cbc32187e3f5	TCGA-C8-A1HJ	TCGA-BRCA	53	'--	'--	'--	'--	-19629	'--	not hispanic or latino	female	'--	'--	asian	Alive	'--	1957	'--	'--	19629	'--	'--	'--	'--	M0	N0	Stage IIA	T2	6th	'--	'--	'--	'--	'--	'--	'--	'--	'--	'--	'--	'--	not reported	'--	'--	'--	'--	'--	0	5
a855c228-a263-44df-87a0-cbc32187e3f5	TCGA-C8-A1HJ	TCGA-BRCA	53	'--	'--	'--	'--	-19629	'--	not hispanic or latino	female	'--	'--	asian	Alive	'--	1957	'--	'--	19629	'--	'--	'--	'--	M0	N0	Stage IIA	T2	6th	'--	'--	'--	'--	'--	'--	'--	'--	'--	'--	'--	'--	not reported	'--	'--	'--	'--	'--	0	5
5ff12cbe-a3e0-4ce6-8452-12b984a1baaf	TCGA-EW-A1IY	TCGA-BRCA	38	'--	'--	'--	'--	-14122	'--	not hispanic or latino	female	'--	'--	asian	Alive	'--	1971	'--	'--	14122	'--	'--	'--	'--	MX	N0	Stage I	T1c	6th	'--	'--	'--	'--	'--	'--	'--	'--	'--	'--	'--	'--	not reported	'--	'--	'--	'--	'--	0	258
5ff12cbe-a3e0-4ce6-8452-12b984a1baaf	TCGA-EW-A1IY	TCGA-BRCA	38	'--	'--	'--	'--	-14122	'--	not hispanic or latino	female	'--	'--	asian	Alive	'--	1971	'--	'--	14122	'--	'--	'--	'--	MX	N0	Stage I	T1c	6th	'--	'--	'--	'--	'--	'--	'--	'--	'--	'--	'--	'--	not reported	'--	'--	'--	'--	'--	0	258
6014a582-d22e-46e1-9000-c8e2fbad7acf	TCGA-AR-A254	TCGA-BRCA	50	'--	'--	'--	'--	-18270	'--	not hispanic or latino	female	'--	'--	white	Alive	'--	1957	'--	'--	18270	'--	'--	'--	'--	M0	N2	Stage IIIA	T2	6th	'--	'--	'--	'--	'--	'--	'--	'--	'--	'--	'--	'--	not reported	'--	'--	'--	'--	'--	0	2605
6014a582-d22e-46e1-9000-c8e2fbad7acf	TCGA-AR-A254	TCGA-BRCA	50	'--	'--	'--	'--	-18270	'--	not hispanic or latino	female	'--	'--	white	Alive	'--	1957	'--	'--	18270	'--	'--	'--	'--	M0	N2	Stage IIIA	T2	6th	'--	'--	'--	'--	'--	'--	'--	'--	'--	'--	'--	'--	not reported	'--	'--	'--	'--	'--	0	2605
6020d1b4-ee20-4cc9-82a3-340b5e3122f1	TCGA-D8-A27L	TCGA-BRCA	49	'--	'--	'--	'--	-18025	'--	not hispanic or latino	female	'--	'--	white	Alive	'--	1962	'--	'--	18025	'--	'--	'--	'--	M0	N2a	Stage IIIA	T1c	7th	'--	'--	'--	'--	'--	'--	'--	'--	'--	'--	'--	'--	not reported	'--	'--	'--	'--	'--	0	499
6020d1b4-ee20-4cc9-82a3-340b5e3122f1	TCGA-D8-A27L	TCGA-BRCA	49	'--	'--	'--	'--	-18025	'--	not hispanic or latino	female	'--	'--	white	Alive	'--	1962	'--	'--	18025	'--	'--	'--	'--	M0	N2a	Stage IIIA	T1c	7th	'--	'--	'--	'--	'--	'--	'--	'--	'--	'--	'--	'--	not reported	'--	'--	'--	'--	'--	0	499
606fbc6a-b41b-441d-9401-51e54912bf5e	TCGA-BH-A0E1	TCGA-BRCA	52	'--	'--	'--	'--	-19192	'--	not reported	female	'--	'--	white	Alive	'--	1957	'--	'--	19192	'--	'--	'--	'--	M0	N1	Stage IIB	T2	'--	'--	'--	'--	'--	'--	'--	'--	'--	'--	'--	'--	'--	not reported	'--	'--	'--	'--	'--	0	477
606fbc6a-b41b-441d-9401-51e54912bf5e	TCGA-BH-A0E1	TCGA-BRCA	52	'--	'--	'--	'--	-19192	'--	not reported	female	'--	'--	white	Alive	'--	1957	'--	'--	19192	'--	'--	'--	'--	M0	N1	Stage IIB	T2	'--	'--	'--	'--	'--	'--	'--	'--	'--	'--	'--	'--	'--	not reported	'--	'--	'--	'--	'--	0	477
60df7543-6da5-4c75-943b-5800c1e08234	TCGA-E2-A14X	TCGA-BRCA	55	'--	'--	'--	'--	-20105	'--	not hispanic or latino	female	'--	'--	black or african american	Alive	'--	1954	'--	'--	20105	'--	'--	'--	'--	M0	N2	Stage IIIA	T2	6th	'--	'--	'--	'--	'--	'--	'--	'--	'--	'--	'--	'--	not reported	'--	'--	'--	'--	'--	0	972
60df7543-6da5-4c75-943b-5800c1e08234	TCGA-E2-A14X	TCGA-BRCA	55	'--	'--	'--	'--	-20105	'--	not hispanic or latino	female	'--	'--	black or african american	Alive	'--	1954	'--	'--	20105	'--	'--	'--	'--	M0	N2	Stage IIIA	T2	6th	'--	'--	'--	'--	'--	'--	'--	'--	'--	'--	'--	'--	not reported	'--	'--	'--	'--	'--	0	972
3e25056d-d137-49f5-abaa-f68509426600	TCGA-AN-A0XT	TCGA-BRCA	54	'--	'--	'--	'--	-19794	'--	not hispanic or latino	female	'--	'--	white	Alive	'--	1956	'--	'--	19794	'--	'--	'--	'--	M0	N2	Stage IIIA	T2	7th	'--	'--	'--	'--	'--	'--	'--	'--	'--	'--	'--	'--	not reported	'--	'--	'--	'--	'--	0	10
3e25056d-d137-49f5-abaa-f68509426600	TCGA-AN-A0XT	TCGA-BRCA	54	'--	'--	'--	'--	-19794	'--	not hispanic or latino	female	'--	'--	white	Alive	'--	1956	'--	'--	19794	'--	'--	'--	'--	M0	N2	Stage IIIA	T2	7th	'--	'--	'--	'--	'--	'--	'--	'--	'--	'--	'--	'--	not reported	'--	'--	'--	'--	'--	0	10
623befd6-0ca4-4a6c-9cf5-d9385c3b718f	TCGA-AR-A1AO	TCGA-BRCA	47	'--	'--	'--	'--	-17332	'--	not hispanic or latino	female	'--	'--	white	Alive	'--	1959	'--	'--	17332	'--	'--	'--	'--	M0	N1	Stage IIA	T1	6th	'--	'--	'--	'--	'--	'--	'--	'--	'--	'--	'--	'--	not reported	'--	'--	'--	'--	'--	0	2618
623befd6-0ca4-4a6c-9cf5-d9385c3b718f	TCGA-AR-A1AO	TCGA-BRCA	47	'--	'--	'--	'--	-17332	'--	not hispanic or latino	female	'--	'--	white	Alive	'--	1959	'--	'--	17332	'--	'--	'--	'--	M0	N1	Stage IIA	T1	6th	'--	'--	'--	'--	'--	'--	'--	'--	'--	'--	'--	'--	not reported	'--	'--	'--	'--	'--	0	2618
3e9f93c0-aa79-4b4c-bd6c-b3325912362a	TCGA-AN-A0AL	TCGA-BRCA	41	'--	'--	'--	'--	-15286	'--	not hispanic or latino	female	'--	'--	white	Alive	'--	1969	'--	'--	15286	'--	'--	'--	'--	M0	N0	Stage IIIB	T4	7th	'--	'--	'--	'--	'--	'--	'--	'--	'--	'--	'--	'--	not reported	'--	'--	'--	'--	'--	0	227
3e9f93c0-aa79-4b4c-bd6c-b3325912362a	TCGA-AN-A0AL	TCGA-BRCA	41	'--	'--	'--	'--	-15286	'--	not hispanic or latino	female	'--	'--	white	Alive	'--	1969	'--	'--	15286	'--	'--	'--	'--	M0	N0	Stage IIIB	T4	7th	'--	'--	'--	'--	'--	'--	'--	'--	'--	'--	'--	'--	not reported	'--	'--	'--	'--	'--	0	227
3ea9412b-429e-4dcf-90cd-c53be06885a1	TCGA-AO-A0JB	TCGA-BRCA	50	'--	'--	'--	'--	-18561	'--	not hispanic or latino	female	'--	'--	white	Alive	'--	1957	'--	'--	18561	'--	'--	'--	'--	M0	N1a	Stage IIIA	T3	'--	'--	'--	'--	'--	'--	'--	'--	'--	'--	'--	'--	'--	not reported	'--	'--	'--	'--	'--	0	1542
3ea9412b-429e-4dcf-90cd-c53be06885a1	TCGA-AO-A0JB	TCGA-BRCA	50	'--	'--	'--	'--	-18561	'--	not hispanic or latino	female	'--	'--	white	Alive	'--	1957	'--	'--	18561	'--	'--	'--	'--	M0	N1a	Stage IIIA	T3	'--	'--	'--	'--	'--	'--	'--	'--	'--	'--	'--	'--	'--	not reported	'--	'--	'--	'--	'--	0	1542
6429c443-8ac3-407f-bb9c-66420b904bbf	TCGA-E2-A573	TCGA-BRCA	48	'--	'--	'--	'--	-17689	'--	not hispanic or latino	female	'--	'--	black or african american	Alive	'--	1963	'--	'--	17689	'--	'--	'--	'--	M0	N0	Stage IA	T1c	7th	'--	'--	'--	'--	'--	'--	'--	'--	'--	'--	'--	'--	not reported	'--	'--	'--	'--	'--	0	1062
6429c443-8ac3-407f-bb9c-66420b904bbf	TCGA-E2-A573	TCGA-BRCA	48	'--	'--	'--	'--	-17689	'--	not hispanic or latino	female	'--	'--	black or african american	Alive	'--	1963	'--	'--	17689	'--	'--	'--	'--	M0	N0	Stage IA	T1c	7th	'--	'--	'--	'--	'--	'--	'--	'--	'--	'--	'--	'--	not reported	'--	'--	'--	'--	'--	0	1062
6e126b73-d3e8-4641-a128-306f3b313e40	TCGA-AC-A2B8	TCGA-BRCA	84	'--	'--	'--	'--	-31003	'--	not hispanic or latino	female	'--	'--	white	Alive	'--	1927	'--	'--	31003	'--	'--	'--	'--	M0	N0 (i-)	Stage IIB	T3	7th	'--	'--	'--	'--	'--	'--	'--	'--	'--	'--	'--	'--	not reported	'--	'--	'--	'--	'--	0	677
6e126b73-d3e8-4641-a128-306f3b313e40	TCGA-AC-A2B8	TCGA-BRCA	84	'--	'--	'--	'--	-31003	'--	not hispanic or latino	female	'--	'--	white	Alive	'--	1927	'--	'--	31003	'--	'--	'--	'--	M0	N0 (i-)	Stage IIB	T3	7th	'--	'--	'--	'--	'--	'--	'--	'--	'--	'--	'--	'--	not reported	'--	'--	'--	'--	'--	0	677
3ecb0147-276d-486c-9af0-ce437c24ba83	TCGA-BH-A0BR	TCGA-BRCA	59	'--	'--	'--	'--	-21622	'--	not hispanic or latino	female	'--	'--	white	Alive	'--	1948	'--	'--	21622	'--	'--	'--	'--	M0	N0	Stage I	T1c	6th	'--	'--	'--	'--	'--	'--	'--	'--	'--	'--	'--	'--	not reported	'--	'--	'--	'--	'--	0	2330
3ecb0147-276d-486c-9af0-ce437c24ba83	TCGA-BH-A0BR	TCGA-BRCA	59	'--	'--	'--	'--	-21622	'--	not hispanic or latino	female	'--	'--	white	Alive	'--	1948	'--	'--	21622	'--	'--	'--	'--	M0	N0	Stage I	T1c	6th	'--	'--	'--	'--	'--	'--	'--	'--	'--	'--	'--	'--	not reported	'--	'--	'--	'--	'--	0	2330
6e6b7742-a562-490b-bb72-04a5653852e4	TCGA-GM-A2DB	TCGA-BRCA	62	'--	'--	'--	'--	-22883	'--	not hispanic or latino	female	'--	'--	white	Alive	'--	1944	'--	'--	22883	'--	'--	'--	'--	M0	N0 (i-)	Stage IIA	T2	6th	'--	'--	'--	'--	'--	'--	'--	'--	'--	'--	'--	'--	not reported	'--	'--	'--	'--	'--	0	2406
6e6b7742-a562-490b-bb72-04a5653852e4	TCGA-GM-A2DB	TCGA-BRCA	62	'--	'--	'--	'--	-22883	'--	not hispanic or latino	female	'--	'--	white	Alive	'--	1944	'--	'--	22883	'--	'--	'--	'--	M0	N0 (i-)	Stage IIA	T2	6th	'--	'--	'--	'--	'--	'--	'--	'--	'--	'--	'--	'--	not reported	'--	'--	'--	'--	'--	0	2406
a1872011-b928-4189-ac02-e87506c20bca	TCGA-A2-A0YC	TCGA-BRCA	59	'--	'--	'--	'--	-21685	'--	not hispanic or latino	female	'--	'--	white	Alive	'--	1949	'--	'--	21685	'--	'--	'--	'--	M0	N1mi	Stage IIB	T2	'--	'--	'--	'--	'--	'--	'--	'--	'--	'--	'--	'--	'--	not reported	'--	'--	'--	'--	'--	0	990
a1872011-b928-4189-ac02-e87506c20bca	TCGA-A2-A0YC	TCGA-BRCA	59	'--	'--	'--	'--	-21685	'--	not hispanic or latino	female	'--	'--	white	Alive	'--	1949	'--	'--	21685	'--	'--	'--	'--	M0	N1mi	Stage IIB	T2	'--	'--	'--	'--	'--	'--	'--	'--	'--	'--	'--	'--	'--	not reported	'--	'--	'--	'--	'--	0	990
408cb583-6dc3-4698-8bd2-e284042bd5ef	TCGA-E9-A1RH	TCGA-BRCA	63	'--	'--	'--	'--	-23224	'--	not hispanic or latino	female	'--	'--	white	Alive	'--	1948	'--	'--	23224	'--	'--	'--	'--	M0	N0	Stage IIA	T2	7th	'--	'--	'--	'--	'--	'--	'--	'--	'--	'--	'--	'--	not reported	'--	'--	'--	'--	'--	0	1417
408cb583-6dc3-4698-8bd2-e284042bd5ef	TCGA-E9-A1RH	TCGA-BRCA	63	'--	'--	'--	'--	-23224	'--	not hispanic or latino	female	'--	'--	white	Alive	'--	1948	'--	'--	23224	'--	'--	'--	'--	M0	N0	Stage IIA	T2	7th	'--	'--	'--	'--	'--	'--	'--	'--	'--	'--	'--	'--	not reported	'--	'--	'--	'--	'--	0	1417
a20fa2c4-a502-47e3-bfaa-2ec4cce3a859	TCGA-A8-A07S	TCGA-BRCA	73	'--	'--	'--	'--	-26998	'--	not reported	female	'--	'--	not reported	Alive	'--	1936	'--	'--	26998	'--	'--	'--	'--	M0	N0	Stage IIA	T2	6th	'--	'--	'--	'--	'--	'--	'--	'--	'--	'--	'--	'--	not reported	'--	'--	'--	'--	'--	0	243
a20fa2c4-a502-47e3-bfaa-2ec4cce3a859	TCGA-A8-A07S	TCGA-BRCA	73	'--	'--	'--	'--	-26998	'--	not reported	female	'--	'--	not reported	Alive	'--	1936	'--	'--	26998	'--	'--	'--	'--	M0	N0	Stage IIA	T2	6th	'--	'--	'--	'--	'--	'--	'--	'--	'--	'--	'--	'--	not reported	'--	'--	'--	'--	'--	0	243
a2434f47-2168-47d0-9bbb-981071597843	TCGA-JL-A3YW	TCGA-BRCA	49	'--	'--	'--	'--	'--	'--	not hispanic or latino	female	'--	'--	asian	Alive	'--	1962	'--	'--	'--	'--	'--	'--	'--	M0	N1	Stage IIB	T2	7th	'--	'--	'--	'--	'--	'--	'--	'--	'--	'--	'--	'--	not reported	'--	'--	'--	'--	'--	0	360
a2434f47-2168-47d0-9bbb-981071597843	TCGA-JL-A3YW	TCGA-BRCA	49	'--	'--	'--	'--	'--	'--	not hispanic or latino	female	'--	'--	asian	Alive	'--	1962	'--	'--	'--	'--	'--	'--	'--	M0	N1	Stage IIB	T2	7th	'--	'--	'--	'--	'--	'--	'--	'--	'--	'--	'--	'--	not reported	'--	'--	'--	'--	'--	0	360
4229e432-6ac5-49d2-b58a-e8713ddb79bd	TCGA-AR-A2LQ	TCGA-BRCA	59	'--	'--	'--	'--	-21865	'--	not hispanic or latino	female	'--	'--	white	Alive	'--	1951	'--	'--	21865	'--	'--	'--	'--	M0	N0	Stage IIB	T3	7th	'--	'--	'--	'--	'--	'--	'--	'--	'--	'--	'--	'--	not reported	'--	'--	'--	'--	'--	0	1233
4229e432-6ac5-49d2-b58a-e8713ddb79bd	TCGA-AR-A2LQ	TCGA-BRCA	59	'--	'--	'--	'--	-21865	'--	not hispanic or latino	female	'--	'--	white	Alive	'--	1951	'--	'--	21865	'--	'--	'--	'--	M0	N0	Stage IIB	T3	7th	'--	'--	'--	'--	'--	'--	'--	'--	'--	'--	'--	'--	not reported	'--	'--	'--	'--	'--	0	1233
05506f4c-e701-4a9d-ae06-97f066aade43	TCGA-AN-A0AT	TCGA-BRCA	62	'--	'--	'--	'--	-22798	'--	not hispanic or latino	female	'--	'--	white	Alive	'--	1948	'--	'--	22798	'--	'--	'--	'--	M0	N0	Stage IIA	T2	'--	'--	'--	'--	'--	'--	'--	'--	'--	'--	'--	'--	'--	not reported	'--	'--	'--	'--	'--	0	10
05506f4c-e701-4a9d-ae06-97f066aade43	TCGA-AN-A0AT	TCGA-BRCA	62	'--	'--	'--	'--	-22798	'--	not hispanic or latino	female	'--	'--	white	Alive	'--	1948	'--	'--	22798	'--	'--	'--	'--	M0	N0	Stage IIA	T2	'--	'--	'--	'--	'--	'--	'--	'--	'--	'--	'--	'--	'--	not reported	'--	'--	'--	'--	'--	0	10
b8b6cebc-26dc-43ae-a94a-20da6018f7ae	TCGA-C8-A133	TCGA-BRCA	65	'--	'--	'--	'--	-23922	'--	not hispanic or latino	female	'--	'--	white	Alive	'--	1945	'--	'--	23922	'--	'--	'--	'--	M0	N1	Stage IIIA	T3	6th	'--	'--	'--	'--	'--	'--	'--	'--	'--	'--	'--	'--	not reported	'--	'--	'--	'--	'--	0	0
b8b6cebc-26dc-43ae-a94a-20da6018f7ae	TCGA-C8-A133	TCGA-BRCA	65	'--	'--	'--	'--	-23922	'--	not hispanic or latino	female	'--	'--	white	Alive	'--	1945	'--	'--	23922	'--	'--	'--	'--	M0	N1	Stage IIIA	T3	6th	'--	'--	'--	'--	'--	'--	'--	'--	'--	'--	'--	'--	not reported	'--	'--	'--	'--	'--	0	0
05af737d-89aa-49b6-97b2-28b8ac8bd2cf	TCGA-AC-A62Y	TCGA-BRCA	79	'--	'--	'--	'--	-28876	'--	not hispanic or latino	female	'--	'--	white	Alive	'--	1933	'--	'--	28876	'--	'--	'--	'--	MX	N1	Stage IIB	T2	7th	'--	'--	'--	'--	'--	'--	'--	'--	'--	'--	'--	'--	not reported	'--	'--	'--	'--	'--	0	530
05af737d-89aa-49b6-97b2-28b8ac8bd2cf	TCGA-AC-A62Y	TCGA-BRCA	79	'--	'--	'--	'--	-28876	'--	not hispanic or latino	female	'--	'--	white	Alive	'--	1933	'--	'--	28876	'--	'--	'--	'--	MX	N1	Stage IIB	T2	7th	'--	'--	'--	'--	'--	'--	'--	'--	'--	'--	'--	'--	not reported	'--	'--	'--	'--	'--	0	530
b95eef8a-205f-4cf8-9d3c-ae51d406e1e0	TCGA-E9-A228	TCGA-BRCA	58	'--	'--	'--	'--	-21294	'--	not hispanic or latino	female	'--	'--	white	Alive	'--	1953	'--	'--	21294	'--	'--	'--	'--	M0	N1	Stage IIB	T2	7th	'--	'--	'--	'--	'--	'--	'--	'--	'--	'--	'--	'--	not reported	'--	'--	'--	'--	'--	0	1285
b95eef8a-205f-4cf8-9d3c-ae51d406e1e0	TCGA-E9-A228	TCGA-BRCA	58	'--	'--	'--	'--	-21294	'--	not hispanic or latino	female	'--	'--	white	Alive	'--	1953	'--	'--	21294	'--	'--	'--	'--	M0	N1	Stage IIB	T2	7th	'--	'--	'--	'--	'--	'--	'--	'--	'--	'--	'--	'--	not reported	'--	'--	'--	'--	'--	0	1285
0772cdbe-8b0d-452b-8df1-bd70d1306363	TCGA-BH-A0W4	TCGA-BRCA	46	'--	'--	'--	'--	-16911	'--	not hispanic or latino	female	'--	'--	white	Alive	'--	1964	'--	'--	16911	'--	'--	'--	'--	M0	N0 (i-)	Stage IIA	T2	7th	'--	'--	'--	'--	'--	'--	'--	'--	'--	'--	'--	'--	not reported	'--	'--	'--	'--	'--	0	759
0772cdbe-8b0d-452b-8df1-bd70d1306363	TCGA-BH-A0W4	TCGA-BRCA	46	'--	'--	'--	'--	-16911	'--	not hispanic or latino	female	'--	'--	white	Alive	'--	1964	'--	'--	16911	'--	'--	'--	'--	M0	N0 (i-)	Stage IIA	T2	7th	'--	'--	'--	'--	'--	'--	'--	'--	'--	'--	'--	'--	not reported	'--	'--	'--	'--	'--	0	759
97b5f490-1cd9-4833-b903-5f4c6e45670d	TCGA-C8-A12U	TCGA-BRCA	46	'--	'--	'--	'--	-17045	'--	not hispanic or latino	female	'--	'--	asian	Alive	'--	1964	'--	'--	17045	'--	'--	'--	'--	M0	N1	Stage IIB	T2	6th	'--	'--	'--	'--	'--	'--	'--	'--	'--	'--	'--	'--	not reported	'--	'--	'--	'--	'--	0	385
97b5f490-1cd9-4833-b903-5f4c6e45670d	TCGA-C8-A12U	TCGA-BRCA	46	'--	'--	'--	'--	-17045	'--	not hispanic or latino	female	'--	'--	asian	Alive	'--	1964	'--	'--	17045	'--	'--	'--	'--	M0	N1	Stage IIB	T2	6th	'--	'--	'--	'--	'--	'--	'--	'--	'--	'--	'--	'--	not reported	'--	'--	'--	'--	'--	0	385
08306ede-e74b-4be9-b768-7fd98647b6ac	TCGA-A2-A0T6	TCGA-BRCA	50	'--	'--	'--	'--	-18334	'--	not hispanic or latino	female	'--	'--	white	Alive	'--	1959	'--	'--	18334	'--	'--	'--	'--	M0	N0 (i-)	Stage IIB	T3	'--	'--	'--	'--	'--	'--	'--	'--	'--	'--	'--	'--	'--	not reported	'--	'--	'--	'--	'--	0	575
08306ede-e74b-4be9-b768-7fd98647b6ac	TCGA-A2-A0T6	TCGA-BRCA	50	'--	'--	'--	'--	-18334	'--	not hispanic or latino	female	'--	'--	white	Alive	'--	1959	'--	'--	18334	'--	'--	'--	'--	M0	N0 (i-)	Stage IIB	T3	'--	'--	'--	'--	'--	'--	'--	'--	'--	'--	'--	'--	'--	not reported	'--	'--	'--	'--	'--	0	575
9857be0c-aeca-4a43-90b1-0535bd08e086	TCGA-B6-A2IU	TCGA-BRCA	62	'--	'--	'--	'--	-22905	'--	hispanic or latino	female	'--	'--	white	Alive	'--	1936	'--	'--	22905	'--	'--	'--	'--	M0	N0	Stage IIA	T2	5th	'--	'--	'--	'--	'--	'--	'--	'--	'--	'--	'--	'--	not reported	'--	'--	'--	'--	'--	0	5176
9857be0c-aeca-4a43-90b1-0535bd08e086	TCGA-B6-A2IU	TCGA-BRCA	62	'--	'--	'--	'--	-22905	'--	hispanic or latino	female	'--	'--	white	Alive	'--	1936	'--	'--	22905	'--	'--	'--	'--	M0	N0	Stage IIA	T2	5th	'--	'--	'--	'--	'--	'--	'--	'--	'--	'--	'--	'--	not reported	'--	'--	'--	'--	'--	0	5176
08740d7f-5a5e-4dfa-bd48-7fbf228a7a28	TCGA-B6-A0WZ	TCGA-BRCA	50	'--	'--	'--	'--	-18584	'--	not hispanic or latino	female	'--	'--	black or african american	Alive	'--	1946	'--	'--	18584	'--	'--	'--	'--	M0	N1b	Stage II	T2	4th	'--	'--	'--	'--	'--	'--	'--	'--	'--	'--	'--	'--	not reported	'--	'--	'--	'--	'--	0	6292
08740d7f-5a5e-4dfa-bd48-7fbf228a7a28	TCGA-B6-A0WZ	TCGA-BRCA	50	'--	'--	'--	'--	-18584	'--	not hispanic or latino	female	'--	'--	black or african american	Alive	'--	1946	'--	'--	18584	'--	'--	'--	'--	M0	N1b	Stage II	T2	4th	'--	'--	'--	'--	'--	'--	'--	'--	'--	'--	'--	'--	not reported	'--	'--	'--	'--	'--	0	6292
98e709e7-e195-4b37-9537-f6081affb609	TCGA-A7-A6VW	TCGA-BRCA	48	'--	'--	'--	'--	-17539	'--	not hispanic or latino	female	'--	'--	black or african american	Alive	'--	1965	'--	'--	17539	'--	'--	'--	'--	M0	N0	Stage IIA	T2	7th	'--	'--	'--	'--	'--	'--	'--	'--	'--	'--	'--	'--	not reported	'--	'--	'--	'--	'--	0	285
98e709e7-e195-4b37-9537-f6081affb609	TCGA-A7-A6VW	TCGA-BRCA	48	'--	'--	'--	'--	-17539	'--	not hispanic or latino	female	'--	'--	black or african american	Alive	'--	1965	'--	'--	17539	'--	'--	'--	'--	M0	N0	Stage IIA	T2	7th	'--	'--	'--	'--	'--	'--	'--	'--	'--	'--	'--	'--	not reported	'--	'--	'--	'--	'--	0	285
08de63a2-7b76-43c3-80dc-df748b1d81bc	TCGA-A1-A0SQ	TCGA-BRCA	45	'--	'--	'--	'--	-16458	'--	not hispanic or latino	female	'--	'--	white	Alive	'--	1962	'--	'--	16458	'--	'--	'--	'--	MX	N1	Stage IIB	T2	6th	'--	'--	'--	'--	'--	'--	'--	'--	'--	'--	'--	'--	not reported	'--	'--	'--	'--	'--	0	554
08de63a2-7b76-43c3-80dc-df748b1d81bc	TCGA-A1-A0SQ	TCGA-BRCA	45	'--	'--	'--	'--	-16458	'--	not hispanic or latino	female	'--	'--	white	Alive	'--	1962	'--	'--	16458	'--	'--	'--	'--	MX	N1	Stage IIB	T2	6th	'--	'--	'--	'--	'--	'--	'--	'--	'--	'--	'--	'--	not reported	'--	'--	'--	'--	'--	0	554
0930e97a-72ea-4bd5-b2f0-50c76af695f3	TCGA-GM-A3XN	TCGA-BRCA	44	'--	'--	'--	'--	-16109	'--	not hispanic or latino	female	'--	'--	white	Alive	'--	1963	'--	'--	16109	'--	'--	'--	'--	M0	N2a	Stage IIIA	T1c	6th	'--	'--	'--	'--	'--	'--	'--	'--	'--	'--	'--	'--	not reported	'--	'--	'--	'--	'--	0	2019
0930e97a-72ea-4bd5-b2f0-50c76af695f3	TCGA-GM-A3XN	TCGA-BRCA	44	'--	'--	'--	'--	-16109	'--	not hispanic or latino	female	'--	'--	white	Alive	'--	1963	'--	'--	16109	'--	'--	'--	'--	M0	N2a	Stage IIIA	T1c	6th	'--	'--	'--	'--	'--	'--	'--	'--	'--	'--	'--	'--	not reported	'--	'--	'--	'--	'--	0	2019
09a5e9fd-d816-4f8c-baa9-0e40ba607b16	TCGA-LL-A7SZ	TCGA-BRCA	49	'--	'--	'--	'--	-18161	'--	not hispanic or latino	female	'--	'--	black or african american	Alive	'--	1964	'--	'--	18161	'--	'--	'--	'--	MX	N1a	Stage IIB	T2	7th	'--	'--	'--	'--	'--	'--	'--	'--	'--	'--	'--	'--	not reported	'--	'--	'--	'--	'--	0	594
09a5e9fd-d816-4f8c-baa9-0e40ba607b16	TCGA-LL-A7SZ	TCGA-BRCA	49	'--	'--	'--	'--	-18161	'--	not hispanic or latino	female	'--	'--	black or african american	Alive	'--	1964	'--	'--	18161	'--	'--	'--	'--	MX	N1a	Stage IIB	T2	7th	'--	'--	'--	'--	'--	'--	'--	'--	'--	'--	'--	'--	not reported	'--	'--	'--	'--	'--	0	594
09c2bc35-c21f-4aa4-ac30-0d8db02ad811	TCGA-A8-A09Q	TCGA-BRCA	83	'--	'--	'--	'--	-30528	'--	not reported	female	'--	'--	not reported	Alive	'--	1925	'--	'--	30528	'--	'--	'--	'--	M0	N2a	Stage IIIB	T4b	6th	'--	'--	'--	'--	'--	'--	'--	'--	'--	'--	'--	'--	not reported	'--	'--	'--	'--	'--	0	761
09c2bc35-c21f-4aa4-ac30-0d8db02ad811	TCGA-A8-A09Q	TCGA-BRCA	83	'--	'--	'--	'--	-30528	'--	not reported	female	'--	'--	not reported	Alive	'--	1925	'--	'--	30528	'--	'--	'--	'--	M0	N2a	Stage IIIB	T4b	6th	'--	'--	'--	'--	'--	'--	'--	'--	'--	'--	'--	'--	not reported	'--	'--	'--	'--	'--	0	761
b8a44fdf-9cb9-4123-9ab0-4bc198921fee	TCGA-OL-A5RU	TCGA-BRCA	63	'--	'--	'--	'--	-23108	'--	not reported	female	'--	'--	black or african american	Alive	'--	1947	'--	'--	23108	'--	'--	'--	'--	MX	N1	Stage IIA	T1c	7th	'--	'--	'--	'--	'--	'--	'--	'--	'--	'--	'--	'--	not reported	'--	'--	'--	'--	'--	0	1219
b8a44fdf-9cb9-4123-9ab0-4bc198921fee	TCGA-OL-A5RU	TCGA-BRCA	63	'--	'--	'--	'--	-23108	'--	not reported	female	'--	'--	black or african american	Alive	'--	1947	'--	'--	23108	'--	'--	'--	'--	MX	N1	Stage IIA	T1c	7th	'--	'--	'--	'--	'--	'--	'--	'--	'--	'--	'--	'--	not reported	'--	'--	'--	'--	'--	0	1219
0a017f15-1c6b-45e7-8d55-e0a71df1b2e8	TCGA-A8-A08F	TCGA-BRCA	59	'--	'--	'--	'--	-21641	'--	not reported	female	'--	'--	not reported	Alive	'--	1949	'--	'--	21641	'--	'--	'--	'--	M0	N3a	Stage IIIC	T2	6th	'--	'--	'--	'--	'--	'--	'--	'--	'--	'--	'--	'--	not reported	'--	'--	'--	'--	'--	0	1004
0a017f15-1c6b-45e7-8d55-e0a71df1b2e8	TCGA-A8-A08F	TCGA-BRCA	59	'--	'--	'--	'--	-21641	'--	not reported	female	'--	'--	not reported	Alive	'--	1949	'--	'--	21641	'--	'--	'--	'--	M0	N3a	Stage IIIC	T2	6th	'--	'--	'--	'--	'--	'--	'--	'--	'--	'--	'--	'--	not reported	'--	'--	'--	'--	'--	0	1004
0a2a3529-f645-4967-9a58-89ee20b8bb62	TCGA-E2-A15E	TCGA-BRCA	40	'--	'--	'--	'--	-14894	'--	not hispanic or latino	female	'--	'--	white	Alive	'--	1969	'--	'--	14894	'--	'--	'--	'--	M0	N1a	Stage IIA	T1c	6th	'--	'--	'--	'--	'--	'--	'--	'--	'--	'--	'--	'--	not reported	'--	'--	'--	'--	'--	0	630
0a2a3529-f645-4967-9a58-89ee20b8bb62	TCGA-E2-A15E	TCGA-BRCA	40	'--	'--	'--	'--	-14894	'--	not hispanic or latino	female	'--	'--	white	Alive	'--	1969	'--	'--	14894	'--	'--	'--	'--	M0	N1a	Stage IIA	T1c	6th	'--	'--	'--	'--	'--	'--	'--	'--	'--	'--	'--	'--	not reported	'--	'--	'--	'--	'--	0	630
80419545-4e5d-4baf-8948-f84589b5ef3e	TCGA-D8-A4Z1	TCGA-BRCA	68	'--	'--	'--	'--	-25097	'--	not hispanic or latino	female	'--	'--	white	Alive	'--	1944	'--	'--	25097	'--	'--	'--	'--	M0	N0	Stage IA	T1c	7th	'--	'--	'--	'--	'--	'--	'--	'--	'--	'--	'--	'--	not reported	'--	'--	'--	'--	'--	0	659
80419545-4e5d-4baf-8948-f84589b5ef3e	TCGA-D8-A4Z1	TCGA-BRCA	68	'--	'--	'--	'--	-25097	'--	not hispanic or latino	female	'--	'--	white	Alive	'--	1944	'--	'--	25097	'--	'--	'--	'--	M0	N0	Stage IA	T1c	7th	'--	'--	'--	'--	'--	'--	'--	'--	'--	'--	'--	'--	not reported	'--	'--	'--	'--	'--	0	659
805bfe39-3695-43c2-93e4-d66d0559b89f	TCGA-A2-A1FZ	TCGA-BRCA	63	'--	'--	'--	'--	-23055	'--	not hispanic or latino	female	'--	'--	white	Alive	'--	1947	'--	'--	23055	'--	'--	'--	'--	M0	N0 (i-)	Stage IIA	T2	7th	'--	'--	'--	'--	'--	'--	'--	'--	'--	'--	'--	'--	not reported	'--	'--	'--	'--	'--	0	683
805bfe39-3695-43c2-93e4-d66d0559b89f	TCGA-A2-A1FZ	TCGA-BRCA	63	'--	'--	'--	'--	-23055	'--	not hispanic or latino	female	'--	'--	white	Alive	'--	1947	'--	'--	23055	'--	'--	'--	'--	M0	N0 (i-)	Stage IIA	T2	7th	'--	'--	'--	'--	'--	'--	'--	'--	'--	'--	'--	'--	not reported	'--	'--	'--	'--	'--	0	683
2a84997d-ccee-4f46-bea2-752534f26416	TCGA-E2-A1LL	TCGA-BRCA	73	'--	'--	'--	'--	-27028	'--	not hispanic or latino	female	'--	'--	black or african american	Alive	'--	1935	'--	'--	27028	'--	'--	'--	'--	MX	N2a	Stage IIIA	T3	6th	'--	'--	'--	'--	'--	'--	'--	'--	'--	'--	'--	'--	not reported	'--	'--	'--	'--	'--	0	1309
2a84997d-ccee-4f46-bea2-752534f26416	TCGA-E2-A1LL	TCGA-BRCA	73	'--	'--	'--	'--	-27028	'--	not hispanic or latino	female	'--	'--	black or african american	Alive	'--	1935	'--	'--	27028	'--	'--	'--	'--	MX	N2a	Stage IIIA	T3	6th	'--	'--	'--	'--	'--	'--	'--	'--	'--	'--	'--	'--	not reported	'--	'--	'--	'--	'--	0	1309
80f3f48a-cc21-415c-b181-c77e7ba1c563	TCGA-A8-A09C	TCGA-BRCA	69	'--	'--	'--	'--	-25355	'--	not reported	female	'--	'--	not reported	Alive	'--	1940	'--	'--	25355	'--	'--	'--	'--	MX	N0	Stage X	T2	6th	'--	'--	'--	'--	'--	'--	'--	'--	'--	'--	'--	'--	not reported	'--	'--	'--	'--	'--	0	31
80f3f48a-cc21-415c-b181-c77e7ba1c563	TCGA-A8-A09C	TCGA-BRCA	69	'--	'--	'--	'--	-25355	'--	not reported	female	'--	'--	not reported	Alive	'--	1940	'--	'--	25355	'--	'--	'--	'--	MX	N0	Stage X	T2	6th	'--	'--	'--	'--	'--	'--	'--	'--	'--	'--	'--	'--	not reported	'--	'--	'--	'--	'--	0	31
2c6adb12-380d-4710-a7e6-93d5a0e53289	TCGA-A2-A0YD	TCGA-BRCA	63	'--	'--	'--	'--	-23021	'--	not hispanic or latino	female	'--	'--	white	Alive	'--	1946	'--	'--	23021	'--	'--	'--	'--	M0	N0 (i+)	Stage IIB	T3	'--	'--	'--	'--	'--	'--	'--	'--	'--	'--	'--	'--	'--	not reported	'--	'--	'--	'--	'--	0	769
2c6adb12-380d-4710-a7e6-93d5a0e53289	TCGA-A2-A0YD	TCGA-BRCA	63	'--	'--	'--	'--	-23021	'--	not hispanic or latino	female	'--	'--	white	Alive	'--	1946	'--	'--	23021	'--	'--	'--	'--	M0	N0 (i+)	Stage IIB	T3	'--	'--	'--	'--	'--	'--	'--	'--	'--	'--	'--	'--	'--	not reported	'--	'--	'--	'--	'--	0	769
81e32f39-3aa0-468b-87ed-dd2eb6165ddf	TCGA-EW-A1P0	TCGA-BRCA	55	'--	'--	'--	'--	-20107	'--	not hispanic or latino	female	'--	'--	white	Alive	'--	1953	'--	'--	20107	'--	'--	'--	'--	MX	N1b	Stage IIB	T2	6th	'--	'--	'--	'--	'--	'--	'--	'--	'--	'--	'--	'--	not reported	'--	'--	'--	'--	'--	0	1251
81e32f39-3aa0-468b-87ed-dd2eb6165ddf	TCGA-EW-A1P0	TCGA-BRCA	55	'--	'--	'--	'--	-20107	'--	not hispanic or latino	female	'--	'--	white	Alive	'--	1953	'--	'--	20107	'--	'--	'--	'--	MX	N1b	Stage IIB	T2	6th	'--	'--	'--	'--	'--	'--	'--	'--	'--	'--	'--	'--	not reported	'--	'--	'--	'--	'--	0	1251
2c90d5e3-ac8c-4c86-a06f-42ccc064eb49	TCGA-D8-A1XZ	TCGA-BRCA	81	'--	'--	'--	'--	-29916	'--	not hispanic or latino	female	'--	'--	white	Alive	'--	1929	'--	'--	29916	'--	'--	'--	'--	MX	N2a	Stage IIIA	T1c	7th	'--	'--	'--	'--	'--	'--	'--	'--	'--	'--	'--	'--	not reported	'--	'--	'--	'--	'--	0	466
2c90d5e3-ac8c-4c86-a06f-42ccc064eb49	TCGA-D8-A1XZ	TCGA-BRCA	81	'--	'--	'--	'--	-29916	'--	not hispanic or latino	female	'--	'--	white	Alive	'--	1929	'--	'--	29916	'--	'--	'--	'--	MX	N2a	Stage IIIA	T1c	7th	'--	'--	'--	'--	'--	'--	'--	'--	'--	'--	'--	'--	not reported	'--	'--	'--	'--	'--	0	466
2cb8c866-9296-4c70-a3ea-f9a9b707895c	TCGA-A8-A0A4	TCGA-BRCA	73	'--	'--	'--	'--	-26693	'--	not reported	female	'--	'--	not reported	Alive	'--	1936	'--	'--	26693	'--	'--	'--	'--	M0	N0	Stage IIA	T2	6th	'--	'--	'--	'--	'--	'--	'--	'--	'--	'--	'--	'--	not reported	'--	'--	'--	'--	'--	0	396
2cb8c866-9296-4c70-a3ea-f9a9b707895c	TCGA-A8-A0A4	TCGA-BRCA	73	'--	'--	'--	'--	-26693	'--	not reported	female	'--	'--	not reported	Alive	'--	1936	'--	'--	26693	'--	'--	'--	'--	M0	N0	Stage IIA	T2	6th	'--	'--	'--	'--	'--	'--	'--	'--	'--	'--	'--	'--	not reported	'--	'--	'--	'--	'--	0	396
f81ac8a2-4ce6-439e-b027-1c0bfc88ceaa	TCGA-OL-A66P	TCGA-BRCA	75	'--	'--	'--	'--	-27489	'--	not hispanic or latino	female	'--	'--	black or african american	Alive	'--	1938	'--	'--	27489	'--	'--	'--	'--	MX	N0	Stage IIA	T2	7th	'--	'--	'--	'--	'--	'--	'--	'--	'--	'--	'--	'--	not reported	'--	'--	'--	'--	'--	0	428
f81ac8a2-4ce6-439e-b027-1c0bfc88ceaa	TCGA-OL-A66P	TCGA-BRCA	75	'--	'--	'--	'--	-27489	'--	not hispanic or latino	female	'--	'--	black or african american	Alive	'--	1938	'--	'--	27489	'--	'--	'--	'--	MX	N0	Stage IIA	T2	7th	'--	'--	'--	'--	'--	'--	'--	'--	'--	'--	'--	'--	not reported	'--	'--	'--	'--	'--	0	428
2cf68894-168b-458b-af4f-53cad72989a8	TCGA-A7-A13F	TCGA-BRCA	44	'--	'--	'--	'--	-16363	'--	not hispanic or latino	female	'--	'--	white	Alive	'--	1966	'--	'--	16363	'--	'--	'--	'--	M0	N1a	Stage IIIA	T3	'--	'--	'--	'--	'--	'--	'--	'--	'--	'--	'--	'--	'--	not reported	'--	'--	'--	'--	'--	0	765
2cf68894-168b-458b-af4f-53cad72989a8	TCGA-A7-A13F	TCGA-BRCA	44	'--	'--	'--	'--	-16363	'--	not hispanic or latino	female	'--	'--	white	Alive	'--	1966	'--	'--	16363	'--	'--	'--	'--	M0	N1a	Stage IIIA	T3	'--	'--	'--	'--	'--	'--	'--	'--	'--	'--	'--	'--	'--	not reported	'--	'--	'--	'--	'--	0	765
f954de05-1b44-4087-8933-6cc72d81028d	TCGA-E9-A1N5	TCGA-BRCA	45	'--	'--	'--	'--	-16736	'--	not hispanic or latino	female	'--	'--	white	Alive	'--	1965	'--	'--	16736	'--	'--	'--	'--	M0	N1	Stage IIB	T2	7th	'--	'--	'--	'--	'--	'--	'--	'--	'--	'--	'--	'--	not reported	'--	'--	'--	'--	'--	0	1120
f954de05-1b44-4087-8933-6cc72d81028d	TCGA-E9-A1N5	TCGA-BRCA	45	'--	'--	'--	'--	-16736	'--	not hispanic or latino	female	'--	'--	white	Alive	'--	1965	'--	'--	16736	'--	'--	'--	'--	M0	N1	Stage IIB	T2	7th	'--	'--	'--	'--	'--	'--	'--	'--	'--	'--	'--	'--	not reported	'--	'--	'--	'--	'--	0	1120
f9eb88f7-9293-46bf-ace4-a746e4ff80dc	TCGA-A8-A086	TCGA-BRCA	59	'--	'--	'--	'--	-21731	'--	not reported	female	'--	'--	not reported	Alive	'--	1950	'--	'--	21731	'--	'--	'--	'--	M0	N1a	Stage IIA	T1c	6th	'--	'--	'--	'--	'--	'--	'--	'--	'--	'--	'--	'--	not reported	'--	'--	'--	'--	'--	0	396
f9eb88f7-9293-46bf-ace4-a746e4ff80dc	TCGA-A8-A086	TCGA-BRCA	59	'--	'--	'--	'--	-21731	'--	not reported	female	'--	'--	not reported	Alive	'--	1950	'--	'--	21731	'--	'--	'--	'--	M0	N1a	Stage IIA	T1c	6th	'--	'--	'--	'--	'--	'--	'--	'--	'--	'--	'--	'--	not reported	'--	'--	'--	'--	'--	0	396
de531604-bd1a-49df-96c2-6de3ae703f1d	TCGA-D8-A1XG	TCGA-BRCA	86	'--	'--	'--	'--	-31748	'--	not hispanic or latino	female	'--	'--	white	Alive	'--	1924	'--	'--	31748	'--	'--	'--	'--	M0	N1a	Stage IIIB	T4b	7th	'--	'--	'--	'--	'--	'--	'--	'--	'--	'--	'--	'--	not reported	'--	'--	'--	'--	'--	0	448
de531604-bd1a-49df-96c2-6de3ae703f1d	TCGA-D8-A1XG	TCGA-BRCA	86	'--	'--	'--	'--	-31748	'--	not hispanic or latino	female	'--	'--	white	Alive	'--	1924	'--	'--	31748	'--	'--	'--	'--	M0	N1a	Stage IIIB	T4b	7th	'--	'--	'--	'--	'--	'--	'--	'--	'--	'--	'--	'--	not reported	'--	'--	'--	'--	'--	0	448
fac173a8-1613-4bd4-87ba-83a2cfe8a37d	TCGA-AC-A3EH	TCGA-BRCA	79	'--	'--	'--	'--	-29014	197	not hispanic or latino	female	'--	'--	white	Dead	'--	1932	'--	'--	29014	'--	'--	'--	'--	M0	N3	Stage IIIC	T3	7th	'--	'--	'--	'--	'--	'--	'--	'--	'--	'--	'--	'--	not reported	'--	'--	'--	'--	'--	0	17
fac173a8-1613-4bd4-87ba-83a2cfe8a37d	TCGA-AC-A3EH	TCGA-BRCA	79	'--	'--	'--	'--	-29014	197	not hispanic or latino	female	'--	'--	white	Dead	'--	1932	'--	'--	29014	'--	'--	'--	'--	M0	N3	Stage IIIC	T3	7th	'--	'--	'--	'--	'--	'--	'--	'--	'--	'--	'--	'--	not reported	'--	'--	'--	'--	'--	0	17
fb356957-f620-4d99-b675-1355a1d9f932	TCGA-E2-A14O	TCGA-BRCA	76	'--	'--	'--	'--	-27837	'--	not hispanic or latino	female	'--	'--	white	Alive	'--	1932	'--	'--	27837	'--	'--	'--	'--	M0	N1a	Stage IIIA	T3	6th	'--	'--	'--	'--	'--	'--	'--	'--	'--	'--	'--	'--	not reported	'--	'--	'--	'--	'--	0	1359
fb356957-f620-4d99-b675-1355a1d9f932	TCGA-E2-A14O	TCGA-BRCA	76	'--	'--	'--	'--	-27837	'--	not hispanic or latino	female	'--	'--	white	Alive	'--	1932	'--	'--	27837	'--	'--	'--	'--	M0	N1a	Stage IIIA	T3	6th	'--	'--	'--	'--	'--	'--	'--	'--	'--	'--	'--	'--	not reported	'--	'--	'--	'--	'--	0	1359
deba32e4-0e68-4711-941b-3b63bd965afb	TCGA-A2-A3XY	TCGA-BRCA	49	'--	'--	'--	'--	-18059	1093	not hispanic or latino	female	'--	'--	black or african american	Dead	'--	1961	'--	'--	18059	'--	'--	'--	'--	M0	N1a	Stage IIB	T2	7th	'--	'--	'--	'--	'--	'--	'--	'--	'--	'--	'--	'--	not reported	'--	'--	'--	'--	'--	0	1064
deba32e4-0e68-4711-941b-3b63bd965afb	TCGA-A2-A3XY	TCGA-BRCA	49	'--	'--	'--	'--	-18059	1093	not hispanic or latino	female	'--	'--	black or african american	Dead	'--	1961	'--	'--	18059	'--	'--	'--	'--	M0	N1a	Stage IIB	T2	7th	'--	'--	'--	'--	'--	'--	'--	'--	'--	'--	'--	'--	not reported	'--	'--	'--	'--	'--	0	1064
fb57c598-b45b-478a-9d34-ca1f050d5b7c	TCGA-BH-A0DS	TCGA-BRCA	71	'--	'--	'--	'--	-25944	'--	not reported	female	'--	'--	white	Alive	'--	1939	'--	'--	25944	'--	'--	'--	'--	M0	N2a	Stage IIIA	T2	7th	'--	'--	'--	'--	'--	'--	'--	'--	'--	'--	'--	'--	not reported	'--	'--	'--	'--	'--	0	78
fb57c598-b45b-478a-9d34-ca1f050d5b7c	TCGA-BH-A0DS	TCGA-BRCA	71	'--	'--	'--	'--	-25944	'--	not reported	female	'--	'--	white	Alive	'--	1939	'--	'--	25944	'--	'--	'--	'--	M0	N2a	Stage IIIA	T2	7th	'--	'--	'--	'--	'--	'--	'--	'--	'--	'--	'--	'--	not reported	'--	'--	'--	'--	'--	0	78
2021ed1f-dc75-4701-b8b8-1386466e4802	TCGA-BH-A0H7	TCGA-BRCA	65	'--	'--	'--	'--	-23972	'--	not reported	female	'--	'--	white	Alive	'--	1943	'--	'--	23972	'--	'--	'--	'--	M0	N2a	Stage IIIA	T1c	'--	'--	'--	'--	'--	'--	'--	'--	'--	'--	'--	'--	'--	not reported	'--	'--	'--	'--	'--	0	702
2021ed1f-dc75-4701-b8b8-1386466e4802	TCGA-BH-A0H7	TCGA-BRCA	65	'--	'--	'--	'--	-23972	'--	not reported	female	'--	'--	white	Alive	'--	1943	'--	'--	23972	'--	'--	'--	'--	M0	N2a	Stage IIIA	T1c	'--	'--	'--	'--	'--	'--	'--	'--	'--	'--	'--	'--	'--	not reported	'--	'--	'--	'--	'--	0	702
20e8106b-1290-4735-abe4-7621e08e3dc8	TCGA-BH-A0E0	TCGA-BRCA	38	'--	'--	'--	'--	-14175	'--	not reported	female	'--	'--	white	Alive	'--	1971	'--	'--	14175	'--	'--	'--	'--	M0	N3a	Stage IIIC	T3	'--	'--	'--	'--	'--	'--	'--	'--	'--	'--	'--	'--	'--	not reported	'--	'--	'--	'--	'--	0	134
20e8106b-1290-4735-abe4-7621e08e3dc8	TCGA-BH-A0E0	TCGA-BRCA	38	'--	'--	'--	'--	-14175	'--	not reported	female	'--	'--	white	Alive	'--	1971	'--	'--	14175	'--	'--	'--	'--	M0	N3a	Stage IIIC	T3	'--	'--	'--	'--	'--	'--	'--	'--	'--	'--	'--	'--	'--	not reported	'--	'--	'--	'--	'--	0	134
fd0b1b8b-1a76-480a-b61c-d176e4e02c6b	TCGA-B6-A40C	TCGA-BRCA	51	'--	'--	'--	'--	-18852	'--	not hispanic or latino	female	'--	'--	white	Alive	'--	1954	'--	'--	18852	'--	'--	'--	'--	M0	N0 (i-)	Stage IIB	T3	6th	'--	'--	'--	'--	'--	'--	'--	'--	'--	'--	'--	'--	not reported	'--	'--	'--	'--	'--	0	2164
fd0b1b8b-1a76-480a-b61c-d176e4e02c6b	TCGA-B6-A40C	TCGA-BRCA	51	'--	'--	'--	'--	-18852	'--	not hispanic or latino	female	'--	'--	white	Alive	'--	1954	'--	'--	18852	'--	'--	'--	'--	M0	N0 (i-)	Stage IIB	T3	6th	'--	'--	'--	'--	'--	'--	'--	'--	'--	'--	'--	'--	not reported	'--	'--	'--	'--	'--	0	2164
2199b7a1-bd47-4bb5-b36a-a3e291e3e259	TCGA-B6-A0RN	TCGA-BRCA	60	'--	'--	'--	'--	-22077	'--	not hispanic or latino	female	'--	'--	white	Alive	'--	1933	'--	'--	22077	'--	'--	'--	'--	M0	N0 (i-)	Stage IA	T1c	'--	'--	'--	'--	'--	'--	'--	'--	'--	'--	'--	'--	'--	not reported	'--	'--	'--	'--	'--	0	8008
2199b7a1-bd47-4bb5-b36a-a3e291e3e259	TCGA-B6-A0RN	TCGA-BRCA	60	'--	'--	'--	'--	-22077	'--	not hispanic or latino	female	'--	'--	white	Alive	'--	1933	'--	'--	22077	'--	'--	'--	'--	M0	N0 (i-)	Stage IA	T1c	'--	'--	'--	'--	'--	'--	'--	'--	'--	'--	'--	'--	'--	not reported	'--	'--	'--	'--	'--	0	8008
fe2cd610-aa52-4789-ac62-7683281bb22f	TCGA-PL-A8LX	TCGA-BRCA	35	'--	'--	'--	'--	-12840	'--	not hispanic or latino	female	'--	'--	black or african american	Alive	'--	1978	'--	'--	12840	'--	'--	'--	'--	M1	N1a	Stage IV	T4	7th	'--	'--	'--	'--	'--	'--	'--	'--	'--	'--	'--	'--	not reported	'--	'--	'--	'--	'--	0	5
fe2cd610-aa52-4789-ac62-7683281bb22f	TCGA-PL-A8LX	TCGA-BRCA	35	'--	'--	'--	'--	-12840	'--	not hispanic or latino	female	'--	'--	black or african american	Alive	'--	1978	'--	'--	12840	'--	'--	'--	'--	M1	N1a	Stage IV	T4	7th	'--	'--	'--	'--	'--	'--	'--	'--	'--	'--	'--	'--	not reported	'--	'--	'--	'--	'--	0	5
233b02f3-c4f0-4a67-9db5-e68d5cdaccb6	TCGA-BH-A18U	TCGA-BRCA	72	'--	'--	'--	'--	-26426	1563	not hispanic or latino	female	'--	'--	white	Dead	'--	1931	2007	'--	26426	'--	'--	'--	'--	M0	N2a	Stage IIIA	T2	6th	'--	'--	'--	'--	'--	'--	'--	'--	'--	'--	'--	'--	not reported	'--	'--	'--	'--	'--	0	'--
233b02f3-c4f0-4a67-9db5-e68d5cdaccb6	TCGA-BH-A18U	TCGA-BRCA	72	'--	'--	'--	'--	-26426	1563	not hispanic or latino	female	'--	'--	white	Dead	'--	1931	2007	'--	26426	'--	'--	'--	'--	M0	N2a	Stage IIIA	T2	6th	'--	'--	'--	'--	'--	'--	'--	'--	'--	'--	'--	'--	not reported	'--	'--	'--	'--	'--	0	'--
2399caeb-ead2-4003-af38-809db4ac2e2b	TCGA-A8-A06Z	TCGA-BRCA	84	'--	'--	'--	'--	-30984	'--	not reported	female	'--	'--	not reported	Alive	'--	1923	'--	'--	30984	'--	'--	'--	'--	M0	N0	Stage IIB	T3	6th	'--	'--	'--	'--	'--	'--	'--	'--	'--	'--	'--	'--	not reported	'--	'--	'--	'--	'--	0	31
2399caeb-ead2-4003-af38-809db4ac2e2b	TCGA-A8-A06Z	TCGA-BRCA	84	'--	'--	'--	'--	-30984	'--	not reported	female	'--	'--	not reported	Alive	'--	1923	'--	'--	30984	'--	'--	'--	'--	M0	N0	Stage IIB	T3	6th	'--	'--	'--	'--	'--	'--	'--	'--	'--	'--	'--	'--	not reported	'--	'--	'--	'--	'--	0	31
bf3b1481-ae31-4406-b084-b6cc1d7163e3	TCGA-BH-A1FR	TCGA-BRCA	73	'--	'--	'--	'--	-26684	1642	not hispanic or latino	female	'--	'--	white	Dead	'--	1924	2001	'--	26684	'--	'--	'--	'--	M0	N1a	Stage IIIB	T4b	5th	'--	'--	'--	'--	'--	'--	'--	'--	'--	'--	'--	'--	not reported	'--	'--	'--	'--	'--	0	'--
bf3b1481-ae31-4406-b084-b6cc1d7163e3	TCGA-BH-A1FR	TCGA-BRCA	73	'--	'--	'--	'--	-26684	1642	not hispanic or latino	female	'--	'--	white	Dead	'--	1924	2001	'--	26684	'--	'--	'--	'--	M0	N1a	Stage IIIB	T4b	5th	'--	'--	'--	'--	'--	'--	'--	'--	'--	'--	'--	'--	not reported	'--	'--	'--	'--	'--	0	'--
bfd49783-1767-469b-9d79-7822301c5efc	TCGA-BH-A18F	TCGA-BRCA	50	'--	'--	'--	'--	-18594	'--	not hispanic or latino	female	'--	'--	white	Alive	'--	1960	'--	'--	18594	'--	'--	'--	'--	M0	N0	Stage IIA	T2	7th	'--	'--	'--	'--	'--	'--	'--	'--	'--	'--	'--	'--	not reported	'--	'--	'--	'--	'--	0	1001
bfd49783-1767-469b-9d79-7822301c5efc	TCGA-BH-A18F	TCGA-BRCA	50	'--	'--	'--	'--	-18594	'--	not hispanic or latino	female	'--	'--	white	Alive	'--	1960	'--	'--	18594	'--	'--	'--	'--	M0	N0	Stage IIA	T2	7th	'--	'--	'--	'--	'--	'--	'--	'--	'--	'--	'--	'--	not reported	'--	'--	'--	'--	'--	0	1001
23dabeef-8e3c-44bc-9a12-a9522d17be5c	TCGA-A8-A076	TCGA-BRCA	66	'--	'--	'--	'--	-24230	'--	not reported	female	'--	'--	not reported	Alive	'--	1940	'--	'--	24230	'--	'--	'--	'--	M0	N0	Stage IIA	T2	5th	'--	'--	'--	'--	'--	'--	'--	'--	'--	'--	'--	'--	not reported	'--	'--	'--	'--	'--	0	1642
23dabeef-8e3c-44bc-9a12-a9522d17be5c	TCGA-A8-A076	TCGA-BRCA	66	'--	'--	'--	'--	-24230	'--	not reported	female	'--	'--	not reported	Alive	'--	1940	'--	'--	24230	'--	'--	'--	'--	M0	N0	Stage IIA	T2	5th	'--	'--	'--	'--	'--	'--	'--	'--	'--	'--	'--	'--	not reported	'--	'--	'--	'--	'--	0	1642
c0427237-b476-4af4-b664-7bd479922ea5	TCGA-A2-A0EU	TCGA-BRCA	79	'--	'--	'--	'--	-29144	'--	not hispanic or latino	female	'--	'--	white	Alive	'--	1929	'--	'--	29144	'--	'--	'--	'--	M0	N0 (i-)	Stage IA	T1c	6th	'--	'--	'--	'--	'--	'--	'--	'--	'--	'--	'--	'--	not reported	'--	'--	'--	'--	'--	0	1043
c0427237-b476-4af4-b664-7bd479922ea5	TCGA-A2-A0EU	TCGA-BRCA	79	'--	'--	'--	'--	-29144	'--	not hispanic or latino	female	'--	'--	white	Alive	'--	1929	'--	'--	29144	'--	'--	'--	'--	M0	N0 (i-)	Stage IA	T1c	6th	'--	'--	'--	'--	'--	'--	'--	'--	'--	'--	'--	'--	not reported	'--	'--	'--	'--	'--	0	1043
e663954c-05a8-479a-a623-400c1eb5efc6	TCGA-BH-A1F5	TCGA-BRCA	62	'--	'--	'--	'--	-22842	2712	not hispanic or latino	female	'--	'--	white	Dead	'--	1940	2009	'--	22842	'--	'--	'--	'--	M0	N1a	Stage IIA	T1c	5th	'--	'--	'--	'--	'--	'--	'--	'--	'--	'--	'--	'--	not reported	'--	'--	'--	'--	'--	0	'--
e663954c-05a8-479a-a623-400c1eb5efc6	TCGA-BH-A1F5	TCGA-BRCA	62	'--	'--	'--	'--	-22842	2712	not hispanic or latino	female	'--	'--	white	Dead	'--	1940	2009	'--	22842	'--	'--	'--	'--	M0	N1a	Stage IIA	T1c	5th	'--	'--	'--	'--	'--	'--	'--	'--	'--	'--	'--	'--	not reported	'--	'--	'--	'--	'--	0	'--
e783e518-c1e5-4eac-8eaf-e2d65ccd9692	TCGA-S3-AA15	TCGA-BRCA	51	'--	'--	'--	'--	-18659	'--	not hispanic or latino	female	'--	'--	black or african american	Alive	'--	1962	'--	'--	18659	'--	'--	'--	'--	cM0 (i+)	N1a	Stage IIB	T2	7th	'--	'--	'--	'--	'--	'--	'--	'--	'--	'--	'--	'--	not reported	'--	'--	'--	'--	'--	0	525
e783e518-c1e5-4eac-8eaf-e2d65ccd9692	TCGA-S3-AA15	TCGA-BRCA	51	'--	'--	'--	'--	-18659	'--	not hispanic or latino	female	'--	'--	black or african american	Alive	'--	1962	'--	'--	18659	'--	'--	'--	'--	cM0 (i+)	N1a	Stage IIB	T2	7th	'--	'--	'--	'--	'--	'--	'--	'--	'--	'--	'--	'--	not reported	'--	'--	'--	'--	'--	0	525
24046547-d038-4616-b190-52ac93f4965f	TCGA-E9-A1RE	TCGA-BRCA	74	'--	'--	'--	'--	-27392	'--	not hispanic or latino	female	'--	'--	white	Alive	'--	1937	'--	'--	27392	'--	'--	'--	'--	M0	N2	Stage IIIA	T2	7th	'--	'--	'--	'--	'--	'--	'--	'--	'--	'--	'--	'--	not reported	'--	'--	'--	'--	'--	0	1419
24046547-d038-4616-b190-52ac93f4965f	TCGA-E9-A1RE	TCGA-BRCA	74	'--	'--	'--	'--	-27392	'--	not hispanic or latino	female	'--	'--	white	Alive	'--	1937	'--	'--	27392	'--	'--	'--	'--	M0	N2	Stage IIIA	T2	7th	'--	'--	'--	'--	'--	'--	'--	'--	'--	'--	'--	'--	not reported	'--	'--	'--	'--	'--	0	1419
82ec33dd-e783-4c74-9a87-797a699e11df	TCGA-AQ-A1H3	TCGA-BRCA	49	'--	'--	'--	'--	-18177	'--	not hispanic or latino	female	'--	'--	white	Alive	'--	1961	'--	'--	18177	'--	'--	'--	'--	MX	N3a	Stage IIIC	T2	7th	'--	'--	'--	'--	'--	'--	'--	'--	'--	'--	'--	'--	not reported	'--	'--	'--	'--	'--	0	989
82ec33dd-e783-4c74-9a87-797a699e11df	TCGA-AQ-A1H3	TCGA-BRCA	49	'--	'--	'--	'--	-18177	'--	not hispanic or latino	female	'--	'--	white	Alive	'--	1961	'--	'--	18177	'--	'--	'--	'--	MX	N3a	Stage IIIC	T2	7th	'--	'--	'--	'--	'--	'--	'--	'--	'--	'--	'--	'--	not reported	'--	'--	'--	'--	'--	0	989
a2efe7e1-aca3-440f-825f-ed621edca69f	TCGA-A7-A4SA	TCGA-BRCA	40	'--	'--	'--	'--	-14906	'--	not hispanic or latino	female	'--	'--	white	Alive	'--	1972	'--	'--	14906	'--	'--	'--	'--	M0	N1a	Stage IIB	T2	7th	'--	'--	'--	'--	'--	'--	'--	'--	'--	'--	'--	'--	not reported	'--	'--	'--	'--	'--	0	454
a2efe7e1-aca3-440f-825f-ed621edca69f	TCGA-A7-A4SA	TCGA-BRCA	40	'--	'--	'--	'--	-14906	'--	not hispanic or latino	female	'--	'--	white	Alive	'--	1972	'--	'--	14906	'--	'--	'--	'--	M0	N1a	Stage IIB	T2	7th	'--	'--	'--	'--	'--	'--	'--	'--	'--	'--	'--	'--	not reported	'--	'--	'--	'--	'--	0	454
83f26720-007c-42c9-a7de-7484bf8afa89	TCGA-C8-A12O	TCGA-BRCA	50	'--	'--	'--	'--	-18506	'--	not hispanic or latino	female	'--	'--	asian	Alive	'--	1960	'--	'--	18506	'--	'--	'--	'--	M0	N0 (i-)	Stage IIA	T2	6th	'--	'--	'--	'--	'--	'--	'--	'--	'--	'--	'--	'--	not reported	'--	'--	'--	'--	'--	0	385
83f26720-007c-42c9-a7de-7484bf8afa89	TCGA-C8-A12O	TCGA-BRCA	50	'--	'--	'--	'--	-18506	'--	not hispanic or latino	female	'--	'--	asian	Alive	'--	1960	'--	'--	18506	'--	'--	'--	'--	M0	N0 (i-)	Stage IIA	T2	6th	'--	'--	'--	'--	'--	'--	'--	'--	'--	'--	'--	'--	not reported	'--	'--	'--	'--	'--	0	385
a45833e1-7cc9-4273-b408-620f74679a12	TCGA-OL-A66O	TCGA-BRCA	39	'--	'--	'--	'--	-14272	'--	not hispanic or latino	female	'--	'--	black or african american	Alive	'--	1973	'--	'--	14272	'--	'--	'--	'--	MX	N1a	Stage IIB	T2	7th	'--	'--	'--	'--	'--	'--	'--	'--	'--	'--	'--	'--	not reported	'--	'--	'--	'--	'--	0	528
a45833e1-7cc9-4273-b408-620f74679a12	TCGA-OL-A66O	TCGA-BRCA	39	'--	'--	'--	'--	-14272	'--	not hispanic or latino	female	'--	'--	black or african american	Alive	'--	1973	'--	'--	14272	'--	'--	'--	'--	MX	N1a	Stage IIB	T2	7th	'--	'--	'--	'--	'--	'--	'--	'--	'--	'--	'--	'--	not reported	'--	'--	'--	'--	'--	0	528
843c8f16-5e59-40d4-9ecc-8a75375156f6	TCGA-A2-A4S1	TCGA-BRCA	66	'--	'--	'--	'--	-24353	'--	not hispanic or latino	female	'--	'--	white	Alive	'--	1946	'--	'--	24353	'--	'--	'--	'--	M0	N0	Stage IIA	T2	7th	'--	'--	'--	'--	'--	'--	'--	'--	'--	'--	'--	'--	not reported	'--	'--	'--	'--	'--	0	820
843c8f16-5e59-40d4-9ecc-8a75375156f6	TCGA-A2-A4S1	TCGA-BRCA	66	'--	'--	'--	'--	-24353	'--	not hispanic or latino	female	'--	'--	white	Alive	'--	1946	'--	'--	24353	'--	'--	'--	'--	M0	N0	Stage IIA	T2	7th	'--	'--	'--	'--	'--	'--	'--	'--	'--	'--	'--	'--	not reported	'--	'--	'--	'--	'--	0	820
a4c59287-1ad5-46a5-8040-e591e6ce064f	TCGA-E9-A244	TCGA-BRCA	54	'--	'--	'--	'--	-19778	'--	not hispanic or latino	female	'--	'--	white	Alive	'--	1957	'--	'--	19778	'--	'--	'--	'--	M0	N0 (i-)	Stage IIA	T2	7th	'--	'--	'--	'--	'--	'--	'--	'--	'--	'--	'--	'--	not reported	'--	'--	'--	'--	'--	0	21
a4c59287-1ad5-46a5-8040-e591e6ce064f	TCGA-E9-A244	TCGA-BRCA	54	'--	'--	'--	'--	-19778	'--	not hispanic or latino	female	'--	'--	white	Alive	'--	1957	'--	'--	19778	'--	'--	'--	'--	M0	N0 (i-)	Stage IIA	T2	7th	'--	'--	'--	'--	'--	'--	'--	'--	'--	'--	'--	'--	not reported	'--	'--	'--	'--	'--	0	21
848773a3-2f4a-4186-ab3f-de667129accf	TCGA-EW-A1PF	TCGA-BRCA	50	'--	'--	'--	'--	-18384	'--	hispanic or latino	female	'--	'--	white	Alive	'--	1960	'--	'--	18384	'--	'--	'--	'--	M0	N0	Stage IA	T1c	7th	'--	'--	'--	'--	'--	'--	'--	'--	'--	'--	'--	'--	not reported	'--	'--	'--	'--	'--	0	439
848773a3-2f4a-4186-ab3f-de667129accf	TCGA-EW-A1PF	TCGA-BRCA	50	'--	'--	'--	'--	-18384	'--	hispanic or latino	female	'--	'--	white	Alive	'--	1960	'--	'--	18384	'--	'--	'--	'--	M0	N0	Stage IA	T1c	7th	'--	'--	'--	'--	'--	'--	'--	'--	'--	'--	'--	'--	not reported	'--	'--	'--	'--	'--	0	439
1d27253f-b036-44e7-a04d-8da5bbf57419	TCGA-E2-A1LK	TCGA-BRCA	84	'--	'--	'--	'--	-30757	266	not hispanic or latino	female	'--	'--	black or african american	Dead	'--	1924	2008	'--	30757	'--	'--	'--	'--	M0	N3a	Stage IIIC	T4b	6th	'--	'--	'--	'--	'--	'--	'--	'--	'--	'--	'--	'--	not reported	'--	'--	'--	'--	'--	0	'--
1d27253f-b036-44e7-a04d-8da5bbf57419	TCGA-E2-A1LK	TCGA-BRCA	84	'--	'--	'--	'--	-30757	266	not hispanic or latino	female	'--	'--	black or african american	Dead	'--	1924	2008	'--	30757	'--	'--	'--	'--	M0	N3a	Stage IIIC	T4b	6th	'--	'--	'--	'--	'--	'--	'--	'--	'--	'--	'--	'--	not reported	'--	'--	'--	'--	'--	0	'--
1d38d356-d126-4476-94d0-26616b9375b1	TCGA-OL-A5RV	TCGA-BRCA	43	'--	'--	'--	'--	-15820	'--	not reported	female	'--	'--	black or african american	Alive	'--	1968	'--	'--	15820	'--	'--	'--	'--	MX	N3	Stage IIIC	T2	7th	'--	'--	'--	'--	'--	'--	'--	'--	'--	'--	'--	'--	not reported	'--	'--	'--	'--	'--	0	1062
1d38d356-d126-4476-94d0-26616b9375b1	TCGA-OL-A5RV	TCGA-BRCA	43	'--	'--	'--	'--	-15820	'--	not reported	female	'--	'--	black or african american	Alive	'--	1968	'--	'--	15820	'--	'--	'--	'--	MX	N3	Stage IIIC	T2	7th	'--	'--	'--	'--	'--	'--	'--	'--	'--	'--	'--	'--	not reported	'--	'--	'--	'--	'--	0	1062
8577ffcb-242e-40e2-98d4-2831d952be34	TCGA-AO-A125	TCGA-BRCA	72	'--	'--	'--	'--	-26466	'--	not hispanic or latino	female	'--	'--	black or african american	Alive	'--	1930	'--	'--	26466	'--	'--	'--	'--	M0	N0 (i-)	Stage IIA	T2	5th	'--	'--	'--	'--	'--	'--	'--	'--	'--	'--	'--	'--	not reported	'--	'--	'--	'--	'--	0	3456
8577ffcb-242e-40e2-98d4-2831d952be34	TCGA-AO-A125	TCGA-BRCA	72	'--	'--	'--	'--	-26466	'--	not hispanic or latino	female	'--	'--	black or african american	Alive	'--	1930	'--	'--	26466	'--	'--	'--	'--	M0	N0 (i-)	Stage IIA	T2	5th	'--	'--	'--	'--	'--	'--	'--	'--	'--	'--	'--	'--	not reported	'--	'--	'--	'--	'--	0	3456
1e68e760-a4cf-4100-bf9c-e50fa8d126f6	TCGA-B6-A0X0	TCGA-BRCA	54	'--	'--	'--	'--	-19802	3945	not hispanic or latino	female	'--	'--	white	Dead	'--	1942	2006	'--	19802	'--	'--	'--	'--	M0	N0 (i-)	Stage I	T1c	4th	'--	'--	'--	'--	'--	'--	'--	'--	'--	'--	'--	'--	not reported	'--	'--	'--	'--	'--	0	'--
1e68e760-a4cf-4100-bf9c-e50fa8d126f6	TCGA-B6-A0X0	TCGA-BRCA	54	'--	'--	'--	'--	-19802	3945	not hispanic or latino	female	'--	'--	white	Dead	'--	1942	2006	'--	19802	'--	'--	'--	'--	M0	N0 (i-)	Stage I	T1c	4th	'--	'--	'--	'--	'--	'--	'--	'--	'--	'--	'--	'--	not reported	'--	'--	'--	'--	'--	0	'--
2e1e3bf0-1708-4b65-936c-48b89eb8966a	TCGA-AN-A049	TCGA-BRCA	62	'--	'--	'--	'--	-22710	'--	not hispanic or latino	female	'--	'--	white	Alive	'--	1946	'--	'--	22710	'--	'--	'--	'--	M0	N0	Stage IIA	T2	'--	'--	'--	'--	'--	'--	'--	'--	'--	'--	'--	'--	'--	not reported	'--	'--	'--	'--	'--	0	19
2e1e3bf0-1708-4b65-936c-48b89eb8966a	TCGA-AN-A049	TCGA-BRCA	62	'--	'--	'--	'--	-22710	'--	not hispanic or latino	female	'--	'--	white	Alive	'--	1946	'--	'--	22710	'--	'--	'--	'--	M0	N0	Stage IIA	T2	'--	'--	'--	'--	'--	'--	'--	'--	'--	'--	'--	'--	'--	not reported	'--	'--	'--	'--	'--	0	19
2e243f0e-9d7d-4cb0-9678-70607f90430a	TCGA-A7-A13H	TCGA-BRCA	61	'--	'--	'--	'--	-22643	'--	not hispanic or latino	female	'--	'--	white	Alive	'--	1949	'--	'--	22643	'--	'--	'--	'--	MX	N1a	Stage IIB	T2	7th	'--	'--	'--	'--	'--	'--	'--	'--	'--	'--	'--	'--	not reported	'--	'--	'--	'--	'--	0	899
2e243f0e-9d7d-4cb0-9678-70607f90430a	TCGA-A7-A13H	TCGA-BRCA	61	'--	'--	'--	'--	-22643	'--	not hispanic or latino	female	'--	'--	white	Alive	'--	1949	'--	'--	22643	'--	'--	'--	'--	MX	N1a	Stage IIB	T2	7th	'--	'--	'--	'--	'--	'--	'--	'--	'--	'--	'--	'--	not reported	'--	'--	'--	'--	'--	0	899
1f8f87cb-8a0b-474c-97fb-c71b4fd88d97	TCGA-AO-A1KT	TCGA-BRCA	78	'--	'--	'--	'--	-28660	'--	not hispanic or latino	female	'--	'--	white	Alive	'--	1931	'--	'--	28660	'--	'--	'--	'--	M0	N1	Stage IIA	T1	6th	'--	'--	'--	'--	'--	'--	'--	'--	'--	'--	'--	'--	not reported	'--	'--	'--	'--	'--	0	541
1f8f87cb-8a0b-474c-97fb-c71b4fd88d97	TCGA-AO-A1KT	TCGA-BRCA	78	'--	'--	'--	'--	-28660	'--	not hispanic or latino	female	'--	'--	white	Alive	'--	1931	'--	'--	28660	'--	'--	'--	'--	M0	N1	Stage IIA	T1	6th	'--	'--	'--	'--	'--	'--	'--	'--	'--	'--	'--	'--	not reported	'--	'--	'--	'--	'--	0	541
316e021c-5175-4ab3-bdb6-2bf9683f657a	TCGA-AN-A041	TCGA-BRCA	29	'--	'--	'--	'--	-10812	'--	not hispanic or latino	female	'--	'--	white	Alive	'--	1981	'--	'--	10812	'--	'--	'--	'--	M0	N1a	Stage IIB	T2	7th	'--	'--	'--	'--	'--	'--	'--	'--	'--	'--	'--	'--	not reported	'--	'--	'--	'--	'--	0	7
316e021c-5175-4ab3-bdb6-2bf9683f657a	TCGA-AN-A041	TCGA-BRCA	29	'--	'--	'--	'--	-10812	'--	not hispanic or latino	female	'--	'--	white	Alive	'--	1981	'--	'--	10812	'--	'--	'--	'--	M0	N1a	Stage IIB	T2	7th	'--	'--	'--	'--	'--	'--	'--	'--	'--	'--	'--	'--	not reported	'--	'--	'--	'--	'--	0	7
50619f8c-10aa-464a-a227-90a7aa6ffd43	TCGA-BH-A18K	TCGA-BRCA	46	'--	'--	'--	'--	-16824	2763	not hispanic or latino	female	'--	'--	white	Dead	'--	1953	2006	'--	16824	'--	'--	'--	'--	M0	N0	Stage I	T1	5th	'--	'--	'--	'--	'--	'--	'--	'--	'--	'--	'--	'--	not reported	'--	'--	'--	'--	'--	0	'--
50619f8c-10aa-464a-a227-90a7aa6ffd43	TCGA-BH-A18K	TCGA-BRCA	46	'--	'--	'--	'--	-16824	2763	not hispanic or latino	female	'--	'--	white	Dead	'--	1953	2006	'--	16824	'--	'--	'--	'--	M0	N0	Stage I	T1	5th	'--	'--	'--	'--	'--	'--	'--	'--	'--	'--	'--	'--	not reported	'--	'--	'--	'--	'--	0	'--
324bcba2-f6a4-45a6-807c-215bdffcca21	TCGA-A2-A0D0	TCGA-BRCA	60	'--	'--	'--	'--	-22115	'--	not hispanic or latino	female	'--	'--	black or african american	Alive	'--	1948	'--	'--	22115	'--	'--	'--	'--	M0	N0 (i-)	Stage IIA	T2	6th	'--	'--	'--	'--	'--	'--	'--	'--	'--	'--	'--	'--	not reported	'--	'--	'--	'--	'--	0	2048
324bcba2-f6a4-45a6-807c-215bdffcca21	TCGA-A2-A0D0	TCGA-BRCA	60	'--	'--	'--	'--	-22115	'--	not hispanic or latino	female	'--	'--	black or african american	Alive	'--	1948	'--	'--	22115	'--	'--	'--	'--	M0	N0 (i-)	Stage IIA	T2	6th	'--	'--	'--	'--	'--	'--	'--	'--	'--	'--	'--	'--	not reported	'--	'--	'--	'--	'--	0	2048
518f231c-f5f9-4a39-a97b-7fd5666d3e50	TCGA-BH-A0AZ	TCGA-BRCA	47	'--	'--	'--	'--	-17465	'--	not hispanic or latino	female	'--	'--	white	Alive	'--	1961	'--	'--	17465	'--	'--	'--	'--	cM0 (i+)	N1a	Stage IIIA	T3	6th	'--	'--	'--	'--	'--	'--	'--	'--	'--	'--	'--	'--	not reported	'--	'--	'--	'--	'--	0	1919
518f231c-f5f9-4a39-a97b-7fd5666d3e50	TCGA-BH-A0AZ	TCGA-BRCA	47	'--	'--	'--	'--	-17465	'--	not hispanic or latino	female	'--	'--	white	Alive	'--	1961	'--	'--	17465	'--	'--	'--	'--	cM0 (i+)	N1a	Stage IIIA	T3	6th	'--	'--	'--	'--	'--	'--	'--	'--	'--	'--	'--	'--	not reported	'--	'--	'--	'--	'--	0	1919
328dfcb0-b5ae-43f2-bc87-dad0ab3df9e7	TCGA-B6-A0I2	TCGA-BRCA	45	'--	'--	'--	'--	-16702	'--	not hispanic or latino	female	'--	'--	white	Alive	'--	1950	'--	'--	16702	'--	'--	'--	'--	M0	N0 (i-)	Stage IA	T1c	4th	'--	'--	'--	'--	'--	'--	'--	'--	'--	'--	'--	'--	not reported	'--	'--	'--	'--	'--	0	4361
328dfcb0-b5ae-43f2-bc87-dad0ab3df9e7	TCGA-B6-A0I2	TCGA-BRCA	45	'--	'--	'--	'--	-16702	'--	not hispanic or latino	female	'--	'--	white	Alive	'--	1950	'--	'--	16702	'--	'--	'--	'--	M0	N0 (i-)	Stage IA	T1c	4th	'--	'--	'--	'--	'--	'--	'--	'--	'--	'--	'--	'--	not reported	'--	'--	'--	'--	'--	0	4361
521e2140-ae5b-456f-8699-97398d009687	TCGA-EW-A1P4	TCGA-BRCA	43	'--	'--	'--	'--	-15989	'--	hispanic or latino	female	'--	'--	white	Alive	'--	1966	'--	'--	15989	'--	'--	'--	'--	M0	N0 (i-)	Stage IIA	T2	6th	'--	'--	'--	'--	'--	'--	'--	'--	'--	'--	'--	'--	not reported	'--	'--	'--	'--	'--	0	907
521e2140-ae5b-456f-8699-97398d009687	TCGA-EW-A1P4	TCGA-BRCA	43	'--	'--	'--	'--	-15989	'--	hispanic or latino	female	'--	'--	white	Alive	'--	1966	'--	'--	15989	'--	'--	'--	'--	M0	N0 (i-)	Stage IIA	T2	6th	'--	'--	'--	'--	'--	'--	'--	'--	'--	'--	'--	'--	not reported	'--	'--	'--	'--	'--	0	907
49717f75-0f2d-4e1c-9a12-f1cd7877b80a	TCGA-AN-A04D	TCGA-BRCA	58	'--	'--	'--	'--	-21426	'--	not hispanic or latino	female	'--	'--	white	Alive	'--	1950	'--	'--	21426	'--	'--	'--	'--	M0	N1	Stage IIB	T2	'--	'--	'--	'--	'--	'--	'--	'--	'--	'--	'--	'--	'--	not reported	'--	'--	'--	'--	'--	0	52
49717f75-0f2d-4e1c-9a12-f1cd7877b80a	TCGA-AN-A04D	TCGA-BRCA	58	'--	'--	'--	'--	-21426	'--	not hispanic or latino	female	'--	'--	white	Alive	'--	1950	'--	'--	21426	'--	'--	'--	'--	M0	N1	Stage IIB	T2	'--	'--	'--	'--	'--	'--	'--	'--	'--	'--	'--	'--	'--	not reported	'--	'--	'--	'--	'--	0	52
49a2fd48-744d-4d88-b9b4-8c778d4f48fd	TCGA-S3-AA17	TCGA-BRCA	64	'--	'--	'--	'--	-23642	'--	not hispanic or latino	female	'--	'--	black or african american	Alive	'--	1949	'--	'--	23642	'--	'--	'--	'--	cM0 (i+)	N1mi	Stage IIB	T2	7th	'--	'--	'--	'--	'--	'--	'--	'--	'--	'--	'--	'--	not reported	'--	'--	'--	'--	'--	0	424
49a2fd48-744d-4d88-b9b4-8c778d4f48fd	TCGA-S3-AA17	TCGA-BRCA	64	'--	'--	'--	'--	-23642	'--	not hispanic or latino	female	'--	'--	black or african american	Alive	'--	1949	'--	'--	23642	'--	'--	'--	'--	cM0 (i+)	N1mi	Stage IIB	T2	7th	'--	'--	'--	'--	'--	'--	'--	'--	'--	'--	'--	'--	not reported	'--	'--	'--	'--	'--	0	424
49dc3e68-6206-4f16-969f-a758cc7be8ed	TCGA-BH-A0BA	TCGA-BRCA	51	'--	'--	'--	'--	-18839	'--	not reported	female	'--	'--	white	Alive	'--	1955	'--	'--	18839	'--	'--	'--	'--	M0	N3a	Stage IIIC	T3	'--	'--	'--	'--	'--	'--	'--	'--	'--	'--	'--	'--	'--	not reported	'--	'--	'--	'--	'--	0	1132
49dc3e68-6206-4f16-969f-a758cc7be8ed	TCGA-BH-A0BA	TCGA-BRCA	51	'--	'--	'--	'--	-18839	'--	not reported	female	'--	'--	white	Alive	'--	1955	'--	'--	18839	'--	'--	'--	'--	M0	N3a	Stage IIIC	T3	'--	'--	'--	'--	'--	'--	'--	'--	'--	'--	'--	'--	'--	not reported	'--	'--	'--	'--	'--	0	1132
12d31787-e54d-4729-ace8-9141043c92b8	TCGA-A2-A0ST	TCGA-BRCA	62	'--	'--	'--	'--	-22922	'--	not hispanic or latino	female	'--	'--	white	Alive	'--	1941	'--	'--	22922	'--	'--	'--	'--	M0	N1a	Stage IIA	T1c	6th	'--	'--	'--	'--	'--	'--	'--	'--	'--	'--	'--	'--	not reported	'--	'--	'--	'--	'--	0	3017
12d31787-e54d-4729-ace8-9141043c92b8	TCGA-A2-A0ST	TCGA-BRCA	62	'--	'--	'--	'--	-22922	'--	not hispanic or latino	female	'--	'--	white	Alive	'--	1941	'--	'--	22922	'--	'--	'--	'--	M0	N1a	Stage IIA	T1c	6th	'--	'--	'--	'--	'--	'--	'--	'--	'--	'--	'--	'--	not reported	'--	'--	'--	'--	'--	0	3017
4a831893-f4ca-4357-a756-b5e954e35dd7	TCGA-E9-A2JS	TCGA-BRCA	72	'--	'--	'--	'--	-26407	904	not hispanic or latino	female	'--	'--	white	Dead	'--	1939	'--	'--	26407	'--	'--	'--	'--	M0	N1	Stage IIB	T2	7th	'--	'--	'--	'--	'--	'--	'--	'--	'--	'--	'--	'--	not reported	'--	'--	'--	'--	'--	0	540
4a831893-f4ca-4357-a756-b5e954e35dd7	TCGA-E9-A2JS	TCGA-BRCA	72	'--	'--	'--	'--	-26407	904	not hispanic or latino	female	'--	'--	white	Dead	'--	1939	'--	'--	26407	'--	'--	'--	'--	M0	N1	Stage IIB	T2	7th	'--	'--	'--	'--	'--	'--	'--	'--	'--	'--	'--	'--	not reported	'--	'--	'--	'--	'--	0	540
13b860c3-8048-4dc9-9eb0-7480bc660837	TCGA-AN-A0FX	TCGA-BRCA	52	'--	'--	'--	'--	-19309	'--	not hispanic or latino	female	'--	'--	white	Alive	'--	1958	'--	'--	19309	'--	'--	'--	'--	M0	N0	Stage IIA	T2	'--	'--	'--	'--	'--	'--	'--	'--	'--	'--	'--	'--	'--	not reported	'--	'--	'--	'--	'--	0	10
13b860c3-8048-4dc9-9eb0-7480bc660837	TCGA-AN-A0FX	TCGA-BRCA	52	'--	'--	'--	'--	-19309	'--	not hispanic or latino	female	'--	'--	white	Alive	'--	1958	'--	'--	19309	'--	'--	'--	'--	M0	N0	Stage IIA	T2	'--	'--	'--	'--	'--	'--	'--	'--	'--	'--	'--	'--	'--	not reported	'--	'--	'--	'--	'--	0	10
4b0d295c-e185-4b52-9752-178e5bc1d47d	TCGA-A8-A0A6	TCGA-BRCA	64	'--	'--	'--	'--	-23404	'--	not reported	female	'--	'--	not reported	Alive	'--	1945	'--	'--	23404	'--	'--	'--	'--	M0	N3a	Stage IIIC	T2	6th	'--	'--	'--	'--	'--	'--	'--	'--	'--	'--	'--	'--	not reported	'--	'--	'--	'--	'--	0	640
4b0d295c-e185-4b52-9752-178e5bc1d47d	TCGA-A8-A0A6	TCGA-BRCA	64	'--	'--	'--	'--	-23404	'--	not reported	female	'--	'--	not reported	Alive	'--	1945	'--	'--	23404	'--	'--	'--	'--	M0	N3a	Stage IIIC	T2	6th	'--	'--	'--	'--	'--	'--	'--	'--	'--	'--	'--	'--	not reported	'--	'--	'--	'--	'--	0	640
14d1d84e-99e1-41ad-8892-3b4da3d4f948	TCGA-BH-A1FL	TCGA-BRCA	69	'--	'--	'--	'--	-25558	1673	not hispanic or latino	female	'--	'--	white	Dead	'--	1929	2002	'--	25558	'--	'--	'--	'--	M0	N1b	Stage IIB	T2	5th	'--	'--	'--	'--	'--	'--	'--	'--	'--	'--	'--	'--	not reported	'--	'--	'--	'--	'--	0	'--
14d1d84e-99e1-41ad-8892-3b4da3d4f948	TCGA-BH-A1FL	TCGA-BRCA	69	'--	'--	'--	'--	-25558	1673	not hispanic or latino	female	'--	'--	white	Dead	'--	1929	2002	'--	25558	'--	'--	'--	'--	M0	N1b	Stage IIB	T2	5th	'--	'--	'--	'--	'--	'--	'--	'--	'--	'--	'--	'--	not reported	'--	'--	'--	'--	'--	0	'--
1549dc64-3dab-43fc-96e9-b07d520957e1	TCGA-D8-A27F	TCGA-BRCA	40	'--	'--	'--	'--	-14731	'--	not hispanic or latino	female	'--	'--	white	Alive	'--	1970	'--	'--	14731	'--	'--	'--	'--	M0	N0	Stage IIA	T2	7th	'--	'--	'--	'--	'--	'--	'--	'--	'--	'--	'--	'--	not reported	'--	'--	'--	'--	'--	0	488
1549dc64-3dab-43fc-96e9-b07d520957e1	TCGA-D8-A27F	TCGA-BRCA	40	'--	'--	'--	'--	-14731	'--	not hispanic or latino	female	'--	'--	white	Alive	'--	1970	'--	'--	14731	'--	'--	'--	'--	M0	N0	Stage IIA	T2	7th	'--	'--	'--	'--	'--	'--	'--	'--	'--	'--	'--	'--	not reported	'--	'--	'--	'--	'--	0	488
4b620966-b4c7-4615-bf58-ca9d3226b9bd	TCGA-A1-A0SF	TCGA-BRCA	54	'--	'--	'--	'--	-19731	'--	not hispanic or latino	female	'--	'--	white	Alive	'--	1952	'--	'--	19731	'--	'--	'--	'--	M0	N0	Stage IIA	T2	6th	'--	'--	'--	'--	'--	'--	'--	'--	'--	'--	'--	'--	not reported	'--	'--	'--	'--	'--	0	1463
4b620966-b4c7-4615-bf58-ca9d3226b9bd	TCGA-A1-A0SF	TCGA-BRCA	54	'--	'--	'--	'--	-19731	'--	not hispanic or latino	female	'--	'--	white	Alive	'--	1952	'--	'--	19731	'--	'--	'--	'--	M0	N0	Stage IIA	T2	6th	'--	'--	'--	'--	'--	'--	'--	'--	'--	'--	'--	'--	not reported	'--	'--	'--	'--	'--	0	1463
15ff4b02-bb69-4d24-8a07-b82f428e428d	TCGA-A7-A3IZ	TCGA-BRCA	62	'--	'--	'--	'--	-22997	'--	not hispanic or latino	female	'--	'--	white	Alive	'--	1949	'--	'--	22997	'--	'--	'--	'--	M0	N0 (i+)	Stage IIA	T2	7th	'--	'--	'--	'--	'--	'--	'--	'--	'--	'--	'--	'--	not reported	'--	'--	'--	'--	'--	0	322
15ff4b02-bb69-4d24-8a07-b82f428e428d	TCGA-A7-A3IZ	TCGA-BRCA	62	'--	'--	'--	'--	-22997	'--	not hispanic or latino	female	'--	'--	white	Alive	'--	1949	'--	'--	22997	'--	'--	'--	'--	M0	N0 (i+)	Stage IIA	T2	7th	'--	'--	'--	'--	'--	'--	'--	'--	'--	'--	'--	'--	not reported	'--	'--	'--	'--	'--	0	322
4cfef7f9-f1ee-401c-a2a3-c225d4adc3b6	TCGA-EW-A1PA	TCGA-BRCA	59	'--	'--	'--	'--	-21837	'--	hispanic or latino	female	'--	'--	white	Alive	'--	1951	'--	'--	21837	'--	'--	'--	'--	M0	N1a	Stage IIB	T2	7th	'--	'--	'--	'--	'--	'--	'--	'--	'--	'--	'--	'--	not reported	'--	'--	'--	'--	'--	0	575
4cfef7f9-f1ee-401c-a2a3-c225d4adc3b6	TCGA-EW-A1PA	TCGA-BRCA	59	'--	'--	'--	'--	-21837	'--	hispanic or latino	female	'--	'--	white	Alive	'--	1951	'--	'--	21837	'--	'--	'--	'--	M0	N1a	Stage IIB	T2	7th	'--	'--	'--	'--	'--	'--	'--	'--	'--	'--	'--	'--	not reported	'--	'--	'--	'--	'--	0	575
8986a141-eae7-4157-b695-02cc6fc3b071	TCGA-BH-A1ET	TCGA-BRCA	55	'--	'--	'--	'--	-20425	2520	not hispanic or latino	female	'--	'--	white	Dead	'--	1944	2005	'--	20425	'--	'--	'--	'--	M0	N0	Stage I	T1	5th	'--	'--	'--	'--	'--	'--	'--	'--	'--	'--	'--	'--	not reported	'--	'--	'--	'--	'--	0	'--
8986a141-eae7-4157-b695-02cc6fc3b071	TCGA-BH-A1ET	TCGA-BRCA	55	'--	'--	'--	'--	-20425	2520	not hispanic or latino	female	'--	'--	white	Dead	'--	1944	2005	'--	20425	'--	'--	'--	'--	M0	N0	Stage I	T1	5th	'--	'--	'--	'--	'--	'--	'--	'--	'--	'--	'--	'--	not reported	'--	'--	'--	'--	'--	0	'--
16a8d916-ad46-4690-b1a5-3b2b323f4336	TCGA-B6-A0IN	TCGA-BRCA	45	'--	'--	'--	'--	-16705	2573	not hispanic or latino	female	'--	'--	white	Dead	'--	1951	2003	'--	16705	'--	'--	'--	'--	MX	NX	Stage X	T1c	4th	'--	'--	'--	'--	'--	'--	'--	'--	'--	'--	'--	'--	not reported	'--	'--	'--	'--	'--	0	'--
16a8d916-ad46-4690-b1a5-3b2b323f4336	TCGA-B6-A0IN	TCGA-BRCA	45	'--	'--	'--	'--	-16705	2573	not hispanic or latino	female	'--	'--	white	Dead	'--	1951	2003	'--	16705	'--	'--	'--	'--	MX	NX	Stage X	T1c	4th	'--	'--	'--	'--	'--	'--	'--	'--	'--	'--	'--	'--	not reported	'--	'--	'--	'--	'--	0	'--
89c128b9-1c6b-4c04-a4af-7066772e783c	TCGA-PE-A5DE	TCGA-BRCA	41	'--	'--	'--	'--	-15216	'--	not reported	female	'--	'--	white	Alive	'--	1966	'--	'--	15216	'--	'--	'--	'--	M0	N0	Stage IIA	T2	6th	'--	'--	'--	'--	'--	'--	'--	'--	'--	'--	'--	'--	not reported	'--	'--	'--	'--	'--	0	2645
89c128b9-1c6b-4c04-a4af-7066772e783c	TCGA-PE-A5DE	TCGA-BRCA	41	'--	'--	'--	'--	-15216	'--	not reported	female	'--	'--	white	Alive	'--	1966	'--	'--	15216	'--	'--	'--	'--	M0	N0	Stage IIA	T2	6th	'--	'--	'--	'--	'--	'--	'--	'--	'--	'--	'--	'--	not reported	'--	'--	'--	'--	'--	0	2645
174850b4-5ec2-462b-a890-89bd1716b3c2	TCGA-A2-A3Y0	TCGA-BRCA	57	'--	'--	'--	'--	-21024	'--	not hispanic or latino	female	'--	'--	black or african american	Alive	'--	1953	'--	'--	21024	'--	'--	'--	'--	M0	N1a	Stage IIB	T2	7th	'--	'--	'--	'--	'--	'--	'--	'--	'--	'--	'--	'--	not reported	'--	'--	'--	'--	'--	0	1546
174850b4-5ec2-462b-a890-89bd1716b3c2	TCGA-A2-A3Y0	TCGA-BRCA	57	'--	'--	'--	'--	-21024	'--	not hispanic or latino	female	'--	'--	black or african american	Alive	'--	1953	'--	'--	21024	'--	'--	'--	'--	M0	N1a	Stage IIB	T2	7th	'--	'--	'--	'--	'--	'--	'--	'--	'--	'--	'--	'--	not reported	'--	'--	'--	'--	'--	0	1546
8ace3b8c-f23e-48a9-a137-9e046bd9549b	TCGA-BH-A0E2	TCGA-BRCA	49	'--	'--	'--	'--	-18152	'--	not reported	female	'--	'--	black or african american	Alive	'--	1960	'--	'--	18152	'--	'--	'--	'--	M0	N2a	Stage IIIA	T2	'--	'--	'--	'--	'--	'--	'--	'--	'--	'--	'--	'--	'--	not reported	'--	'--	'--	'--	'--	0	435
8ace3b8c-f23e-48a9-a137-9e046bd9549b	TCGA-BH-A0E2	TCGA-BRCA	49	'--	'--	'--	'--	-18152	'--	not reported	female	'--	'--	black or african american	Alive	'--	1960	'--	'--	18152	'--	'--	'--	'--	M0	N2a	Stage IIIA	T2	'--	'--	'--	'--	'--	'--	'--	'--	'--	'--	'--	'--	'--	not reported	'--	'--	'--	'--	'--	0	435
8b525ec6-d24b-49d4-bfcb-b354de4dae7c	TCGA-C8-A1HM	TCGA-BRCA	74	'--	'--	'--	'--	-27063	'--	not hispanic or latino	female	'--	'--	asian	Alive	'--	1936	'--	'--	27063	'--	'--	'--	'--	M0	N0	Stage IIA	T2	6th	'--	'--	'--	'--	'--	'--	'--	'--	'--	'--	'--	'--	not reported	'--	'--	'--	'--	'--	0	375
8b525ec6-d24b-49d4-bfcb-b354de4dae7c	TCGA-C8-A1HM	TCGA-BRCA	74	'--	'--	'--	'--	-27063	'--	not hispanic or latino	female	'--	'--	asian	Alive	'--	1936	'--	'--	27063	'--	'--	'--	'--	M0	N0	Stage IIA	T2	6th	'--	'--	'--	'--	'--	'--	'--	'--	'--	'--	'--	'--	not reported	'--	'--	'--	'--	'--	0	375
8c09f413-e938-4f2e-a414-84f0e7fcfe41	TCGA-A7-A4SD	TCGA-BRCA	52	'--	'--	'--	'--	-19131	'--	not hispanic or latino	female	'--	'--	black or african american	Alive	'--	1960	'--	'--	19131	'--	'--	'--	'--	M0	N0	Stage IIA	T2	7th	'--	'--	'--	'--	'--	'--	'--	'--	'--	'--	'--	'--	not reported	'--	'--	'--	'--	'--	0	441
8c09f413-e938-4f2e-a414-84f0e7fcfe41	TCGA-A7-A4SD	TCGA-BRCA	52	'--	'--	'--	'--	-19131	'--	not hispanic or latino	female	'--	'--	black or african american	Alive	'--	1960	'--	'--	19131	'--	'--	'--	'--	M0	N0	Stage IIA	T2	7th	'--	'--	'--	'--	'--	'--	'--	'--	'--	'--	'--	'--	not reported	'--	'--	'--	'--	'--	0	441
2e82e576-3095-4aee-9853-65f676647c34	TCGA-AO-A03R	TCGA-BRCA	57	'--	'--	'--	'--	-20930	'--	not hispanic or latino	female	'--	'--	white	Alive	'--	1948	'--	'--	20930	'--	'--	'--	'--	M0	N1a	Stage IIB	T2	'--	'--	'--	'--	'--	'--	'--	'--	'--	'--	'--	'--	'--	not reported	'--	'--	'--	'--	'--	0	2091
2e82e576-3095-4aee-9853-65f676647c34	TCGA-AO-A03R	TCGA-BRCA	57	'--	'--	'--	'--	-20930	'--	not hispanic or latino	female	'--	'--	white	Alive	'--	1948	'--	'--	20930	'--	'--	'--	'--	M0	N1a	Stage IIB	T2	'--	'--	'--	'--	'--	'--	'--	'--	'--	'--	'--	'--	'--	not reported	'--	'--	'--	'--	'--	0	2091
2e8e70f2-c781-44c2-8f12-1f8c2f536aa3	TCGA-AN-A0FV	TCGA-BRCA	58	'--	'--	'--	'--	-21479	'--	not hispanic or latino	female	'--	'--	white	Alive	'--	1952	'--	'--	21479	'--	'--	'--	'--	M0	N0	Stage IIA	T2	7th	'--	'--	'--	'--	'--	'--	'--	'--	'--	'--	'--	'--	not reported	'--	'--	'--	'--	'--	0	10
2e8e70f2-c781-44c2-8f12-1f8c2f536aa3	TCGA-AN-A0FV	TCGA-BRCA	58	'--	'--	'--	'--	-21479	'--	not hispanic or latino	female	'--	'--	white	Alive	'--	1952	'--	'--	21479	'--	'--	'--	'--	M0	N0	Stage IIA	T2	7th	'--	'--	'--	'--	'--	'--	'--	'--	'--	'--	'--	'--	not reported	'--	'--	'--	'--	'--	0	10
2f4cbedf-ed7e-45a2-bf34-f1d1e696bdde	TCGA-AN-A0FK	TCGA-BRCA	88	'--	'--	'--	'--	-32462	'--	not hispanic or latino	female	'--	'--	white	Alive	'--	1922	'--	'--	32462	'--	'--	'--	'--	M0	N0	Stage IIIB	T4	'--	'--	'--	'--	'--	'--	'--	'--	'--	'--	'--	'--	'--	not reported	'--	'--	'--	'--	'--	0	213
2f4cbedf-ed7e-45a2-bf34-f1d1e696bdde	TCGA-AN-A0FK	TCGA-BRCA	88	'--	'--	'--	'--	-32462	'--	not hispanic or latino	female	'--	'--	white	Alive	'--	1922	'--	'--	32462	'--	'--	'--	'--	M0	N0	Stage IIIB	T4	'--	'--	'--	'--	'--	'--	'--	'--	'--	'--	'--	'--	'--	not reported	'--	'--	'--	'--	'--	0	213
2fd36838-5a83-433e-ac80-b1f77448e5aa	TCGA-5T-A9QA	TCGA-BRCA	52	'--	'--	'--	'--	-19031	'--	not hispanic or latino	female	'--	'--	black or african american	Alive	'--	1961	'--	'--	19031	'--	'--	'--	'--	MX	NX	Stage IIA	T2	7th	'--	'--	'--	'--	'--	'--	'--	'--	'--	'--	'--	'--	not reported	'--	'--	'--	'--	'--	0	303
2fd36838-5a83-433e-ac80-b1f77448e5aa	TCGA-5T-A9QA	TCGA-BRCA	52	'--	'--	'--	'--	-19031	'--	not hispanic or latino	female	'--	'--	black or african american	Alive	'--	1961	'--	'--	19031	'--	'--	'--	'--	MX	NX	Stage IIA	T2	7th	'--	'--	'--	'--	'--	'--	'--	'--	'--	'--	'--	'--	not reported	'--	'--	'--	'--	'--	0	303
2fe854b4-bac9-4801-9a1c-ee99388e8082	TCGA-AO-A12D	TCGA-BRCA	43	'--	'--	'--	'--	-15774	'--	not hispanic or latino	female	'--	'--	white	Alive	'--	1962	'--	'--	15774	'--	'--	'--	'--	M0	N1a	Stage IIA	T1c	6th	'--	'--	'--	'--	'--	'--	'--	'--	'--	'--	'--	'--	not reported	'--	'--	'--	'--	'--	0	2515
2fe854b4-bac9-4801-9a1c-ee99388e8082	TCGA-AO-A12D	TCGA-BRCA	43	'--	'--	'--	'--	-15774	'--	not hispanic or latino	female	'--	'--	white	Alive	'--	1962	'--	'--	15774	'--	'--	'--	'--	M0	N1a	Stage IIA	T1c	6th	'--	'--	'--	'--	'--	'--	'--	'--	'--	'--	'--	'--	not reported	'--	'--	'--	'--	'--	0	2515
189e1f27-7738-413a-a4d4-97d41d592a13	TCGA-A2-A3XV	TCGA-BRCA	46	'--	'--	'--	'--	-16971	'--	not hispanic or latino	female	'--	'--	black or african american	Alive	'--	1965	'--	'--	16971	'--	'--	'--	'--	M0	N0	Stage IIA	T2	7th	'--	'--	'--	'--	'--	'--	'--	'--	'--	'--	'--	'--	not reported	'--	'--	'--	'--	'--	0	996
189e1f27-7738-413a-a4d4-97d41d592a13	TCGA-A2-A3XV	TCGA-BRCA	46	'--	'--	'--	'--	-16971	'--	not hispanic or latino	female	'--	'--	black or african american	Alive	'--	1965	'--	'--	16971	'--	'--	'--	'--	M0	N0	Stage IIA	T2	7th	'--	'--	'--	'--	'--	'--	'--	'--	'--	'--	'--	'--	not reported	'--	'--	'--	'--	'--	0	996
303a1d77-a37a-4966-a4a4-9981d99ba1b4	TCGA-E2-A14Q	TCGA-BRCA	50	'--	'--	'--	'--	-18507	'--	not hispanic or latino	female	'--	'--	white	Alive	'--	1958	'--	'--	18507	'--	'--	'--	'--	M0	N1mi	Stage IIB	T2	6th	'--	'--	'--	'--	'--	'--	'--	'--	'--	'--	'--	'--	not reported	'--	'--	'--	'--	'--	0	1163
303a1d77-a37a-4966-a4a4-9981d99ba1b4	TCGA-E2-A14Q	TCGA-BRCA	50	'--	'--	'--	'--	-18507	'--	not hispanic or latino	female	'--	'--	white	Alive	'--	1958	'--	'--	18507	'--	'--	'--	'--	M0	N1mi	Stage IIB	T2	6th	'--	'--	'--	'--	'--	'--	'--	'--	'--	'--	'--	'--	not reported	'--	'--	'--	'--	'--	0	1163
31427699-e27a-4035-8925-6d8d6900d097	TCGA-E2-A3DX	TCGA-BRCA	43	'--	'--	'--	'--	-15969	'--	not hispanic or latino	female	'--	'--	white	Alive	'--	1968	'--	'--	15969	'--	'--	'--	'--	M0	N3	Stage IIIC	T2	7th	'--	'--	'--	'--	'--	'--	'--	'--	'--	'--	'--	'--	not reported	'--	'--	'--	'--	'--	0	1325
31427699-e27a-4035-8925-6d8d6900d097	TCGA-E2-A3DX	TCGA-BRCA	43	'--	'--	'--	'--	-15969	'--	not hispanic or latino	female	'--	'--	white	Alive	'--	1968	'--	'--	15969	'--	'--	'--	'--	M0	N3	Stage IIIC	T2	7th	'--	'--	'--	'--	'--	'--	'--	'--	'--	'--	'--	'--	not reported	'--	'--	'--	'--	'--	0	1325
1b4cfad1-e353-4411-97b6-2b7b9309e95e	TCGA-AC-A3W6	TCGA-BRCA	90	'--	'--	'--	'--	-32872	'--	not hispanic or latino	female	'--	'--	white	Alive	'--	1922	'--	'--	32872	'--	'--	'--	'--	MX	N1	Stage IIIA	T3	7th	'--	'--	'--	'--	'--	'--	'--	'--	'--	'--	'--	'--	not reported	'--	'--	'--	'--	'--	0	0
1b4cfad1-e353-4411-97b6-2b7b9309e95e	TCGA-AC-A3W6	TCGA-BRCA	90	'--	'--	'--	'--	-32872	'--	not hispanic or latino	female	'--	'--	white	Alive	'--	1922	'--	'--	32872	'--	'--	'--	'--	MX	N1	Stage IIIA	T3	7th	'--	'--	'--	'--	'--	'--	'--	'--	'--	'--	'--	'--	not reported	'--	'--	'--	'--	'--	0	0
1b703058-e596-45bc-80fe-8b98d545c2e2	TCGA-AR-A2LK	TCGA-BRCA	62	'--	'--	'--	'--	-22800	1649	not hispanic or latino	female	'--	'--	white	Dead	'--	1945	'--	'--	22800	'--	'--	'--	'--	M0	N2	Stage III	T3	6th	'--	'--	'--	'--	'--	'--	'--	'--	'--	'--	'--	'--	not reported	'--	'--	'--	'--	'--	0	1304
1b703058-e596-45bc-80fe-8b98d545c2e2	TCGA-AR-A2LK	TCGA-BRCA	62	'--	'--	'--	'--	-22800	1649	not hispanic or latino	female	'--	'--	white	Dead	'--	1945	'--	'--	22800	'--	'--	'--	'--	M0	N2	Stage III	T3	6th	'--	'--	'--	'--	'--	'--	'--	'--	'--	'--	'--	'--	not reported	'--	'--	'--	'--	'--	0	1304
1be375fe-5ae5-4e75-a729-69f86a661d9a	TCGA-D8-A73X	TCGA-BRCA	53	'--	'--	'--	'--	-19607	'--	not hispanic or latino	female	'--	'--	white	Alive	'--	1960	'--	'--	19607	'--	'--	'--	'--	M0	N0	Stage IIA	T2	7th	'--	'--	'--	'--	'--	'--	'--	'--	'--	'--	'--	'--	not reported	'--	'--	'--	'--	'--	0	767
1be375fe-5ae5-4e75-a729-69f86a661d9a	TCGA-D8-A73X	TCGA-BRCA	53	'--	'--	'--	'--	-19607	'--	not hispanic or latino	female	'--	'--	white	Alive	'--	1960	'--	'--	19607	'--	'--	'--	'--	M0	N0	Stage IIA	T2	7th	'--	'--	'--	'--	'--	'--	'--	'--	'--	'--	'--	'--	not reported	'--	'--	'--	'--	'--	0	767
427d0648-3f77-4ffc-b52c-89855426d647	TCGA-3C-AALJ	TCGA-BRCA	62	'--	'--	'--	'--	-22848	'--	not hispanic or latino	female	'--	'--	black or african american	Alive	'--	1949	'--	'--	22848	'--	'--	'--	'--	M0	N1a	Stage IIB	T2	7th	'--	'--	'--	'--	'--	'--	'--	'--	'--	'--	'--	'--	not reported	'--	'--	'--	'--	'--	0	1474
427d0648-3f77-4ffc-b52c-89855426d647	TCGA-3C-AALJ	TCGA-BRCA	62	'--	'--	'--	'--	-22848	'--	not hispanic or latino	female	'--	'--	black or african american	Alive	'--	1949	'--	'--	22848	'--	'--	'--	'--	M0	N1a	Stage IIB	T2	7th	'--	'--	'--	'--	'--	'--	'--	'--	'--	'--	'--	'--	not reported	'--	'--	'--	'--	'--	0	1474
f51af6db-2655-47fb-9ffc-83a503a728ea	TCGA-AN-A0XR	TCGA-BRCA	55	'--	'--	'--	'--	-20381	'--	not hispanic or latino	female	'--	'--	white	Alive	'--	1955	'--	'--	20381	'--	'--	'--	'--	M0	N2	Stage IIIA	T2	7th	'--	'--	'--	'--	'--	'--	'--	'--	'--	'--	'--	'--	not reported	'--	'--	'--	'--	'--	0	10
f51af6db-2655-47fb-9ffc-83a503a728ea	TCGA-AN-A0XR	TCGA-BRCA	55	'--	'--	'--	'--	-20381	'--	not hispanic or latino	female	'--	'--	white	Alive	'--	1955	'--	'--	20381	'--	'--	'--	'--	M0	N2	Stage IIIA	T2	7th	'--	'--	'--	'--	'--	'--	'--	'--	'--	'--	'--	'--	not reported	'--	'--	'--	'--	'--	0	10
3ca67cd0-81da-4f68-a9fa-f1a8c013c28d	TCGA-AC-A2FF	TCGA-BRCA	40	'--	'--	'--	'--	'--	'--	not hispanic or latino	female	'--	'--	asian	Alive	'--	1966	'--	'--	'--	'--	'--	'--	'--	MX	N1	Stage IIB	T2	6th	'--	'--	'--	'--	'--	'--	'--	'--	'--	'--	'--	'--	not reported	'--	'--	'--	'--	'--	0	2759
3ca67cd0-81da-4f68-a9fa-f1a8c013c28d	TCGA-AC-A2FF	TCGA-BRCA	40	'--	'--	'--	'--	'--	'--	not hispanic or latino	female	'--	'--	asian	Alive	'--	1966	'--	'--	'--	'--	'--	'--	'--	MX	N1	Stage IIB	T2	6th	'--	'--	'--	'--	'--	'--	'--	'--	'--	'--	'--	'--	not reported	'--	'--	'--	'--	'--	0	2759
7e9c8d3c-790c-46ad-8f31-b557b7c26f69	TCGA-E9-A6HE	TCGA-BRCA	45	'--	'--	'--	'--	-16697	'--	not hispanic or latino	female	'--	'--	white	Alive	'--	1967	'--	'--	16697	'--	'--	'--	'--	MX	N3	Stage IIIC	T3	7th	'--	'--	'--	'--	'--	'--	'--	'--	'--	'--	'--	'--	not reported	'--	'--	'--	'--	'--	0	847
7e9c8d3c-790c-46ad-8f31-b557b7c26f69	TCGA-E9-A6HE	TCGA-BRCA	45	'--	'--	'--	'--	-16697	'--	not hispanic or latino	female	'--	'--	white	Alive	'--	1967	'--	'--	16697	'--	'--	'--	'--	MX	N3	Stage IIIC	T3	7th	'--	'--	'--	'--	'--	'--	'--	'--	'--	'--	'--	'--	not reported	'--	'--	'--	'--	'--	0	847
f5d4c2d3-cc69-4b38-8551-0917e3622a68	TCGA-AC-A2FO	TCGA-BRCA	65	'--	'--	'--	'--	-23928	'--	not hispanic or latino	female	'--	'--	white	Alive	'--	1940	'--	'--	23928	'--	'--	'--	'--	MX	N1	Stage IIB	T2	6th	'--	'--	'--	'--	'--	'--	'--	'--	'--	'--	'--	'--	not reported	'--	'--	'--	'--	'--	0	2255
f5d4c2d3-cc69-4b38-8551-0917e3622a68	TCGA-AC-A2FO	TCGA-BRCA	65	'--	'--	'--	'--	-23928	'--	not hispanic or latino	female	'--	'--	white	Alive	'--	1940	'--	'--	23928	'--	'--	'--	'--	MX	N1	Stage IIB	T2	6th	'--	'--	'--	'--	'--	'--	'--	'--	'--	'--	'--	'--	not reported	'--	'--	'--	'--	'--	0	2255
f63722c1-a0bb-4bf9-8a10-1d76a8e1a0ba	TCGA-BH-A18M	TCGA-BRCA	39	'--	'--	'--	'--	-14532	2207	not hispanic or latino	female	'--	'--	white	Dead	'--	1962	2007	'--	14532	'--	'--	'--	'--	M0	N1	Stage IIIA	T3	5th	'--	'--	'--	'--	'--	'--	'--	'--	'--	'--	'--	'--	not reported	'--	'--	'--	'--	'--	0	'--
f63722c1-a0bb-4bf9-8a10-1d76a8e1a0ba	TCGA-BH-A18M	TCGA-BRCA	39	'--	'--	'--	'--	-14532	2207	not hispanic or latino	female	'--	'--	white	Dead	'--	1962	2007	'--	14532	'--	'--	'--	'--	M0	N1	Stage IIIA	T3	5th	'--	'--	'--	'--	'--	'--	'--	'--	'--	'--	'--	'--	not reported	'--	'--	'--	'--	'--	0	'--
66af34ea-f471-4092-aff6-9ac9a5b75b11	TCGA-BH-A0B0	TCGA-BRCA	56	'--	'--	'--	'--	-20776	'--	not reported	female	'--	'--	black or african american	Alive	'--	1950	'--	'--	20776	'--	'--	'--	'--	M0	N0	Stage I	T1c	6th	'--	'--	'--	'--	'--	'--	'--	'--	'--	'--	'--	'--	not reported	'--	'--	'--	'--	'--	0	2477
66af34ea-f471-4092-aff6-9ac9a5b75b11	TCGA-BH-A0B0	TCGA-BRCA	56	'--	'--	'--	'--	-20776	'--	not reported	female	'--	'--	black or african american	Alive	'--	1950	'--	'--	20776	'--	'--	'--	'--	M0	N0	Stage I	T1c	6th	'--	'--	'--	'--	'--	'--	'--	'--	'--	'--	'--	'--	not reported	'--	'--	'--	'--	'--	0	2477
f6581eee-61b9-43d4-ab0d-ce5ce3ba1c74	TCGA-BH-A1FJ	TCGA-BRCA	66	'--	'--	'--	'--	-24262	1927	not hispanic or latino	female	'--	'--	white	Dead	'--	1932	2003	'--	24262	'--	'--	'--	'--	M0	N1b	Stage IIIA	T3	5th	'--	'--	'--	'--	'--	'--	'--	'--	'--	'--	'--	'--	not reported	'--	'--	'--	'--	'--	0	'--
f6581eee-61b9-43d4-ab0d-ce5ce3ba1c74	TCGA-BH-A1FJ	TCGA-BRCA	66	'--	'--	'--	'--	-24262	1927	not hispanic or latino	female	'--	'--	white	Dead	'--	1932	2003	'--	24262	'--	'--	'--	'--	M0	N1b	Stage IIIA	T3	5th	'--	'--	'--	'--	'--	'--	'--	'--	'--	'--	'--	'--	not reported	'--	'--	'--	'--	'--	0	'--
7f2a63e6-64d5-4be1-9814-e8416fc9e688	TCGA-D8-A1JG	TCGA-BRCA	62	'--	'--	'--	'--	-22878	'--	not hispanic or latino	female	'--	'--	white	Alive	'--	1948	'--	'--	22878	'--	'--	'--	'--	M0	N0	Stage IIA	T2	7th	'--	'--	'--	'--	'--	'--	'--	'--	'--	'--	'--	'--	not reported	'--	'--	'--	'--	'--	0	1612
7f2a63e6-64d5-4be1-9814-e8416fc9e688	TCGA-D8-A1JG	TCGA-BRCA	62	'--	'--	'--	'--	-22878	'--	not hispanic or latino	female	'--	'--	white	Alive	'--	1948	'--	'--	22878	'--	'--	'--	'--	M0	N0	Stage IIA	T2	7th	'--	'--	'--	'--	'--	'--	'--	'--	'--	'--	'--	'--	not reported	'--	'--	'--	'--	'--	0	1612
2ab1b35b-9e56-475c-ac9b-15ed0a422683	TCGA-OL-A66K	TCGA-BRCA	72	'--	'--	'--	'--	-26299	1275	not hispanic or latino	female	'--	'--	white	Dead	'--	1938	'--	'--	26299	'--	'--	'--	'--	MX	N0	Stage IIA	T2	7th	'--	'--	'--	'--	'--	'--	'--	'--	'--	'--	'--	'--	not reported	'--	'--	'--	'--	'--	0	1021
2ab1b35b-9e56-475c-ac9b-15ed0a422683	TCGA-OL-A66K	TCGA-BRCA	72	'--	'--	'--	'--	-26299	1275	not hispanic or latino	female	'--	'--	white	Dead	'--	1938	'--	'--	26299	'--	'--	'--	'--	MX	N0	Stage IIA	T2	7th	'--	'--	'--	'--	'--	'--	'--	'--	'--	'--	'--	'--	not reported	'--	'--	'--	'--	'--	0	1021
d6f7afc0-1558-43ad-acb1-2b5311ed2264	TCGA-GM-A2DF	TCGA-BRCA	53	'--	'--	'--	'--	-19614	'--	not hispanic or latino	female	'--	'--	black or african american	Alive	'--	1954	'--	'--	19614	'--	'--	'--	'--	M0	N1a	Stage IIA	T1c	6th	'--	'--	'--	'--	'--	'--	'--	'--	'--	'--	'--	'--	not reported	'--	'--	'--	'--	'--	0	2155
d6f7afc0-1558-43ad-acb1-2b5311ed2264	TCGA-GM-A2DF	TCGA-BRCA	53	'--	'--	'--	'--	-19614	'--	not hispanic or latino	female	'--	'--	black or african american	Alive	'--	1954	'--	'--	19614	'--	'--	'--	'--	M0	N1a	Stage IIA	T1c	6th	'--	'--	'--	'--	'--	'--	'--	'--	'--	'--	'--	'--	not reported	'--	'--	'--	'--	'--	0	2155
9f6be944-83de-42ab-8738-f0022f475e61	TCGA-GI-A2C9	TCGA-BRCA	58	'--	'--	'--	'--	-21534	'--	not hispanic or latino	female	'--	'--	black or african american	Alive	'--	1945	'--	'--	21534	'--	'--	'--	'--	MX	N0	Stage IIB	T3	6th	'--	'--	'--	'--	'--	'--	'--	'--	'--	'--	'--	'--	not reported	'--	'--	'--	'--	'--	0	3342
9f6be944-83de-42ab-8738-f0022f475e61	TCGA-GI-A2C9	TCGA-BRCA	58	'--	'--	'--	'--	-21534	'--	not hispanic or latino	female	'--	'--	black or african american	Alive	'--	1945	'--	'--	21534	'--	'--	'--	'--	MX	N0	Stage IIB	T3	6th	'--	'--	'--	'--	'--	'--	'--	'--	'--	'--	'--	'--	not reported	'--	'--	'--	'--	'--	0	3342
eadf8482-e60e-4307-adb7-d5c3b9fa6cae	TCGA-A2-A25B	TCGA-BRCA	39	'--	'--	'--	'--	-14454	'--	not hispanic or latino	female	'--	'--	black or african american	Alive	'--	1971	'--	'--	14454	'--	'--	'--	'--	M0	N1	Stage IIB	T2	7th	'--	'--	'--	'--	'--	'--	'--	'--	'--	'--	'--	'--	not reported	'--	'--	'--	'--	'--	0	1291
eadf8482-e60e-4307-adb7-d5c3b9fa6cae	TCGA-A2-A25B	TCGA-BRCA	39	'--	'--	'--	'--	-14454	'--	not hispanic or latino	female	'--	'--	black or african american	Alive	'--	1971	'--	'--	14454	'--	'--	'--	'--	M0	N1	Stage IIB	T2	7th	'--	'--	'--	'--	'--	'--	'--	'--	'--	'--	'--	'--	not reported	'--	'--	'--	'--	'--	0	1291
8da3d6cf-381b-4d1b-93fa-41fd9d2b2e66	TCGA-AR-A0TW	TCGA-BRCA	50	'--	'--	'--	'--	-18263	'--	not hispanic or latino	female	'--	'--	white	Alive	'--	1955	'--	'--	18263	'--	'--	'--	'--	M0	N1	Stage IIIA	T3	'--	'--	'--	'--	'--	'--	'--	'--	'--	'--	'--	'--	'--	not reported	'--	'--	'--	'--	'--	0	3009
8da3d6cf-381b-4d1b-93fa-41fd9d2b2e66	TCGA-AR-A0TW	TCGA-BRCA	50	'--	'--	'--	'--	-18263	'--	not hispanic or latino	female	'--	'--	white	Alive	'--	1955	'--	'--	18263	'--	'--	'--	'--	M0	N1	Stage IIIA	T3	'--	'--	'--	'--	'--	'--	'--	'--	'--	'--	'--	'--	'--	not reported	'--	'--	'--	'--	'--	0	3009
151f3677-6854-4265-9126-d92c646c67ae	TCGA-B6-A0RM	TCGA-BRCA	57	'--	'--	'--	'--	-21047	2373	not hispanic or latino	female	'--	'--	black or african american	Dead	'--	1936	1999	'--	21047	'--	'--	'--	'--	MX	NX	Stage X	TX	4th	'--	'--	'--	'--	'--	'--	'--	'--	'--	'--	'--	'--	not reported	'--	'--	'--	'--	'--	0	'--
151f3677-6854-4265-9126-d92c646c67ae	TCGA-B6-A0RM	TCGA-BRCA	57	'--	'--	'--	'--	-21047	2373	not hispanic or latino	female	'--	'--	black or african american	Dead	'--	1936	1999	'--	21047	'--	'--	'--	'--	MX	NX	Stage X	TX	4th	'--	'--	'--	'--	'--	'--	'--	'--	'--	'--	'--	'--	not reported	'--	'--	'--	'--	'--	0	'--
a06ff6ae-b0dd-4516-a75c-0db71694b46b	TCGA-LD-A7W5	TCGA-BRCA	52	'--	'--	'--	'--	-19169	'--	not hispanic or latino	female	'--	'--	black or african american	Alive	'--	1961	'--	'--	19169	'--	'--	'--	'--	M0	N3a	Stage IIIC	T2	7th	'--	'--	'--	'--	'--	'--	'--	'--	'--	'--	'--	'--	not reported	'--	'--	'--	'--	'--	0	216
a06ff6ae-b0dd-4516-a75c-0db71694b46b	TCGA-LD-A7W5	TCGA-BRCA	52	'--	'--	'--	'--	-19169	'--	not hispanic or latino	female	'--	'--	black or african american	Alive	'--	1961	'--	'--	19169	'--	'--	'--	'--	M0	N3a	Stage IIIC	T2	7th	'--	'--	'--	'--	'--	'--	'--	'--	'--	'--	'--	'--	not reported	'--	'--	'--	'--	'--	0	216
4a032bad-e726-48f2-8f39-e3acc109cc91	TCGA-BH-A0BZ	TCGA-BRCA	59	'--	'--	'--	'--	-21856	'--	not hispanic or latino	female	'--	'--	white	Alive	'--	1948	'--	'--	21856	'--	'--	'--	'--	M0	N1a	Stage IIIA	T3	6th	'--	'--	'--	'--	'--	'--	'--	'--	'--	'--	'--	'--	not reported	'--	'--	'--	'--	'--	0	2255
4a032bad-e726-48f2-8f39-e3acc109cc91	TCGA-BH-A0BZ	TCGA-BRCA	59	'--	'--	'--	'--	-21856	'--	not hispanic or latino	female	'--	'--	white	Alive	'--	1948	'--	'--	21856	'--	'--	'--	'--	M0	N1a	Stage IIIA	T3	6th	'--	'--	'--	'--	'--	'--	'--	'--	'--	'--	'--	'--	not reported	'--	'--	'--	'--	'--	0	2255
a1093598-d3a8-4ffe-83fc-bc7d1faff7e5	TCGA-BH-A1EU	TCGA-BRCA	83	'--	'--	'--	'--	-30339	1286	not hispanic or latino	female	'--	'--	white	Dead	'--	1916	2002	'--	30339	'--	'--	'--	'--	M0	N0	Stage I	T1	5th	'--	'--	'--	'--	'--	'--	'--	'--	'--	'--	'--	'--	not reported	'--	'--	'--	'--	'--	0	'--
a1093598-d3a8-4ffe-83fc-bc7d1faff7e5	TCGA-BH-A1EU	TCGA-BRCA	83	'--	'--	'--	'--	-30339	1286	not hispanic or latino	female	'--	'--	white	Dead	'--	1916	2002	'--	30339	'--	'--	'--	'--	M0	N0	Stage I	T1	5th	'--	'--	'--	'--	'--	'--	'--	'--	'--	'--	'--	'--	not reported	'--	'--	'--	'--	'--	0	'--
4aa68586-6331-4795-b40c-859386640df6	TCGA-BH-A1FE	TCGA-BRCA	31	'--	'--	'--	'--	-11650	2273	not hispanic or latino	female	'--	'--	white	Dead	'--	1967	2004	'--	11650	'--	'--	'--	'--	M0	N1	Stage IIB	T2	5th	'--	'--	'--	'--	'--	'--	'--	'--	'--	'--	'--	'--	not reported	'--	'--	'--	'--	'--	0	'--
4aa68586-6331-4795-b40c-859386640df6	TCGA-BH-A1FE	TCGA-BRCA	31	'--	'--	'--	'--	-11650	2273	not hispanic or latino	female	'--	'--	white	Dead	'--	1967	2004	'--	11650	'--	'--	'--	'--	M0	N1	Stage IIB	T2	5th	'--	'--	'--	'--	'--	'--	'--	'--	'--	'--	'--	'--	not reported	'--	'--	'--	'--	'--	0	'--
eb2dbb4f-66b6-4525-8323-431970f7a64e	TCGA-A2-A0CM	TCGA-BRCA	40	'--	'--	'--	'--	-14969	754	not hispanic or latino	female	'--	'--	black or african american	Dead	'--	1963	2005	'--	14969	'--	'--	'--	'--	M0	N0 (i-)	Stage IIA	T2	6th	'--	'--	'--	'--	'--	'--	'--	'--	'--	'--	'--	'--	not reported	'--	'--	'--	'--	'--	0	'--
eb2dbb4f-66b6-4525-8323-431970f7a64e	TCGA-A2-A0CM	TCGA-BRCA	40	'--	'--	'--	'--	-14969	754	not hispanic or latino	female	'--	'--	black or african american	Dead	'--	1963	2005	'--	14969	'--	'--	'--	'--	M0	N0 (i-)	Stage IIA	T2	6th	'--	'--	'--	'--	'--	'--	'--	'--	'--	'--	'--	'--	not reported	'--	'--	'--	'--	'--	0	'--
64975923-d032-4182-8565-59fc37127d8d	TCGA-D8-A1XT	TCGA-BRCA	61	'--	'--	'--	'--	-22448	'--	not hispanic or latino	female	'--	'--	white	Alive	'--	1949	'--	'--	22448	'--	'--	'--	'--	M0	N1a	Stage IIA	T1c	7th	'--	'--	'--	'--	'--	'--	'--	'--	'--	'--	'--	'--	not reported	'--	'--	'--	'--	'--	0	506
64975923-d032-4182-8565-59fc37127d8d	TCGA-D8-A1XT	TCGA-BRCA	61	'--	'--	'--	'--	-22448	'--	not hispanic or latino	female	'--	'--	white	Alive	'--	1949	'--	'--	22448	'--	'--	'--	'--	M0	N1a	Stage IIA	T1c	7th	'--	'--	'--	'--	'--	'--	'--	'--	'--	'--	'--	'--	not reported	'--	'--	'--	'--	'--	0	506
ebd1512a-4865-4193-97b3-f599d555759a	TCGA-AR-A1AM	TCGA-BRCA	52	'--	'--	'--	'--	-19123	'--	not hispanic or latino	female	'--	'--	white	Alive	'--	1954	'--	'--	19123	'--	'--	'--	'--	M0	N1	Stage IIIA	T3	6th	'--	'--	'--	'--	'--	'--	'--	'--	'--	'--	'--	'--	not reported	'--	'--	'--	'--	'--	0	2991
ebd1512a-4865-4193-97b3-f599d555759a	TCGA-AR-A1AM	TCGA-BRCA	52	'--	'--	'--	'--	-19123	'--	not hispanic or latino	female	'--	'--	white	Alive	'--	1954	'--	'--	19123	'--	'--	'--	'--	M0	N1	Stage IIIA	T3	6th	'--	'--	'--	'--	'--	'--	'--	'--	'--	'--	'--	'--	not reported	'--	'--	'--	'--	'--	0	2991
659b0170-e914-45ff-aa55-fcb8d3dc7b8a	TCGA-E9-A1NG	TCGA-BRCA	62	'--	'--	'--	'--	-22896	786	not hispanic or latino	female	'--	'--	white	Dead	'--	1949	'--	'--	22896	'--	'--	'--	'--	M0	N0	Stage IIA	T2	7th	'--	'--	'--	'--	'--	'--	'--	'--	'--	'--	'--	'--	not reported	'--	'--	'--	'--	'--	0	656
659b0170-e914-45ff-aa55-fcb8d3dc7b8a	TCGA-E9-A1NG	TCGA-BRCA	62	'--	'--	'--	'--	-22896	786	not hispanic or latino	female	'--	'--	white	Dead	'--	1949	'--	'--	22896	'--	'--	'--	'--	M0	N0	Stage IIA	T2	7th	'--	'--	'--	'--	'--	'--	'--	'--	'--	'--	'--	'--	not reported	'--	'--	'--	'--	'--	0	656
ec0ab947-9341-4fff-bda4-fdfb9434d508	TCGA-A7-A4SC	TCGA-BRCA	62	'--	'--	'--	'--	-23008	'--	not hispanic or latino	female	'--	'--	white	Alive	'--	1950	'--	'--	23008	'--	'--	'--	'--	MX	N0	Stage IIB	T3	7th	'--	'--	'--	'--	'--	'--	'--	'--	'--	'--	'--	'--	not reported	'--	'--	'--	'--	'--	0	446
ec0ab947-9341-4fff-bda4-fdfb9434d508	TCGA-A7-A4SC	TCGA-BRCA	62	'--	'--	'--	'--	-23008	'--	not hispanic or latino	female	'--	'--	white	Alive	'--	1950	'--	'--	23008	'--	'--	'--	'--	MX	N0	Stage IIB	T3	7th	'--	'--	'--	'--	'--	'--	'--	'--	'--	'--	'--	'--	not reported	'--	'--	'--	'--	'--	0	446
ec461eaf-f5cb-4225-a9a0-59d8e6c17ea6	TCGA-S3-A6ZH	TCGA-BRCA	29	'--	'--	'--	'--	-10832	'--	not hispanic or latino	female	'--	'--	black or african american	Alive	'--	1984	'--	'--	10832	'--	'--	'--	'--	MX	N3a	Stage IIIC	T3	7th	'--	'--	'--	'--	'--	'--	'--	'--	'--	'--	'--	'--	not reported	'--	'--	'--	'--	'--	0	641
ec461eaf-f5cb-4225-a9a0-59d8e6c17ea6	TCGA-S3-A6ZH	TCGA-BRCA	29	'--	'--	'--	'--	-10832	'--	not hispanic or latino	female	'--	'--	black or african american	Alive	'--	1984	'--	'--	10832	'--	'--	'--	'--	MX	N3a	Stage IIIC	T3	7th	'--	'--	'--	'--	'--	'--	'--	'--	'--	'--	'--	'--	not reported	'--	'--	'--	'--	'--	0	641
546248b0-22a0-4b70-a437-76fb0a238a0d	TCGA-AN-A0FJ	TCGA-BRCA	59	'--	'--	'--	'--	-21910	'--	not hispanic or latino	female	'--	'--	white	Alive	'--	1951	'--	'--	21910	'--	'--	'--	'--	M1	N2	Stage IV	T2	'--	'--	'--	'--	'--	'--	'--	'--	'--	'--	'--	'--	'--	not reported	'--	'--	'--	'--	'--	0	242
546248b0-22a0-4b70-a437-76fb0a238a0d	TCGA-AN-A0FJ	TCGA-BRCA	59	'--	'--	'--	'--	-21910	'--	not hispanic or latino	female	'--	'--	white	Alive	'--	1951	'--	'--	21910	'--	'--	'--	'--	M1	N2	Stage IV	T2	'--	'--	'--	'--	'--	'--	'--	'--	'--	'--	'--	'--	'--	not reported	'--	'--	'--	'--	'--	0	242
ec77a23d-84f5-47e4-bf2a-fa1c03baf3db	TCGA-E2-A15F	TCGA-BRCA	64	'--	'--	'--	'--	-23660	'--	not hispanic or latino	female	'--	'--	white	Alive	'--	1945	'--	'--	23660	'--	'--	'--	'--	M0	N0	Stage I	T1c	6th	'--	'--	'--	'--	'--	'--	'--	'--	'--	'--	'--	'--	not reported	'--	'--	'--	'--	'--	0	658
ec77a23d-84f5-47e4-bf2a-fa1c03baf3db	TCGA-E2-A15F	TCGA-BRCA	64	'--	'--	'--	'--	-23660	'--	not hispanic or latino	female	'--	'--	white	Alive	'--	1945	'--	'--	23660	'--	'--	'--	'--	M0	N0	Stage I	T1c	6th	'--	'--	'--	'--	'--	'--	'--	'--	'--	'--	'--	'--	not reported	'--	'--	'--	'--	'--	0	658
858652b8-c4c2-41d8-be32-fdc88e1a7bb0	TCGA-BH-A1EN	TCGA-BRCA	78	'--	'--	'--	'--	-28724	2127	not hispanic or latino	female	'--	'--	white	Dead	'--	1921	2004	'--	28724	'--	'--	'--	'--	M0	NX	Stage IIA	T2	5th	'--	'--	'--	'--	'--	'--	'--	'--	'--	'--	'--	'--	not reported	'--	'--	'--	'--	'--	0	'--
858652b8-c4c2-41d8-be32-fdc88e1a7bb0	TCGA-BH-A1EN	TCGA-BRCA	78	'--	'--	'--	'--	-28724	2127	not hispanic or latino	female	'--	'--	white	Dead	'--	1921	2004	'--	28724	'--	'--	'--	'--	M0	NX	Stage IIA	T2	5th	'--	'--	'--	'--	'--	'--	'--	'--	'--	'--	'--	'--	not reported	'--	'--	'--	'--	'--	0	'--
557cb0a3-6f1b-4faf-8296-0a15c24158f9	TCGA-BH-A18P	TCGA-BRCA	60	'--	'--	'--	'--	-22222	921	not reported	female	'--	'--	white	Dead	'--	1943	2005	'--	22222	'--	'--	'--	'--	M0	N0	Stage I	T1	6th	'--	'--	'--	'--	'--	'--	'--	'--	'--	'--	'--	'--	not reported	'--	'--	'--	'--	'--	0	'--
557cb0a3-6f1b-4faf-8296-0a15c24158f9	TCGA-BH-A18P	TCGA-BRCA	60	'--	'--	'--	'--	-22222	921	not reported	female	'--	'--	white	Dead	'--	1943	2005	'--	22222	'--	'--	'--	'--	M0	N0	Stage I	T1	6th	'--	'--	'--	'--	'--	'--	'--	'--	'--	'--	'--	'--	not reported	'--	'--	'--	'--	'--	0	'--
3144f1fb-4342-4079-bfe8-940da4bfd88e	TCGA-E2-A14V	TCGA-BRCA	53	'--	'--	'--	'--	-19643	'--	not hispanic or latino	female	'--	'--	white	Alive	'--	1955	'--	'--	19643	'--	'--	'--	'--	M0	N1	Stage IIB	T2	6th	'--	'--	'--	'--	'--	'--	'--	'--	'--	'--	'--	'--	not reported	'--	'--	'--	'--	'--	0	1042
3144f1fb-4342-4079-bfe8-940da4bfd88e	TCGA-E2-A14V	TCGA-BRCA	53	'--	'--	'--	'--	-19643	'--	not hispanic or latino	female	'--	'--	white	Alive	'--	1955	'--	'--	19643	'--	'--	'--	'--	M0	N1	Stage IIB	T2	6th	'--	'--	'--	'--	'--	'--	'--	'--	'--	'--	'--	'--	not reported	'--	'--	'--	'--	'--	0	1042
ef1b3332-cd7f-41bb-a2d3-2538e7becc5c	TCGA-LL-A5YN	TCGA-BRCA	46	'--	'--	'--	'--	-16884	'--	not hispanic or latino	female	'--	'--	black or african american	Alive	'--	1967	'--	'--	16884	'--	'--	'--	'--	M0	N0 (i-)	Stage IIA	T2	7th	'--	'--	'--	'--	'--	'--	'--	'--	'--	'--	'--	'--	not reported	'--	'--	'--	'--	'--	0	447
ef1b3332-cd7f-41bb-a2d3-2538e7becc5c	TCGA-LL-A5YN	TCGA-BRCA	46	'--	'--	'--	'--	-16884	'--	not hispanic or latino	female	'--	'--	black or african american	Alive	'--	1967	'--	'--	16884	'--	'--	'--	'--	M0	N0 (i-)	Stage IIA	T2	7th	'--	'--	'--	'--	'--	'--	'--	'--	'--	'--	'--	'--	not reported	'--	'--	'--	'--	'--	0	447
eff2360e-399a-4167-ab2b-798e27bef739	TCGA-E2-A107	TCGA-BRCA	54	'--	'--	'--	'--	-20065	'--	not hispanic or latino	female	'--	'--	white	Alive	'--	1954	'--	'--	20065	'--	'--	'--	'--	M0	N2a	Stage IIIA	T3	6th	'--	'--	'--	'--	'--	'--	'--	'--	'--	'--	'--	'--	not reported	'--	'--	'--	'--	'--	0	1047
eff2360e-399a-4167-ab2b-798e27bef739	TCGA-E2-A107	TCGA-BRCA	54	'--	'--	'--	'--	-20065	'--	not hispanic or latino	female	'--	'--	white	Alive	'--	1954	'--	'--	20065	'--	'--	'--	'--	M0	N2a	Stage IIIA	T3	6th	'--	'--	'--	'--	'--	'--	'--	'--	'--	'--	'--	'--	not reported	'--	'--	'--	'--	'--	0	1047
d7195183-9fe4-4b17-bcfd-9367d2e539ce	TCGA-B6-A0WT	TCGA-BRCA	61	'--	'--	'--	'--	-22362	'--	not hispanic or latino	female	'--	'--	white	Alive	'--	1934	'--	'--	22362	'--	'--	'--	'--	M0	N1	Stage IIB	T2	4th	'--	'--	'--	'--	'--	'--	'--	'--	'--	'--	'--	'--	not reported	'--	'--	'--	'--	'--	0	5739
d7195183-9fe4-4b17-bcfd-9367d2e539ce	TCGA-B6-A0WT	TCGA-BRCA	61	'--	'--	'--	'--	-22362	'--	not hispanic or latino	female	'--	'--	white	Alive	'--	1934	'--	'--	22362	'--	'--	'--	'--	M0	N1	Stage IIB	T2	4th	'--	'--	'--	'--	'--	'--	'--	'--	'--	'--	'--	'--	not reported	'--	'--	'--	'--	'--	0	5739
8d5fe6e8-d2cc-481f-a6a1-9cb6e7982cde	TCGA-A2-A0EW	TCGA-BRCA	53	'--	'--	'--	'--	-19413	1884	not hispanic or latino	female	'--	'--	white	Dead	'--	1955	'--	'--	19413	'--	'--	'--	'--	M0	N3a	Stage IIIC	T1b	6th	'--	'--	'--	'--	'--	'--	'--	'--	'--	'--	'--	'--	not reported	'--	'--	'--	'--	'--	0	905
8d5fe6e8-d2cc-481f-a6a1-9cb6e7982cde	TCGA-A2-A0EW	TCGA-BRCA	53	'--	'--	'--	'--	-19413	1884	not hispanic or latino	female	'--	'--	white	Dead	'--	1955	'--	'--	19413	'--	'--	'--	'--	M0	N3a	Stage IIIC	T1b	6th	'--	'--	'--	'--	'--	'--	'--	'--	'--	'--	'--	'--	not reported	'--	'--	'--	'--	'--	0	905
8d9b50d1-139b-4447-ae9c-e54764d9e2a7	TCGA-AC-A6NO	TCGA-BRCA	43	'--	'--	'--	'--	-15996	'--	not hispanic or latino	female	'--	'--	black or african american	Alive	'--	1968	'--	'--	15996	'--	'--	'--	'--	MX	N1a	Stage IIB	T2	7th	'--	'--	'--	'--	'--	'--	'--	'--	'--	'--	'--	'--	not reported	'--	'--	'--	'--	'--	0	51
8d9b50d1-139b-4447-ae9c-e54764d9e2a7	TCGA-AC-A6NO	TCGA-BRCA	43	'--	'--	'--	'--	-15996	'--	not hispanic or latino	female	'--	'--	black or african american	Alive	'--	1968	'--	'--	15996	'--	'--	'--	'--	MX	N1a	Stage IIB	T2	7th	'--	'--	'--	'--	'--	'--	'--	'--	'--	'--	'--	'--	not reported	'--	'--	'--	'--	'--	0	51
c72cb184-462d-4009-9cdb-848782ff8a76	TCGA-A2-A3XT	TCGA-BRCA	45	'--	'--	'--	'--	-16649	'--	not hispanic or latino	female	'--	'--	black or african american	Alive	'--	1961	'--	'--	16649	'--	'--	'--	'--	M0	N1a	Stage IIB	T2	6th	'--	'--	'--	'--	'--	'--	'--	'--	'--	'--	'--	'--	not reported	'--	'--	'--	'--	'--	0	2770
c72cb184-462d-4009-9cdb-848782ff8a76	TCGA-A2-A3XT	TCGA-BRCA	45	'--	'--	'--	'--	-16649	'--	not hispanic or latino	female	'--	'--	black or african american	Alive	'--	1961	'--	'--	16649	'--	'--	'--	'--	M0	N1a	Stage IIB	T2	6th	'--	'--	'--	'--	'--	'--	'--	'--	'--	'--	'--	'--	not reported	'--	'--	'--	'--	'--	0	2770
f06f09f3-8133-4a92-ac86-fbe64295e0d8	TCGA-E9-A1ND	TCGA-BRCA	75	'--	'--	'--	'--	-27400	'--	not hispanic or latino	female	'--	'--	white	Alive	'--	1936	'--	'--	27400	'--	'--	'--	'--	M0	N1	Stage IIB	T2	7th	'--	'--	'--	'--	'--	'--	'--	'--	'--	'--	'--	'--	not reported	'--	'--	'--	'--	'--	0	1266
f06f09f3-8133-4a92-ac86-fbe64295e0d8	TCGA-E9-A1ND	TCGA-BRCA	75	'--	'--	'--	'--	-27400	'--	not hispanic or latino	female	'--	'--	white	Alive	'--	1936	'--	'--	27400	'--	'--	'--	'--	M0	N1	Stage IIB	T2	7th	'--	'--	'--	'--	'--	'--	'--	'--	'--	'--	'--	'--	not reported	'--	'--	'--	'--	'--	0	1266
f0787165-6f58-4d67-b510-928eea2c4882	TCGA-E2-A109	TCGA-BRCA	64	'--	'--	'--	'--	-23521	'--	not hispanic or latino	female	'--	'--	white	Alive	'--	1943	'--	'--	23521	'--	'--	'--	'--	M0	N0 (i-)	Stage IIA	T2	6th	'--	'--	'--	'--	'--	'--	'--	'--	'--	'--	'--	'--	not reported	'--	'--	'--	'--	'--	0	1417
f0787165-6f58-4d67-b510-928eea2c4882	TCGA-E2-A109	TCGA-BRCA	64	'--	'--	'--	'--	-23521	'--	not hispanic or latino	female	'--	'--	white	Alive	'--	1943	'--	'--	23521	'--	'--	'--	'--	M0	N0 (i-)	Stage IIA	T2	6th	'--	'--	'--	'--	'--	'--	'--	'--	'--	'--	'--	'--	not reported	'--	'--	'--	'--	'--	0	1417
f0d8a1fe-e313-44f1-99cc-b965cbeeff0e	TCGA-C8-A27B	TCGA-BRCA	48	'--	'--	'--	'--	-17763	'--	not hispanic or latino	female	'--	'--	asian	Alive	'--	1963	'--	'--	17763	'--	'--	'--	'--	M0	N0	Stage IIB	T3	6th	'--	'--	'--	'--	'--	'--	'--	'--	'--	'--	'--	'--	not reported	'--	'--	'--	'--	'--	0	439
f0d8a1fe-e313-44f1-99cc-b965cbeeff0e	TCGA-C8-A27B	TCGA-BRCA	48	'--	'--	'--	'--	-17763	'--	not hispanic or latino	female	'--	'--	asian	Alive	'--	1963	'--	'--	17763	'--	'--	'--	'--	M0	N0	Stage IIB	T3	6th	'--	'--	'--	'--	'--	'--	'--	'--	'--	'--	'--	'--	not reported	'--	'--	'--	'--	'--	0	439
96f23d8a-be0f-4925-ba00-805dc293414c	TCGA-A2-A0ET	TCGA-BRCA	58	'--	'--	'--	'--	-21464	'--	not hispanic or latino	female	'--	'--	white	Alive	'--	1950	'--	'--	21464	'--	'--	'--	'--	M0	N2a	Stage IIIA	T2	6th	'--	'--	'--	'--	'--	'--	'--	'--	'--	'--	'--	'--	not reported	'--	'--	'--	'--	'--	0	1066
96f23d8a-be0f-4925-ba00-805dc293414c	TCGA-A2-A0ET	TCGA-BRCA	58	'--	'--	'--	'--	-21464	'--	not hispanic or latino	female	'--	'--	white	Alive	'--	1950	'--	'--	21464	'--	'--	'--	'--	M0	N2a	Stage IIIA	T2	6th	'--	'--	'--	'--	'--	'--	'--	'--	'--	'--	'--	'--	not reported	'--	'--	'--	'--	'--	0	1066
d3b9d925-ae04-4721-8bfc-50b41225bc74	TCGA-BH-A0E7	TCGA-BRCA	79	'--	'--	'--	'--	-29115	'--	not reported	female	'--	'--	white	Alive	'--	1927	'--	'--	29115	'--	'--	'--	'--	M0	N1a	Stage IIB	T2	'--	'--	'--	'--	'--	'--	'--	'--	'--	'--	'--	'--	'--	not reported	'--	'--	'--	'--	'--	0	1363
d3b9d925-ae04-4721-8bfc-50b41225bc74	TCGA-BH-A0E7	TCGA-BRCA	79	'--	'--	'--	'--	-29115	'--	not reported	female	'--	'--	white	Alive	'--	1927	'--	'--	29115	'--	'--	'--	'--	M0	N1a	Stage IIB	T2	'--	'--	'--	'--	'--	'--	'--	'--	'--	'--	'--	'--	'--	not reported	'--	'--	'--	'--	'--	0	1363
ecab16bc-28d5-4c3a-8735-3c785bd047c4	TCGA-BH-A1FB	TCGA-BRCA	60	'--	'--	'--	'--	-21933	3669	not hispanic or latino	female	'--	'--	white	Dead	'--	1940	2010	'--	21933	'--	'--	'--	'--	M0	N1b	Stage IIB	T2	5th	'--	'--	'--	'--	'--	'--	'--	'--	'--	'--	'--	'--	not reported	'--	'--	'--	'--	'--	0	'--
ecab16bc-28d5-4c3a-8735-3c785bd047c4	TCGA-BH-A1FB	TCGA-BRCA	60	'--	'--	'--	'--	-21933	3669	not hispanic or latino	female	'--	'--	white	Dead	'--	1940	2010	'--	21933	'--	'--	'--	'--	M0	N1b	Stage IIB	T2	5th	'--	'--	'--	'--	'--	'--	'--	'--	'--	'--	'--	'--	not reported	'--	'--	'--	'--	'--	0	'--
d48e9f25-f083-4f88-a92d-c12d9f765ba6	TCGA-A7-A426	TCGA-BRCA	50	'--	'--	'--	'--	-18296	'--	not hispanic or latino	female	'--	'--	white	Alive	'--	1962	'--	'--	18296	'--	'--	'--	'--	MX	N3a	Stage IIIC	T3	7th	'--	'--	'--	'--	'--	'--	'--	'--	'--	'--	'--	'--	not reported	'--	'--	'--	'--	'--	0	364
d48e9f25-f083-4f88-a92d-c12d9f765ba6	TCGA-A7-A426	TCGA-BRCA	50	'--	'--	'--	'--	-18296	'--	not hispanic or latino	female	'--	'--	white	Alive	'--	1962	'--	'--	18296	'--	'--	'--	'--	MX	N3a	Stage IIIC	T3	7th	'--	'--	'--	'--	'--	'--	'--	'--	'--	'--	'--	'--	not reported	'--	'--	'--	'--	'--	0	364
a8b1f6e7-2bcf-460d-b1c6-1792a9801119	TCGA-E9-A1NF	TCGA-BRCA	60	'--	'--	'--	'--	-21981	1072	not hispanic or latino	female	'--	'--	white	Dead	'--	1951	'--	'--	21981	'--	'--	'--	'--	M0	N0	Stage IIA	T2	7th	'--	'--	'--	'--	'--	'--	'--	'--	'--	'--	'--	'--	not reported	'--	'--	'--	'--	'--	0	610
a8b1f6e7-2bcf-460d-b1c6-1792a9801119	TCGA-E9-A1NF	TCGA-BRCA	60	'--	'--	'--	'--	-21981	1072	not hispanic or latino	female	'--	'--	white	Dead	'--	1951	'--	'--	21981	'--	'--	'--	'--	M0	N0	Stage IIA	T2	7th	'--	'--	'--	'--	'--	'--	'--	'--	'--	'--	'--	'--	not reported	'--	'--	'--	'--	'--	0	610
f2da1d3f-f226-4c99-a97e-9b26f67d7a5d	TCGA-E9-A1R0	TCGA-BRCA	58	'--	'--	'--	'--	-21394	'--	not hispanic or latino	female	'--	'--	white	Alive	'--	1953	'--	'--	21394	'--	'--	'--	'--	M0	N1	Stage IIA	T1c	7th	'--	'--	'--	'--	'--	'--	'--	'--	'--	'--	'--	'--	not reported	'--	'--	'--	'--	'--	0	860
f2da1d3f-f226-4c99-a97e-9b26f67d7a5d	TCGA-E9-A1R0	TCGA-BRCA	58	'--	'--	'--	'--	-21394	'--	not hispanic or latino	female	'--	'--	white	Alive	'--	1953	'--	'--	21394	'--	'--	'--	'--	M0	N1	Stage IIA	T1c	7th	'--	'--	'--	'--	'--	'--	'--	'--	'--	'--	'--	'--	not reported	'--	'--	'--	'--	'--	0	860
2e538802-2a31-4774-89a8-c6e4381a887d	TCGA-A2-A1G0	TCGA-BRCA	49	'--	'--	'--	'--	-18002	'--	not hispanic or latino	female	'--	'--	white	Alive	'--	1961	'--	'--	18002	'--	'--	'--	'--	M0	N1a	Stage IIB	T2	7th	'--	'--	'--	'--	'--	'--	'--	'--	'--	'--	'--	'--	not reported	'--	'--	'--	'--	'--	0	616
2e538802-2a31-4774-89a8-c6e4381a887d	TCGA-A2-A1G0	TCGA-BRCA	49	'--	'--	'--	'--	-18002	'--	not hispanic or latino	female	'--	'--	white	Alive	'--	1961	'--	'--	18002	'--	'--	'--	'--	M0	N1a	Stage IIB	T2	7th	'--	'--	'--	'--	'--	'--	'--	'--	'--	'--	'--	'--	not reported	'--	'--	'--	'--	'--	0	616
a6edb6ca-ae9f-4da7-8ebe-92d83d2987fb	TCGA-E2-A158	TCGA-BRCA	43	'--	'--	'--	'--	-15903	'--	not hispanic or latino	female	'--	'--	white	Alive	'--	1966	'--	'--	15903	'--	'--	'--	'--	M0	N1mi	Stage IIA	T1c	6th	'--	'--	'--	'--	'--	'--	'--	'--	'--	'--	'--	'--	not reported	'--	'--	'--	'--	'--	0	450
a6edb6ca-ae9f-4da7-8ebe-92d83d2987fb	TCGA-E2-A158	TCGA-BRCA	43	'--	'--	'--	'--	-15903	'--	not hispanic or latino	female	'--	'--	white	Alive	'--	1966	'--	'--	15903	'--	'--	'--	'--	M0	N1mi	Stage IIA	T1c	6th	'--	'--	'--	'--	'--	'--	'--	'--	'--	'--	'--	'--	not reported	'--	'--	'--	'--	'--	0	450
db55d9d9-dd56-4ca9-b1f1-0d929697b280	TCGA-BH-A5J0	TCGA-BRCA	63	'--	'--	'--	'--	-23072	'--	not hispanic or latino	female	'--	'--	black or african american	Alive	'--	1949	'--	'--	23072	'--	'--	'--	'--	M0	N0	Stage IA	T1c	7th	'--	'--	'--	'--	'--	'--	'--	'--	'--	'--	'--	'--	not reported	'--	'--	'--	'--	'--	0	715
db55d9d9-dd56-4ca9-b1f1-0d929697b280	TCGA-BH-A5J0	TCGA-BRCA	63	'--	'--	'--	'--	-23072	'--	not hispanic or latino	female	'--	'--	black or african american	Alive	'--	1949	'--	'--	23072	'--	'--	'--	'--	M0	N0	Stage IA	T1c	7th	'--	'--	'--	'--	'--	'--	'--	'--	'--	'--	'--	'--	not reported	'--	'--	'--	'--	'--	0	715
8a0ef221-8070-43fc-9d98-def90abe4871	TCGA-E2-A1B1	TCGA-BRCA	45	'--	'--	'--	'--	-16603	'--	not hispanic or latino	female	'--	'--	white	Alive	'--	1962	'--	'--	16603	'--	'--	'--	'--	M0	N1	Stage IIB	T2	6th	'--	'--	'--	'--	'--	'--	'--	'--	'--	'--	'--	'--	not reported	'--	'--	'--	'--	'--	0	2653
8a0ef221-8070-43fc-9d98-def90abe4871	TCGA-E2-A1B1	TCGA-BRCA	45	'--	'--	'--	'--	-16603	'--	not hispanic or latino	female	'--	'--	white	Alive	'--	1962	'--	'--	16603	'--	'--	'--	'--	M0	N1	Stage IIB	T2	6th	'--	'--	'--	'--	'--	'--	'--	'--	'--	'--	'--	'--	not reported	'--	'--	'--	'--	'--	0	2653
d6f911b5-e895-43f8-8f86-0ac2f1bc6fae	TCGA-BH-A0BJ	TCGA-BRCA	41	'--	'--	'--	'--	-15027	'--	not reported	female	'--	'--	white	Alive	'--	1967	'--	'--	15027	'--	'--	'--	'--	M0	N1a	Stage IIB	T2	'--	'--	'--	'--	'--	'--	'--	'--	'--	'--	'--	'--	'--	not reported	'--	'--	'--	'--	'--	0	660
d6f911b5-e895-43f8-8f86-0ac2f1bc6fae	TCGA-BH-A0BJ	TCGA-BRCA	41	'--	'--	'--	'--	-15027	'--	not reported	female	'--	'--	white	Alive	'--	1967	'--	'--	15027	'--	'--	'--	'--	M0	N1a	Stage IIB	T2	'--	'--	'--	'--	'--	'--	'--	'--	'--	'--	'--	'--	'--	not reported	'--	'--	'--	'--	'--	0	660
e8f3cc64-5e15-4f4d-b73e-5c9b250a664c	TCGA-AR-A255	TCGA-BRCA	62	'--	'--	'--	'--	-22809	'--	not hispanic or latino	female	'--	'--	white	Alive	'--	1945	'--	'--	22809	'--	'--	'--	'--	M0	N0	Stage I	T1	6th	'--	'--	'--	'--	'--	'--	'--	'--	'--	'--	'--	'--	not reported	'--	'--	'--	'--	'--	0	2161
e8f3cc64-5e15-4f4d-b73e-5c9b250a664c	TCGA-AR-A255	TCGA-BRCA	62	'--	'--	'--	'--	-22809	'--	not hispanic or latino	female	'--	'--	white	Alive	'--	1945	'--	'--	22809	'--	'--	'--	'--	M0	N0	Stage I	T1	6th	'--	'--	'--	'--	'--	'--	'--	'--	'--	'--	'--	'--	not reported	'--	'--	'--	'--	'--	0	2161
67c8dc41-edcb-4563-96b3-3f93f9edcbe9	TCGA-GM-A5PV	TCGA-BRCA	63	'--	'--	'--	'--	-23215	'--	not hispanic or latino	female	'--	'--	white	Alive	'--	1948	'--	'--	23215	'--	'--	'--	'--	M0	N1a	Stage IIB	T2	7th	'--	'--	'--	'--	'--	'--	'--	'--	'--	'--	'--	'--	not reported	'--	'--	'--	'--	'--	0	412
67c8dc41-edcb-4563-96b3-3f93f9edcbe9	TCGA-GM-A5PV	TCGA-BRCA	63	'--	'--	'--	'--	-23215	'--	not hispanic or latino	female	'--	'--	white	Alive	'--	1948	'--	'--	23215	'--	'--	'--	'--	M0	N1a	Stage IIB	T2	7th	'--	'--	'--	'--	'--	'--	'--	'--	'--	'--	'--	'--	not reported	'--	'--	'--	'--	'--	0	412
c4699748-f01d-4b30-9c74-1ca77fb84ac1	TCGA-D8-A1XD	TCGA-BRCA	36	'--	'--	'--	'--	-13510	'--	not hispanic or latino	female	'--	'--	white	Alive	'--	1974	'--	'--	13510	'--	'--	'--	'--	M0	N2a	Stage IIIA	T1c	7th	'--	'--	'--	'--	'--	'--	'--	'--	'--	'--	'--	'--	not reported	'--	'--	'--	'--	'--	0	522
c4699748-f01d-4b30-9c74-1ca77fb84ac1	TCGA-D8-A1XD	TCGA-BRCA	36	'--	'--	'--	'--	-13510	'--	not hispanic or latino	female	'--	'--	white	Alive	'--	1974	'--	'--	13510	'--	'--	'--	'--	M0	N2a	Stage IIIA	T1c	7th	'--	'--	'--	'--	'--	'--	'--	'--	'--	'--	'--	'--	not reported	'--	'--	'--	'--	'--	0	522
a991644b-3ee6-4cda-acf0-e37de48a49fc	TCGA-AN-A03Y	TCGA-BRCA	66	'--	'--	'--	'--	-24232	'--	not hispanic or latino	female	'--	'--	white	Alive	'--	1944	'--	'--	24232	'--	'--	'--	'--	M0	N0	Stage IIA	T2	'--	'--	'--	'--	'--	'--	'--	'--	'--	'--	'--	'--	'--	not reported	'--	'--	'--	'--	'--	0	10
a991644b-3ee6-4cda-acf0-e37de48a49fc	TCGA-AN-A03Y	TCGA-BRCA	66	'--	'--	'--	'--	-24232	'--	not hispanic or latino	female	'--	'--	white	Alive	'--	1944	'--	'--	24232	'--	'--	'--	'--	M0	N0	Stage IIA	T2	'--	'--	'--	'--	'--	'--	'--	'--	'--	'--	'--	'--	'--	not reported	'--	'--	'--	'--	'--	0	10
d7ce6b79-f7c0-481e-9dbd-6273f01c9786	TCGA-E2-A14Z	TCGA-BRCA	64	'--	'--	'--	'--	-23682	563	not hispanic or latino	female	'--	'--	white	Dead	'--	1945	'--	'--	23682	'--	'--	'--	'--	M0	N0	Stage I	T1c	6th	'--	'--	'--	'--	'--	'--	'--	'--	'--	'--	'--	'--	not reported	'--	'--	'--	'--	'--	0	518
d7ce6b79-f7c0-481e-9dbd-6273f01c9786	TCGA-E2-A14Z	TCGA-BRCA	64	'--	'--	'--	'--	-23682	563	not hispanic or latino	female	'--	'--	white	Dead	'--	1945	'--	'--	23682	'--	'--	'--	'--	M0	N0	Stage I	T1c	6th	'--	'--	'--	'--	'--	'--	'--	'--	'--	'--	'--	'--	not reported	'--	'--	'--	'--	'--	0	518
4fba3deb-db94-44b5-a0f2-a575d270779e	TCGA-E2-A14R	TCGA-BRCA	62	'--	'--	'--	'--	-22686	'--	not hispanic or latino	female	'--	'--	white	Alive	'--	1946	'--	'--	22686	'--	'--	'--	'--	M0	N0	Stage IIA	T2	6th	'--	'--	'--	'--	'--	'--	'--	'--	'--	'--	'--	'--	not reported	'--	'--	'--	'--	'--	0	1174
4fba3deb-db94-44b5-a0f2-a575d270779e	TCGA-E2-A14R	TCGA-BRCA	62	'--	'--	'--	'--	-22686	'--	not hispanic or latino	female	'--	'--	white	Alive	'--	1946	'--	'--	22686	'--	'--	'--	'--	M0	N0	Stage IIA	T2	6th	'--	'--	'--	'--	'--	'--	'--	'--	'--	'--	'--	'--	not reported	'--	'--	'--	'--	'--	0	1174
d8d7a6c2-6427-4f47-968c-6c3affba4617	TCGA-A8-A08B	TCGA-BRCA	52	'--	'--	'--	'--	-19114	'--	not reported	female	'--	'--	not reported	Alive	'--	1956	'--	'--	19114	'--	'--	'--	'--	M0	N0	Stage IIA	T2	6th	'--	'--	'--	'--	'--	'--	'--	'--	'--	'--	'--	'--	not reported	'--	'--	'--	'--	'--	0	1156
d8d7a6c2-6427-4f47-968c-6c3affba4617	TCGA-A8-A08B	TCGA-BRCA	52	'--	'--	'--	'--	-19114	'--	not reported	female	'--	'--	not reported	Alive	'--	1956	'--	'--	19114	'--	'--	'--	'--	M0	N0	Stage IIA	T2	6th	'--	'--	'--	'--	'--	'--	'--	'--	'--	'--	'--	'--	not reported	'--	'--	'--	'--	'--	0	1156
e37ae674-a107-4eb3-94d8-b86b0035a9f7	TCGA-AC-A3HN	TCGA-BRCA	87	'--	'--	'--	'--	-32061	'--	not hispanic or latino	female	'--	'--	white	Alive	'--	1924	'--	'--	32061	'--	'--	'--	'--	MX	N1a	Stage IIB	T2	7th	'--	'--	'--	'--	'--	'--	'--	'--	'--	'--	'--	'--	not reported	'--	'--	'--	'--	'--	0	496
e37ae674-a107-4eb3-94d8-b86b0035a9f7	TCGA-AC-A3HN	TCGA-BRCA	87	'--	'--	'--	'--	-32061	'--	not hispanic or latino	female	'--	'--	white	Alive	'--	1924	'--	'--	32061	'--	'--	'--	'--	MX	N1a	Stage IIB	T2	7th	'--	'--	'--	'--	'--	'--	'--	'--	'--	'--	'--	'--	not reported	'--	'--	'--	'--	'--	0	496
4d1bf9e6-5837-4aed-b568-92f014ed5a4b	TCGA-D8-A1JH	TCGA-BRCA	56	'--	'--	'--	'--	-20497	'--	not hispanic or latino	female	'--	'--	white	Alive	'--	1954	'--	'--	20497	'--	'--	'--	'--	M0	N0	Stage IA	T1c	7th	'--	'--	'--	'--	'--	'--	'--	'--	'--	'--	'--	'--	not reported	'--	'--	'--	'--	'--	0	426
4d1bf9e6-5837-4aed-b568-92f014ed5a4b	TCGA-D8-A1JH	TCGA-BRCA	56	'--	'--	'--	'--	-20497	'--	not hispanic or latino	female	'--	'--	white	Alive	'--	1954	'--	'--	20497	'--	'--	'--	'--	M0	N0	Stage IA	T1c	7th	'--	'--	'--	'--	'--	'--	'--	'--	'--	'--	'--	'--	not reported	'--	'--	'--	'--	'--	0	426
a9bb8159-32f0-454c-a946-b3286a52b9d5	TCGA-A1-A0SP	TCGA-BRCA	40	'--	'--	'--	'--	-14954	'--	not hispanic or latino	female	'--	'--	not reported	Alive	'--	1967	'--	'--	14954	'--	'--	'--	'--	M0	N0 (i-)	Stage IIA	T2	6th	'--	'--	'--	'--	'--	'--	'--	'--	'--	'--	'--	'--	not reported	'--	'--	'--	'--	'--	0	584
a9bb8159-32f0-454c-a946-b3286a52b9d5	TCGA-A1-A0SP	TCGA-BRCA	40	'--	'--	'--	'--	-14954	'--	not hispanic or latino	female	'--	'--	not reported	Alive	'--	1967	'--	'--	14954	'--	'--	'--	'--	M0	N0 (i-)	Stage IIA	T2	6th	'--	'--	'--	'--	'--	'--	'--	'--	'--	'--	'--	'--	not reported	'--	'--	'--	'--	'--	0	584
e17c565c-9857-4df3-a352-903b53093c85	TCGA-AO-A0JI	TCGA-BRCA	56	'--	'--	'--	'--	-20694	'--	not hispanic or latino	female	'--	'--	white	Alive	'--	1951	'--	'--	20694	'--	'--	'--	'--	M0	N1	Stage IIA	T1c	'--	'--	'--	'--	'--	'--	'--	'--	'--	'--	'--	'--	'--	not reported	'--	'--	'--	'--	'--	0	1528
e17c565c-9857-4df3-a352-903b53093c85	TCGA-AO-A0JI	TCGA-BRCA	56	'--	'--	'--	'--	-20694	'--	not hispanic or latino	female	'--	'--	white	Alive	'--	1951	'--	'--	20694	'--	'--	'--	'--	M0	N1	Stage IIA	T1c	'--	'--	'--	'--	'--	'--	'--	'--	'--	'--	'--	'--	'--	not reported	'--	'--	'--	'--	'--	0	1528
ee554215-bea2-4268-aaf9-784e68cdb969	TCGA-BH-A1F8	TCGA-BRCA	90	'--	'--	'--	'--	-32871	1	not hispanic or latino	female	'--	'--	white	Dead	'--	1909	2001	'--	32871	'--	'--	'--	'--	M0	N2	Stage IIIB	T4b	5th	'--	'--	'--	'--	'--	'--	'--	'--	'--	'--	'--	'--	not reported	'--	'--	'--	'--	'--	0	'--
ee554215-bea2-4268-aaf9-784e68cdb969	TCGA-BH-A1F8	TCGA-BRCA	90	'--	'--	'--	'--	-32871	1	not hispanic or latino	female	'--	'--	white	Dead	'--	1909	2001	'--	32871	'--	'--	'--	'--	M0	N2	Stage IIIB	T4b	5th	'--	'--	'--	'--	'--	'--	'--	'--	'--	'--	'--	'--	not reported	'--	'--	'--	'--	'--	0	'--
e3b555aa-7f0a-49c6-9b13-182c61a144c1	TCGA-A2-A1G4	TCGA-BRCA	71	'--	'--	'--	'--	-25966	'--	not hispanic or latino	female	'--	'--	white	Alive	'--	1939	'--	'--	25966	'--	'--	'--	'--	M0	N1a	Stage IIIA	T3	7th	'--	'--	'--	'--	'--	'--	'--	'--	'--	'--	'--	'--	not reported	'--	'--	'--	'--	'--	0	595
e3b555aa-7f0a-49c6-9b13-182c61a144c1	TCGA-A2-A1G4	TCGA-BRCA	71	'--	'--	'--	'--	-25966	'--	not hispanic or latino	female	'--	'--	white	Alive	'--	1939	'--	'--	25966	'--	'--	'--	'--	M0	N1a	Stage IIIA	T3	7th	'--	'--	'--	'--	'--	'--	'--	'--	'--	'--	'--	'--	not reported	'--	'--	'--	'--	'--	0	595
87e09544-eddb-473b-8617-212407ce644e	TCGA-E2-A106	TCGA-BRCA	34	'--	'--	'--	'--	-12528	'--	not hispanic or latino	female	'--	'--	asian	Alive	'--	1972	'--	'--	12528	'--	'--	'--	'--	M0	N1mi	Stage IB	T1c	'--	'--	'--	'--	'--	'--	'--	'--	'--	'--	'--	'--	'--	not reported	'--	'--	'--	'--	'--	0	2541
87e09544-eddb-473b-8617-212407ce644e	TCGA-E2-A106	TCGA-BRCA	34	'--	'--	'--	'--	-12528	'--	not hispanic or latino	female	'--	'--	asian	Alive	'--	1972	'--	'--	12528	'--	'--	'--	'--	M0	N1mi	Stage IB	T1c	'--	'--	'--	'--	'--	'--	'--	'--	'--	'--	'--	'--	'--	not reported	'--	'--	'--	'--	'--	0	2541
da286247-e8bb-4941-a2af-2453fe61cd02	TCGA-EW-A1PG	TCGA-BRCA	53	'--	'--	'--	'--	-19464	'--	hispanic or latino	female	'--	'--	white	Alive	'--	1955	'--	'--	19464	'--	'--	'--	'--	MX	N1a	Stage IIB	T2	6th	'--	'--	'--	'--	'--	'--	'--	'--	'--	'--	'--	'--	not reported	'--	'--	'--	'--	'--	0	1051
da286247-e8bb-4941-a2af-2453fe61cd02	TCGA-EW-A1PG	TCGA-BRCA	53	'--	'--	'--	'--	-19464	'--	hispanic or latino	female	'--	'--	white	Alive	'--	1955	'--	'--	19464	'--	'--	'--	'--	MX	N1a	Stage IIB	T2	6th	'--	'--	'--	'--	'--	'--	'--	'--	'--	'--	'--	'--	not reported	'--	'--	'--	'--	'--	0	1051
da70cf7e-0e61-4c72-b4c5-c408569d11b8	TCGA-A7-A3J0	TCGA-BRCA	62	'--	'--	'--	'--	-22672	'--	not hispanic or latino	female	'--	'--	white	Alive	'--	1949	'--	'--	22672	'--	'--	'--	'--	M0	N0	Stage IIA	T2	7th	'--	'--	'--	'--	'--	'--	'--	'--	'--	'--	'--	'--	not reported	'--	'--	'--	'--	'--	0	313
da70cf7e-0e61-4c72-b4c5-c408569d11b8	TCGA-A7-A3J0	TCGA-BRCA	62	'--	'--	'--	'--	-22672	'--	not hispanic or latino	female	'--	'--	white	Alive	'--	1949	'--	'--	22672	'--	'--	'--	'--	M0	N0	Stage IIA	T2	7th	'--	'--	'--	'--	'--	'--	'--	'--	'--	'--	'--	'--	not reported	'--	'--	'--	'--	'--	0	313
f3cb557d-23e4-4fd1-81ca-db1a3f56d56e	TCGA-E9-A3QA	TCGA-BRCA	33	'--	'--	'--	'--	-12142	'--	not hispanic or latino	female	'--	'--	white	Alive	'--	1978	'--	'--	12142	'--	'--	'--	'--	M0	N0 (i-)	Stage IIA	T2	7th	'--	'--	'--	'--	'--	'--	'--	'--	'--	'--	'--	'--	not reported	'--	'--	'--	'--	'--	0	918
f3cb557d-23e4-4fd1-81ca-db1a3f56d56e	TCGA-E9-A3QA	TCGA-BRCA	33	'--	'--	'--	'--	-12142	'--	not hispanic or latino	female	'--	'--	white	Alive	'--	1978	'--	'--	12142	'--	'--	'--	'--	M0	N0 (i-)	Stage IIA	T2	7th	'--	'--	'--	'--	'--	'--	'--	'--	'--	'--	'--	'--	not reported	'--	'--	'--	'--	'--	0	918
ab34a9a2-d72d-4106-94fb-118844b1b60b	TCGA-A2-A0CQ	TCGA-BRCA	62	'--	'--	'--	'--	-22810	'--	not hispanic or latino	female	'--	'--	black or african american	Alive	'--	1941	'--	'--	22810	'--	'--	'--	'--	M0	N0 (i-)	Stage IA	T1	6th	'--	'--	'--	'--	'--	'--	'--	'--	'--	'--	'--	'--	not reported	'--	'--	'--	'--	'--	0	2695
ab34a9a2-d72d-4106-94fb-118844b1b60b	TCGA-A2-A0CQ	TCGA-BRCA	62	'--	'--	'--	'--	-22810	'--	not hispanic or latino	female	'--	'--	black or african american	Alive	'--	1941	'--	'--	22810	'--	'--	'--	'--	M0	N0 (i-)	Stage IA	T1	6th	'--	'--	'--	'--	'--	'--	'--	'--	'--	'--	'--	'--	not reported	'--	'--	'--	'--	'--	0	2695
c0f88fc5-56b0-4255-bbd1-9a21ced8b37b	TCGA-EW-A1IZ	TCGA-BRCA	53	'--	'--	'--	'--	-19706	'--	not hispanic or latino	female	'--	'--	white	Alive	'--	1957	'--	'--	19706	'--	'--	'--	'--	MX	N2a	Stage IIIA	T2	7th	'--	'--	'--	'--	'--	'--	'--	'--	'--	'--	'--	'--	not reported	'--	'--	'--	'--	'--	0	554
c0f88fc5-56b0-4255-bbd1-9a21ced8b37b	TCGA-EW-A1IZ	TCGA-BRCA	53	'--	'--	'--	'--	-19706	'--	not hispanic or latino	female	'--	'--	white	Alive	'--	1957	'--	'--	19706	'--	'--	'--	'--	MX	N2a	Stage IIIA	T2	7th	'--	'--	'--	'--	'--	'--	'--	'--	'--	'--	'--	'--	not reported	'--	'--	'--	'--	'--	0	554
9f80649b-a249-4fb5-97ad-059a30e13fea	TCGA-BH-A0W7	TCGA-BRCA	49	'--	'--	'--	'--	-17996	'--	not hispanic or latino	female	'--	'--	white	Alive	'--	1959	'--	'--	17996	'--	'--	'--	'--	M0	N0 (i-)	Stage I	T1c	6th	'--	'--	'--	'--	'--	'--	'--	'--	'--	'--	'--	'--	not reported	'--	'--	'--	'--	'--	0	1363
9f80649b-a249-4fb5-97ad-059a30e13fea	TCGA-BH-A0W7	TCGA-BRCA	49	'--	'--	'--	'--	-17996	'--	not hispanic or latino	female	'--	'--	white	Alive	'--	1959	'--	'--	17996	'--	'--	'--	'--	M0	N0 (i-)	Stage I	T1c	6th	'--	'--	'--	'--	'--	'--	'--	'--	'--	'--	'--	'--	not reported	'--	'--	'--	'--	'--	0	1363
db62d9c7-8343-4771-84fc-146d2e307bb8	TCGA-AR-A24R	TCGA-BRCA	45	'--	'--	'--	'--	-16642	'--	not hispanic or latino	female	'--	'--	white	Alive	'--	1961	'--	'--	16642	'--	'--	'--	'--	M0	N2	Stage IIIA	T1	6th	'--	'--	'--	'--	'--	'--	'--	'--	'--	'--	'--	'--	not reported	'--	'--	'--	'--	'--	0	3430
db62d9c7-8343-4771-84fc-146d2e307bb8	TCGA-AR-A24R	TCGA-BRCA	45	'--	'--	'--	'--	-16642	'--	not hispanic or latino	female	'--	'--	white	Alive	'--	1961	'--	'--	16642	'--	'--	'--	'--	M0	N2	Stage IIIA	T1	6th	'--	'--	'--	'--	'--	'--	'--	'--	'--	'--	'--	'--	not reported	'--	'--	'--	'--	'--	0	3430
e7bae6e7-f779-449d-92b9-66996041e00d	TCGA-AC-A23E	TCGA-BRCA	50	'--	'--	'--	'--	-18500	'--	not reported	female	'--	'--	white	Alive	'--	1960	'--	'--	18500	'--	'--	'--	'--	MX	N1	Stage IIB	T2	7th	'--	'--	'--	'--	'--	'--	'--	'--	'--	'--	'--	'--	not reported	'--	'--	'--	'--	'--	0	698
e7bae6e7-f779-449d-92b9-66996041e00d	TCGA-AC-A23E	TCGA-BRCA	50	'--	'--	'--	'--	-18500	'--	not reported	female	'--	'--	white	Alive	'--	1960	'--	'--	18500	'--	'--	'--	'--	MX	N1	Stage IIB	T2	7th	'--	'--	'--	'--	'--	'--	'--	'--	'--	'--	'--	'--	not reported	'--	'--	'--	'--	'--	0	698
dba9beec-5e51-48c0-9229-0ee286a02a1a	TCGA-BH-A0DD	TCGA-BRCA	58	'--	'--	'--	'--	-21386	'--	not reported	male	'--	'--	white	Alive	'--	1948	'--	'--	21386	'--	'--	'--	'--	M0	N1a	Stage IIB	T2	6th	'--	'--	'--	'--	'--	'--	'--	'--	'--	'--	'--	'--	not reported	'--	'--	'--	'--	'--	0	2486
dba9beec-5e51-48c0-9229-0ee286a02a1a	TCGA-BH-A0DD	TCGA-BRCA	58	'--	'--	'--	'--	-21386	'--	not reported	male	'--	'--	white	Alive	'--	1948	'--	'--	21386	'--	'--	'--	'--	M0	N1a	Stage IIB	T2	6th	'--	'--	'--	'--	'--	'--	'--	'--	'--	'--	'--	'--	not reported	'--	'--	'--	'--	'--	0	2486
2481a671-760b-428c-968d-42e25fd42ac5	TCGA-AC-A3W7	TCGA-BRCA	66	'--	'--	'--	'--	-24327	'--	not hispanic or latino	female	'--	'--	white	Alive	'--	1946	'--	'--	24327	'--	'--	'--	'--	MX	N1a	Stage IIB	T2	7th	'--	'--	'--	'--	'--	'--	'--	'--	'--	'--	'--	'--	not reported	'--	'--	'--	'--	'--	0	471
2481a671-760b-428c-968d-42e25fd42ac5	TCGA-AC-A3W7	TCGA-BRCA	66	'--	'--	'--	'--	-24327	'--	not hispanic or latino	female	'--	'--	white	Alive	'--	1946	'--	'--	24327	'--	'--	'--	'--	MX	N1a	Stage IIB	T2	7th	'--	'--	'--	'--	'--	'--	'--	'--	'--	'--	'--	'--	not reported	'--	'--	'--	'--	'--	0	471
dbf6f981-15cc-40ad-91ac-a66360405fbd	TCGA-A7-A4SE	TCGA-BRCA	54	'--	'--	'--	'--	-20080	'--	not hispanic or latino	female	'--	'--	black or african american	Alive	'--	1957	'--	'--	20080	'--	'--	'--	'--	M0	N0	Stage IIA	T2	7th	'--	'--	'--	'--	'--	'--	'--	'--	'--	'--	'--	'--	not reported	'--	'--	'--	'--	'--	0	644
dbf6f981-15cc-40ad-91ac-a66360405fbd	TCGA-A7-A4SE	TCGA-BRCA	54	'--	'--	'--	'--	-20080	'--	not hispanic or latino	female	'--	'--	black or african american	Alive	'--	1957	'--	'--	20080	'--	'--	'--	'--	M0	N0	Stage IIA	T2	7th	'--	'--	'--	'--	'--	'--	'--	'--	'--	'--	'--	'--	not reported	'--	'--	'--	'--	'--	0	644
2192c1db-4718-4254-ba42-3ae7f30ad5a8	TCGA-A2-A0EQ	TCGA-BRCA	64	'--	'--	'--	'--	-23543	'--	not hispanic or latino	female	'--	'--	black or african american	Alive	'--	1940	'--	'--	23543	'--	'--	'--	'--	M0	N0 (i-)	Stage IIA	T2	6th	'--	'--	'--	'--	'--	'--	'--	'--	'--	'--	'--	'--	not reported	'--	'--	'--	'--	'--	0	2426
2192c1db-4718-4254-ba42-3ae7f30ad5a8	TCGA-A2-A0EQ	TCGA-BRCA	64	'--	'--	'--	'--	-23543	'--	not hispanic or latino	female	'--	'--	black or african american	Alive	'--	1940	'--	'--	23543	'--	'--	'--	'--	M0	N0 (i-)	Stage IIA	T2	6th	'--	'--	'--	'--	'--	'--	'--	'--	'--	'--	'--	'--	not reported	'--	'--	'--	'--	'--	0	2426
c3a981c7-f148-4252-bd50-af8a49ec0df8	TCGA-OL-A5D6	TCGA-BRCA	71	'--	'--	'--	'--	-26052	1104	not hispanic or latino	female	'--	'--	black or african american	Dead	'--	1938	'--	'--	26052	'--	'--	'--	'--	MX	N0	Stage IIA	T2	6th	'--	'--	'--	'--	'--	'--	'--	'--	'--	'--	'--	'--	not reported	'--	'--	'--	'--	'--	0	385
c3a981c7-f148-4252-bd50-af8a49ec0df8	TCGA-OL-A5D6	TCGA-BRCA	71	'--	'--	'--	'--	-26052	1104	not hispanic or latino	female	'--	'--	black or african american	Dead	'--	1938	'--	'--	26052	'--	'--	'--	'--	MX	N0	Stage IIA	T2	6th	'--	'--	'--	'--	'--	'--	'--	'--	'--	'--	'--	'--	not reported	'--	'--	'--	'--	'--	0	385
91b09291-5944-4691-a0d8-7d1ccc649b9b	TCGA-BH-A6R8	TCGA-BRCA	46	'--	'--	'--	'--	-16829	'--	not hispanic or latino	female	'--	'--	black or african american	Alive	'--	1966	'--	'--	16829	'--	'--	'--	'--	M0	N0	Stage IIA	T2	7th	'--	'--	'--	'--	'--	'--	'--	'--	'--	'--	'--	'--	not reported	'--	'--	'--	'--	'--	0	293
91b09291-5944-4691-a0d8-7d1ccc649b9b	TCGA-BH-A6R8	TCGA-BRCA	46	'--	'--	'--	'--	-16829	'--	not hispanic or latino	female	'--	'--	black or african american	Alive	'--	1966	'--	'--	16829	'--	'--	'--	'--	M0	N0	Stage IIA	T2	7th	'--	'--	'--	'--	'--	'--	'--	'--	'--	'--	'--	'--	not reported	'--	'--	'--	'--	'--	0	293
dcd5e079-813a-4c1a-b320-0931468d2bbc	TCGA-D8-A1JF	TCGA-BRCA	79	'--	'--	'--	'--	-29199	'--	not hispanic or latino	female	'--	'--	white	Alive	'--	1931	'--	'--	29199	'--	'--	'--	'--	M0	N2a	Stage IIIA	T1c	7th	'--	'--	'--	'--	'--	'--	'--	'--	'--	'--	'--	'--	not reported	'--	'--	'--	'--	'--	0	366
dcd5e079-813a-4c1a-b320-0931468d2bbc	TCGA-D8-A1JF	TCGA-BRCA	79	'--	'--	'--	'--	-29199	'--	not hispanic or latino	female	'--	'--	white	Alive	'--	1931	'--	'--	29199	'--	'--	'--	'--	M0	N2a	Stage IIIA	T1c	7th	'--	'--	'--	'--	'--	'--	'--	'--	'--	'--	'--	'--	not reported	'--	'--	'--	'--	'--	0	366
54883111-d475-4515-ba3f-fece8a71e79e	TCGA-A2-A1FW	TCGA-BRCA	62	'--	'--	'--	'--	-22779	'--	not hispanic or latino	female	'--	'--	white	Alive	'--	1948	'--	'--	22779	'--	'--	'--	'--	M0	N2a	Stage IIIA	T3	7th	'--	'--	'--	'--	'--	'--	'--	'--	'--	'--	'--	'--	not reported	'--	'--	'--	'--	'--	0	528
54883111-d475-4515-ba3f-fece8a71e79e	TCGA-A2-A1FW	TCGA-BRCA	62	'--	'--	'--	'--	-22779	'--	not hispanic or latino	female	'--	'--	white	Alive	'--	1948	'--	'--	22779	'--	'--	'--	'--	M0	N2a	Stage IIIA	T3	7th	'--	'--	'--	'--	'--	'--	'--	'--	'--	'--	'--	'--	not reported	'--	'--	'--	'--	'--	0	528
c5891c7a-fd24-4891-8f51-373967e4a6dd	TCGA-BH-A0AW	TCGA-BRCA	56	'--	'--	'--	'--	-20468	'--	not reported	female	'--	'--	white	Alive	'--	1952	'--	'--	20468	'--	'--	'--	'--	M0	N1a	Stage IIA	T1c	'--	'--	'--	'--	'--	'--	'--	'--	'--	'--	'--	'--	'--	not reported	'--	'--	'--	'--	'--	0	622
c5891c7a-fd24-4891-8f51-373967e4a6dd	TCGA-BH-A0AW	TCGA-BRCA	56	'--	'--	'--	'--	-20468	'--	not reported	female	'--	'--	white	Alive	'--	1952	'--	'--	20468	'--	'--	'--	'--	M0	N1a	Stage IIA	T1c	'--	'--	'--	'--	'--	'--	'--	'--	'--	'--	'--	'--	'--	not reported	'--	'--	'--	'--	'--	0	622
dd6b64a8-d546-4fd1-bbbd-ac9703791cae	TCGA-AO-A03T	TCGA-BRCA	42	'--	'--	'--	'--	-15540	'--	not hispanic or latino	female	'--	'--	white	Alive	'--	1965	'--	'--	15540	'--	'--	'--	'--	M0	N1a	Stage IIB	T2	6th	'--	'--	'--	'--	'--	'--	'--	'--	'--	'--	'--	'--	not reported	'--	'--	'--	'--	'--	0	2124
dd6b64a8-d546-4fd1-bbbd-ac9703791cae	TCGA-AO-A03T	TCGA-BRCA	42	'--	'--	'--	'--	-15540	'--	not hispanic or latino	female	'--	'--	white	Alive	'--	1965	'--	'--	15540	'--	'--	'--	'--	M0	N1a	Stage IIB	T2	6th	'--	'--	'--	'--	'--	'--	'--	'--	'--	'--	'--	'--	not reported	'--	'--	'--	'--	'--	0	2124
c694615c-b1c6-499c-8058-995633ebf948	TCGA-E9-A1RF	TCGA-BRCA	68	'--	'--	'--	'--	-25119	'--	not hispanic or latino	female	'--	'--	white	Alive	'--	1943	'--	'--	25119	'--	'--	'--	'--	M0	N2	Stage IIIA	T2	7th	'--	'--	'--	'--	'--	'--	'--	'--	'--	'--	'--	'--	not reported	'--	'--	'--	'--	'--	0	200
c694615c-b1c6-499c-8058-995633ebf948	TCGA-E9-A1RF	TCGA-BRCA	68	'--	'--	'--	'--	-25119	'--	not hispanic or latino	female	'--	'--	white	Alive	'--	1943	'--	'--	25119	'--	'--	'--	'--	M0	N2	Stage IIIA	T2	7th	'--	'--	'--	'--	'--	'--	'--	'--	'--	'--	'--	'--	not reported	'--	'--	'--	'--	'--	0	200
7d681cc6-689d-41c8-9e84-e13733089ec9	TCGA-AR-A1AS	TCGA-BRCA	54	'--	'--	'--	'--	-20028	'--	not reported	female	'--	'--	asian	Alive	'--	1953	'--	'--	20028	'--	'--	'--	'--	M0	N1	Stage IIB	T2	6th	'--	'--	'--	'--	'--	'--	'--	'--	'--	'--	'--	'--	not reported	'--	'--	'--	'--	'--	0	1150
7d681cc6-689d-41c8-9e84-e13733089ec9	TCGA-AR-A1AS	TCGA-BRCA	54	'--	'--	'--	'--	-20028	'--	not reported	female	'--	'--	asian	Alive	'--	1953	'--	'--	20028	'--	'--	'--	'--	M0	N1	Stage IIB	T2	6th	'--	'--	'--	'--	'--	'--	'--	'--	'--	'--	'--	'--	not reported	'--	'--	'--	'--	'--	0	1150
c744fc13-3aca-4245-9e24-abd368cc8bef	TCGA-A2-A0CX	TCGA-BRCA	52	'--	'--	'--	'--	-19152	'--	not hispanic or latino	female	'--	'--	white	Alive	'--	1954	'--	'--	19152	'--	'--	'--	'--	M0	N0 (i-)	Stage IIA	T2	6th	'--	'--	'--	'--	'--	'--	'--	'--	'--	'--	'--	'--	not reported	'--	'--	'--	'--	'--	0	1728
c744fc13-3aca-4245-9e24-abd368cc8bef	TCGA-A2-A0CX	TCGA-BRCA	52	'--	'--	'--	'--	-19152	'--	not hispanic or latino	female	'--	'--	white	Alive	'--	1954	'--	'--	19152	'--	'--	'--	'--	M0	N0 (i-)	Stage IIA	T2	6th	'--	'--	'--	'--	'--	'--	'--	'--	'--	'--	'--	'--	not reported	'--	'--	'--	'--	'--	0	1728
c85f080a-1075-41df-959f-1b514a11b3c4	TCGA-E2-A15D	TCGA-BRCA	47	'--	'--	'--	'--	-17224	'--	not hispanic or latino	female	'--	'--	white	Alive	'--	1962	'--	'--	17224	'--	'--	'--	'--	M0	N0	Stage IIA	T2	6th	'--	'--	'--	'--	'--	'--	'--	'--	'--	'--	'--	'--	not reported	'--	'--	'--	'--	'--	0	526
c85f080a-1075-41df-959f-1b514a11b3c4	TCGA-E2-A15D	TCGA-BRCA	47	'--	'--	'--	'--	-17224	'--	not hispanic or latino	female	'--	'--	white	Alive	'--	1962	'--	'--	17224	'--	'--	'--	'--	M0	N0	Stage IIA	T2	6th	'--	'--	'--	'--	'--	'--	'--	'--	'--	'--	'--	'--	not reported	'--	'--	'--	'--	'--	0	526
c8f39325-5382-447c-9291-a6915fc978b8	TCGA-OL-A5D7	TCGA-BRCA	70	'--	'--	'--	'--	-25643	'--	not hispanic or latino	female	'--	'--	black or african american	Alive	'--	1939	'--	'--	25643	'--	'--	'--	'--	MX	N0	Stage IIA	T2	6th	'--	'--	'--	'--	'--	'--	'--	'--	'--	'--	'--	'--	not reported	'--	'--	'--	'--	'--	0	1780
c8f39325-5382-447c-9291-a6915fc978b8	TCGA-OL-A5D7	TCGA-BRCA	70	'--	'--	'--	'--	-25643	'--	not hispanic or latino	female	'--	'--	black or african american	Alive	'--	1939	'--	'--	25643	'--	'--	'--	'--	MX	N0	Stage IIA	T2	6th	'--	'--	'--	'--	'--	'--	'--	'--	'--	'--	'--	'--	not reported	'--	'--	'--	'--	'--	0	1780
0ec70e40-07df-461d-8ff9-351240a0d454	TCGA-A7-A5ZV	TCGA-BRCA	62	'--	'--	'--	'--	-22966	'--	not hispanic or latino	female	'--	'--	black or african american	Alive	'--	1950	'--	'--	22966	'--	'--	'--	'--	M0	N0	Stage IIA	T2	7th	'--	'--	'--	'--	'--	'--	'--	'--	'--	'--	'--	'--	not reported	'--	'--	'--	'--	'--	0	368
0ec70e40-07df-461d-8ff9-351240a0d454	TCGA-A7-A5ZV	TCGA-BRCA	62	'--	'--	'--	'--	-22966	'--	not hispanic or latino	female	'--	'--	black or african american	Alive	'--	1950	'--	'--	22966	'--	'--	'--	'--	M0	N0	Stage IIA	T2	7th	'--	'--	'--	'--	'--	'--	'--	'--	'--	'--	'--	'--	not reported	'--	'--	'--	'--	'--	0	368
6d4860b2-21c6-4b7b-9093-2f32700d0612	TCGA-OL-A5D8	TCGA-BRCA	40	'--	'--	'--	'--	-14853	'--	not hispanic or latino	female	'--	'--	black or african american	Alive	'--	1969	'--	'--	14853	'--	'--	'--	'--	MX	N0	Stage IIB	T3	6th	'--	'--	'--	'--	'--	'--	'--	'--	'--	'--	'--	'--	not reported	'--	'--	'--	'--	'--	0	973
6d4860b2-21c6-4b7b-9093-2f32700d0612	TCGA-OL-A5D8	TCGA-BRCA	40	'--	'--	'--	'--	-14853	'--	not hispanic or latino	female	'--	'--	black or african american	Alive	'--	1969	'--	'--	14853	'--	'--	'--	'--	MX	N0	Stage IIB	T3	6th	'--	'--	'--	'--	'--	'--	'--	'--	'--	'--	'--	'--	not reported	'--	'--	'--	'--	'--	0	973
c2b104ee-f914-4e79-9e1b-56bf88157472	TCGA-E2-A14S	TCGA-BRCA	65	'--	'--	'--	'--	-23878	'--	not hispanic or latino	female	'--	'--	white	Alive	'--	1943	'--	'--	23878	'--	'--	'--	'--	M0	N0	Stage I	T1c	6th	'--	'--	'--	'--	'--	'--	'--	'--	'--	'--	'--	'--	not reported	'--	'--	'--	'--	'--	0	1009
c2b104ee-f914-4e79-9e1b-56bf88157472	TCGA-E2-A14S	TCGA-BRCA	65	'--	'--	'--	'--	-23878	'--	not hispanic or latino	female	'--	'--	white	Alive	'--	1943	'--	'--	23878	'--	'--	'--	'--	M0	N0	Stage I	T1c	6th	'--	'--	'--	'--	'--	'--	'--	'--	'--	'--	'--	'--	not reported	'--	'--	'--	'--	'--	0	1009
3afa1e93-1df8-4e4c-aaa4-557463f4bb77	TCGA-A7-A0DA	TCGA-BRCA	62	'--	'--	'--	'--	-22708	'--	not hispanic or latino	female	'--	'--	white	Alive	'--	1947	'--	'--	22708	'--	'--	'--	'--	M0	N0 (i-)	Stage IIA	T2	'--	'--	'--	'--	'--	'--	'--	'--	'--	'--	'--	'--	'--	not reported	'--	'--	'--	'--	'--	0	1085
3afa1e93-1df8-4e4c-aaa4-557463f4bb77	TCGA-A7-A0DA	TCGA-BRCA	62	'--	'--	'--	'--	-22708	'--	not hispanic or latino	female	'--	'--	white	Alive	'--	1947	'--	'--	22708	'--	'--	'--	'--	M0	N0 (i-)	Stage IIA	T2	'--	'--	'--	'--	'--	'--	'--	'--	'--	'--	'--	'--	'--	not reported	'--	'--	'--	'--	'--	0	1085
b379bfb8-284e-4300-8325-85cfd6809cb8	TCGA-BH-A0BD	TCGA-BRCA	47	'--	'--	'--	'--	-17275	'--	not reported	female	'--	'--	white	Alive	'--	1962	'--	'--	17275	'--	'--	'--	'--	M0	N1a	Stage IIA	T1c	6th	'--	'--	'--	'--	'--	'--	'--	'--	'--	'--	'--	'--	not reported	'--	'--	'--	'--	'--	0	554
b379bfb8-284e-4300-8325-85cfd6809cb8	TCGA-BH-A0BD	TCGA-BRCA	47	'--	'--	'--	'--	-17275	'--	not reported	female	'--	'--	white	Alive	'--	1962	'--	'--	17275	'--	'--	'--	'--	M0	N1a	Stage IIA	T1c	6th	'--	'--	'--	'--	'--	'--	'--	'--	'--	'--	'--	'--	not reported	'--	'--	'--	'--	'--	0	554
22eaba28-be67-4730-9846-860bc1fca29a	TCGA-A8-A0AB	TCGA-BRCA	54	'--	'--	'--	'--	-19814	'--	not reported	female	'--	'--	not reported	Alive	'--	1955	'--	'--	19814	'--	'--	'--	'--	M0	N0	Stage IIA	T2	6th	'--	'--	'--	'--	'--	'--	'--	'--	'--	'--	'--	'--	not reported	'--	'--	'--	'--	'--	0	518
22eaba28-be67-4730-9846-860bc1fca29a	TCGA-A8-A0AB	TCGA-BRCA	54	'--	'--	'--	'--	-19814	'--	not reported	female	'--	'--	not reported	Alive	'--	1955	'--	'--	19814	'--	'--	'--	'--	M0	N0	Stage IIA	T2	6th	'--	'--	'--	'--	'--	'--	'--	'--	'--	'--	'--	'--	not reported	'--	'--	'--	'--	'--	0	518
1502c7d7-1535-4e56-9f34-30623acd50d5	TCGA-B6-A1KC	TCGA-BRCA	67	'--	'--	'--	'--	-24791	'--	not hispanic or latino	female	'--	'--	white	Alive	'--	1936	'--	'--	24791	'--	'--	'--	'--	M0	N1	Stage IIB	T2	6th	'--	'--	'--	'--	'--	'--	'--	'--	'--	'--	'--	'--	not reported	'--	'--	'--	'--	'--	0	1326
1502c7d7-1535-4e56-9f34-30623acd50d5	TCGA-B6-A1KC	TCGA-BRCA	67	'--	'--	'--	'--	-24791	'--	not hispanic or latino	female	'--	'--	white	Alive	'--	1936	'--	'--	24791	'--	'--	'--	'--	M0	N1	Stage IIB	T2	6th	'--	'--	'--	'--	'--	'--	'--	'--	'--	'--	'--	'--	not reported	'--	'--	'--	'--	'--	0	1326
566792ae-f853-4a47-856d-f02cdcfcb18a	TCGA-A8-A07I	TCGA-BRCA	69	'--	'--	'--	'--	-25263	'--	not reported	female	'--	'--	not reported	Alive	'--	1940	'--	'--	25263	'--	'--	'--	'--	M0	N2a	Stage IIIA	T2	6th	'--	'--	'--	'--	'--	'--	'--	'--	'--	'--	'--	'--	not reported	'--	'--	'--	'--	'--	0	426
566792ae-f853-4a47-856d-f02cdcfcb18a	TCGA-A8-A07I	TCGA-BRCA	69	'--	'--	'--	'--	-25263	'--	not reported	female	'--	'--	not reported	Alive	'--	1940	'--	'--	25263	'--	'--	'--	'--	M0	N2a	Stage IIIA	T2	6th	'--	'--	'--	'--	'--	'--	'--	'--	'--	'--	'--	'--	not reported	'--	'--	'--	'--	'--	0	426
389e5b18-8f89-41a9-9fa5-efd4172836e2	TCGA-PL-A8LV	TCGA-BRCA	54	'--	'--	'--	'--	-19746	'--	not hispanic or latino	female	'--	'--	black or african american	Alive	'--	1959	'--	'--	19746	'--	'--	'--	'--	M0	N0	Stage IIIB	T4	7th	'--	'--	'--	'--	'--	'--	'--	'--	'--	'--	'--	'--	not reported	'--	'--	'--	'--	'--	0	-7
389e5b18-8f89-41a9-9fa5-efd4172836e2	TCGA-PL-A8LV	TCGA-BRCA	54	'--	'--	'--	'--	-19746	'--	not hispanic or latino	female	'--	'--	black or african american	Alive	'--	1959	'--	'--	19746	'--	'--	'--	'--	M0	N0	Stage IIIB	T4	7th	'--	'--	'--	'--	'--	'--	'--	'--	'--	'--	'--	'--	not reported	'--	'--	'--	'--	'--	0	-7
5fd37868-4762-4109-9dcf-6fdbab5b645d	TCGA-GM-A2DO	TCGA-BRCA	54	'--	'--	'--	'--	-19842	'--	not hispanic or latino	female	'--	'--	black or african american	Alive	'--	1952	'--	'--	19842	'--	'--	'--	'--	M0	N0 (i-)	Stage I	T1c	6th	'--	'--	'--	'--	'--	'--	'--	'--	'--	'--	'--	'--	not reported	'--	'--	'--	'--	'--	0	2596
5fd37868-4762-4109-9dcf-6fdbab5b645d	TCGA-GM-A2DO	TCGA-BRCA	54	'--	'--	'--	'--	-19842	'--	not hispanic or latino	female	'--	'--	black or african american	Alive	'--	1952	'--	'--	19842	'--	'--	'--	'--	M0	N0 (i-)	Stage I	T1c	6th	'--	'--	'--	'--	'--	'--	'--	'--	'--	'--	'--	'--	not reported	'--	'--	'--	'--	'--	0	2596
dbcad60f-86c7-41e3-b0ae-baa39c9f83dd	TCGA-C8-A274	TCGA-BRCA	63	'--	'--	'--	'--	-23337	'--	not hispanic or latino	female	'--	'--	asian	Alive	'--	1947	'--	'--	23337	'--	'--	'--	'--	M0	N0	Stage IIA	T2	6th	'--	'--	'--	'--	'--	'--	'--	'--	'--	'--	'--	'--	not reported	'--	'--	'--	'--	'--	0	508
dbcad60f-86c7-41e3-b0ae-baa39c9f83dd	TCGA-C8-A274	TCGA-BRCA	63	'--	'--	'--	'--	-23337	'--	not hispanic or latino	female	'--	'--	asian	Alive	'--	1947	'--	'--	23337	'--	'--	'--	'--	M0	N0	Stage IIA	T2	6th	'--	'--	'--	'--	'--	'--	'--	'--	'--	'--	'--	'--	not reported	'--	'--	'--	'--	'--	0	508
7875018b-91dc-4ab1-83b0-ee3883e2816e	TCGA-BH-A0C0	TCGA-BRCA	62	'--	'--	'--	'--	-23006	'--	not reported	female	'--	'--	white	Alive	'--	1945	'--	'--	23006	'--	'--	'--	'--	M0	N1a	Stage IIA	T1c	'--	'--	'--	'--	'--	'--	'--	'--	'--	'--	'--	'--	'--	not reported	'--	'--	'--	'--	'--	0	1270
7875018b-91dc-4ab1-83b0-ee3883e2816e	TCGA-BH-A0C0	TCGA-BRCA	62	'--	'--	'--	'--	-23006	'--	not reported	female	'--	'--	white	Alive	'--	1945	'--	'--	23006	'--	'--	'--	'--	M0	N1a	Stage IIA	T1c	'--	'--	'--	'--	'--	'--	'--	'--	'--	'--	'--	'--	'--	not reported	'--	'--	'--	'--	'--	0	1270
67c5f371-3fa9-47c5-8b15-c2dd9acc8519	TCGA-AC-A2QH	TCGA-BRCA	58	'--	'--	'--	'--	-21488	'--	not hispanic or latino	female	'--	'--	white	Alive	'--	1953	'--	'--	21488	'--	'--	'--	'--	MX	N0	Stage IIB	T3	7th	'--	'--	'--	'--	'--	'--	'--	'--	'--	'--	'--	'--	not reported	'--	'--	'--	'--	'--	0	1005
67c5f371-3fa9-47c5-8b15-c2dd9acc8519	TCGA-AC-A2QH	TCGA-BRCA	58	'--	'--	'--	'--	-21488	'--	not hispanic or latino	female	'--	'--	white	Alive	'--	1953	'--	'--	21488	'--	'--	'--	'--	MX	N0	Stage IIB	T3	7th	'--	'--	'--	'--	'--	'--	'--	'--	'--	'--	'--	'--	not reported	'--	'--	'--	'--	'--	0	1005
791c5768-f0f5-4ab6-86eb-998e5c4b49e3	TCGA-E2-A1L7	TCGA-BRCA	40	'--	'--	'--	'--	-14854	'--	not hispanic or latino	female	'--	'--	white	Alive	'--	1969	'--	'--	14854	'--	'--	'--	'--	M0	N2	Stage IIIA	T2	6th	'--	'--	'--	'--	'--	'--	'--	'--	'--	'--	'--	'--	not reported	'--	'--	'--	'--	'--	0	1836
791c5768-f0f5-4ab6-86eb-998e5c4b49e3	TCGA-E2-A1L7	TCGA-BRCA	40	'--	'--	'--	'--	-14854	'--	not hispanic or latino	female	'--	'--	white	Alive	'--	1969	'--	'--	14854	'--	'--	'--	'--	M0	N2	Stage IIIA	T2	6th	'--	'--	'--	'--	'--	'--	'--	'--	'--	'--	'--	'--	not reported	'--	'--	'--	'--	'--	0	1836
e3c336f5-c32f-4c5d-81fb-e2408ae145b2	TCGA-AR-A0U0	TCGA-BRCA	73	'--	'--	'--	'--	-26993	'--	not reported	female	'--	'--	white	Alive	'--	1931	'--	'--	26993	'--	'--	'--	'--	M0	N1	Stage IIB	T2	'--	'--	'--	'--	'--	'--	'--	'--	'--	'--	'--	'--	'--	not reported	'--	'--	'--	'--	'--	0	1988
e3c336f5-c32f-4c5d-81fb-e2408ae145b2	TCGA-AR-A0U0	TCGA-BRCA	73	'--	'--	'--	'--	-26993	'--	not reported	female	'--	'--	white	Alive	'--	1931	'--	'--	26993	'--	'--	'--	'--	M0	N1	Stage IIB	T2	'--	'--	'--	'--	'--	'--	'--	'--	'--	'--	'--	'--	'--	not reported	'--	'--	'--	'--	'--	0	1988
84b7ccf2-8ab3-4b21-96de-800d231bc072	TCGA-BH-A28O	TCGA-BRCA	50	'--	'--	'--	'--	-18501	'--	not hispanic or latino	female	'--	'--	white	Alive	'--	1960	'--	'--	18501	'--	'--	'--	'--	M0	N3	Stage IIIC	T3a	7th	'--	'--	'--	'--	'--	'--	'--	'--	'--	'--	'--	'--	not reported	'--	'--	'--	'--	'--	0	1120
84b7ccf2-8ab3-4b21-96de-800d231bc072	TCGA-BH-A28O	TCGA-BRCA	50	'--	'--	'--	'--	-18501	'--	not hispanic or latino	female	'--	'--	white	Alive	'--	1960	'--	'--	18501	'--	'--	'--	'--	M0	N3	Stage IIIC	T3a	7th	'--	'--	'--	'--	'--	'--	'--	'--	'--	'--	'--	'--	not reported	'--	'--	'--	'--	'--	0	1120
75113445-d2d6-44a0-866c-c9175e6d214b	TCGA-A2-A0D4	TCGA-BRCA	37	'--	'--	'--	'--	-13805	'--	not hispanic or latino	female	'--	'--	black or african american	Alive	'--	1972	'--	'--	13805	'--	'--	'--	'--	M0	N1a	Stage IIB	T2	6th	'--	'--	'--	'--	'--	'--	'--	'--	'--	'--	'--	'--	not reported	'--	'--	'--	'--	'--	0	767
75113445-d2d6-44a0-866c-c9175e6d214b	TCGA-A2-A0D4	TCGA-BRCA	37	'--	'--	'--	'--	-13805	'--	not hispanic or latino	female	'--	'--	black or african american	Alive	'--	1972	'--	'--	13805	'--	'--	'--	'--	M0	N1a	Stage IIB	T2	6th	'--	'--	'--	'--	'--	'--	'--	'--	'--	'--	'--	'--	not reported	'--	'--	'--	'--	'--	0	767
d5f2b85a-94a9-4168-bbe8-149ec71342b0	TCGA-AC-A62V	TCGA-BRCA	58	'--	'--	'--	'--	-21389	348	not hispanic or latino	male	'--	'--	black or african american	Dead	'--	1955	'--	'--	21389	'--	'--	'--	'--	M1	N1a	Stage IV	T2	7th	'--	'--	'--	'--	'--	'--	'--	'--	'--	'--	'--	'--	not reported	'--	'--	'--	'--	'--	0	2
d5f2b85a-94a9-4168-bbe8-149ec71342b0	TCGA-AC-A62V	TCGA-BRCA	58	'--	'--	'--	'--	-21389	348	not hispanic or latino	male	'--	'--	black or african american	Dead	'--	1955	'--	'--	21389	'--	'--	'--	'--	M1	N1a	Stage IV	T2	7th	'--	'--	'--	'--	'--	'--	'--	'--	'--	'--	'--	'--	not reported	'--	'--	'--	'--	'--	0	2
332148f5-f070-4c20-8eb1-4d8c0673aa52	TCGA-D8-A1XU	TCGA-BRCA	56	'--	'--	'--	'--	-20715	'--	not hispanic or latino	female	'--	'--	white	Alive	'--	1954	'--	'--	20715	'--	'--	'--	'--	M0	N0	Stage IA	T1c	7th	'--	'--	'--	'--	'--	'--	'--	'--	'--	'--	'--	'--	not reported	'--	'--	'--	'--	'--	0	395
332148f5-f070-4c20-8eb1-4d8c0673aa52	TCGA-D8-A1XU	TCGA-BRCA	56	'--	'--	'--	'--	-20715	'--	not hispanic or latino	female	'--	'--	white	Alive	'--	1954	'--	'--	20715	'--	'--	'--	'--	M0	N0	Stage IA	T1c	7th	'--	'--	'--	'--	'--	'--	'--	'--	'--	'--	'--	'--	not reported	'--	'--	'--	'--	'--	0	395
0491063c-14a7-4104-8002-1459126332f3	TCGA-B6-A0IK	TCGA-BRCA	63	'--	'--	'--	'--	-23150	571	not hispanic or latino	female	'--	'--	white	Dead	'--	1931	1995	'--	23150	'--	'--	'--	'--	M0	N1	Stage IIIB	T4	4th	'--	'--	'--	'--	'--	'--	'--	'--	'--	'--	'--	'--	not reported	'--	'--	'--	'--	'--	0	'--
0491063c-14a7-4104-8002-1459126332f3	TCGA-B6-A0IK	TCGA-BRCA	63	'--	'--	'--	'--	-23150	571	not hispanic or latino	female	'--	'--	white	Dead	'--	1931	1995	'--	23150	'--	'--	'--	'--	M0	N1	Stage IIIB	T4	4th	'--	'--	'--	'--	'--	'--	'--	'--	'--	'--	'--	'--	not reported	'--	'--	'--	'--	'--	0	'--
636b0a90-c8c2-4ad6-a77d-6cd428a826d1	TCGA-E9-A247	TCGA-BRCA	59	'--	'--	'--	'--	-21562	'--	not hispanic or latino	female	'--	'--	white	Alive	'--	1952	'--	'--	21562	'--	'--	'--	'--	M0	N0 (i-)	Stage IA	T1c	7th	'--	'--	'--	'--	'--	'--	'--	'--	'--	'--	'--	'--	not reported	'--	'--	'--	'--	'--	0	1186
636b0a90-c8c2-4ad6-a77d-6cd428a826d1	TCGA-E9-A247	TCGA-BRCA	59	'--	'--	'--	'--	-21562	'--	not hispanic or latino	female	'--	'--	white	Alive	'--	1952	'--	'--	21562	'--	'--	'--	'--	M0	N0 (i-)	Stage IA	T1c	7th	'--	'--	'--	'--	'--	'--	'--	'--	'--	'--	'--	'--	not reported	'--	'--	'--	'--	'--	0	1186
39de7761-e762-4811-b95c-8216b79ae06b	TCGA-AN-A0XW	TCGA-BRCA	36	'--	'--	'--	'--	-13208	'--	not hispanic or latino	female	'--	'--	white	Alive	'--	1974	'--	'--	13208	'--	'--	'--	'--	M0	N2	Stage IIIA	T2	7th	'--	'--	'--	'--	'--	'--	'--	'--	'--	'--	'--	'--	not reported	'--	'--	'--	'--	'--	0	170
39de7761-e762-4811-b95c-8216b79ae06b	TCGA-AN-A0XW	TCGA-BRCA	36	'--	'--	'--	'--	-13208	'--	not hispanic or latino	female	'--	'--	white	Alive	'--	1974	'--	'--	13208	'--	'--	'--	'--	M0	N2	Stage IIIA	T2	7th	'--	'--	'--	'--	'--	'--	'--	'--	'--	'--	'--	'--	not reported	'--	'--	'--	'--	'--	0	170
b7a4df9a-4e25-4550-9c10-338ca1921c2f	TCGA-E9-A1R4	TCGA-BRCA	66	'--	'--	'--	'--	-24181	'--	not hispanic or latino	female	'--	'--	white	Alive	'--	1945	'--	'--	24181	'--	'--	'--	'--	M0	N0	Stage IA	T1c	7th	'--	'--	'--	'--	'--	'--	'--	'--	'--	'--	'--	'--	not reported	'--	'--	'--	'--	'--	0	186
b7a4df9a-4e25-4550-9c10-338ca1921c2f	TCGA-E9-A1R4	TCGA-BRCA	66	'--	'--	'--	'--	-24181	'--	not hispanic or latino	female	'--	'--	white	Alive	'--	1945	'--	'--	24181	'--	'--	'--	'--	M0	N0	Stage IA	T1c	7th	'--	'--	'--	'--	'--	'--	'--	'--	'--	'--	'--	'--	not reported	'--	'--	'--	'--	'--	0	186
d2219a3f-4c55-4dee-9b08-c6f330dd1acf	TCGA-AO-A1KQ	TCGA-BRCA	84	'--	'--	'--	'--	-30859	'--	not hispanic or latino	male	'--	'--	white	Alive	'--	1922	'--	'--	30859	'--	'--	'--	'--	M0	N1	Stage IIIB	T4	6th	'--	'--	'--	'--	'--	'--	'--	'--	'--	'--	'--	'--	not reported	'--	'--	'--	'--	'--	0	1882
d2219a3f-4c55-4dee-9b08-c6f330dd1acf	TCGA-AO-A1KQ	TCGA-BRCA	84	'--	'--	'--	'--	-30859	'--	not hispanic or latino	male	'--	'--	white	Alive	'--	1922	'--	'--	30859	'--	'--	'--	'--	M0	N1	Stage IIIB	T4	6th	'--	'--	'--	'--	'--	'--	'--	'--	'--	'--	'--	'--	not reported	'--	'--	'--	'--	'--	0	1882
b9c6c069-2a2b-4cc7-a398-dc45c132d979	TCGA-AC-A8OP	TCGA-BRCA	72	'--	'--	'--	'--	-26550	'--	not hispanic or latino	female	'--	'--	black or african american	Alive	'--	1939	'--	'--	26550	'--	'--	'--	'--	MX	N0 (i-)	Stage IA	T1c	7th	'--	'--	'--	'--	'--	'--	'--	'--	'--	'--	'--	'--	not reported	'--	'--	'--	'--	'--	0	614
b9c6c069-2a2b-4cc7-a398-dc45c132d979	TCGA-AC-A8OP	TCGA-BRCA	72	'--	'--	'--	'--	-26550	'--	not hispanic or latino	female	'--	'--	black or african american	Alive	'--	1939	'--	'--	26550	'--	'--	'--	'--	MX	N0 (i-)	Stage IA	T1c	7th	'--	'--	'--	'--	'--	'--	'--	'--	'--	'--	'--	'--	not reported	'--	'--	'--	'--	'--	0	614
1c40b84e-a0e3-429f-a48c-21566cf881c0	TCGA-D8-A143	TCGA-BRCA	51	'--	'--	'--	'--	-18984	'--	not hispanic or latino	female	'--	'--	white	Alive	'--	1959	'--	'--	18984	'--	'--	'--	'--	M0	N0	Stage IIA	T2	7th	'--	'--	'--	'--	'--	'--	'--	'--	'--	'--	'--	'--	not reported	'--	'--	'--	'--	'--	0	431
1c40b84e-a0e3-429f-a48c-21566cf881c0	TCGA-D8-A143	TCGA-BRCA	51	'--	'--	'--	'--	-18984	'--	not hispanic or latino	female	'--	'--	white	Alive	'--	1959	'--	'--	18984	'--	'--	'--	'--	M0	N0	Stage IIA	T2	7th	'--	'--	'--	'--	'--	'--	'--	'--	'--	'--	'--	'--	not reported	'--	'--	'--	'--	'--	0	431
9ddc3e7b-8b54-4a83-8335-8053940f56c1	TCGA-BH-A18L	TCGA-BRCA	50	'--	'--	'--	'--	-18519	811	not hispanic or latino	female	'--	'--	white	Dead	'--	1953	2005	'--	18519	'--	'--	'--	'--	M0	N1mi	Stage IIIA	T3	6th	'--	'--	'--	'--	'--	'--	'--	'--	'--	'--	'--	'--	not reported	'--	'--	'--	'--	'--	0	'--
9ddc3e7b-8b54-4a83-8335-8053940f56c1	TCGA-BH-A18L	TCGA-BRCA	50	'--	'--	'--	'--	-18519	811	not hispanic or latino	female	'--	'--	white	Dead	'--	1953	2005	'--	18519	'--	'--	'--	'--	M0	N1mi	Stage IIIA	T3	6th	'--	'--	'--	'--	'--	'--	'--	'--	'--	'--	'--	'--	not reported	'--	'--	'--	'--	'--	0	'--
42378dbc-a123-4cf9-8502-165e89fda271	TCGA-EW-A6SD	TCGA-BRCA	32	'--	'--	'--	'--	-12006	'--	hispanic or latino	female	'--	'--	black or african american	Alive	'--	1980	'--	'--	12006	'--	'--	'--	'--	M0	N1a	Stage IIB	T2	7th	'--	'--	'--	'--	'--	'--	'--	'--	'--	'--	'--	'--	not reported	'--	'--	'--	'--	'--	0	1010
42378dbc-a123-4cf9-8502-165e89fda271	TCGA-EW-A6SD	TCGA-BRCA	32	'--	'--	'--	'--	-12006	'--	hispanic or latino	female	'--	'--	black or african american	Alive	'--	1980	'--	'--	12006	'--	'--	'--	'--	M0	N1a	Stage IIB	T2	7th	'--	'--	'--	'--	'--	'--	'--	'--	'--	'--	'--	'--	not reported	'--	'--	'--	'--	'--	0	1010
b4e4fea2-b802-4a86-923e-3fcbd3c708fe	TCGA-BH-A0B1	TCGA-BRCA	66	'--	'--	'--	'--	-24315	'--	not reported	female	'--	'--	white	Alive	'--	1941	'--	'--	24315	'--	'--	'--	'--	M0	N1a	Stage IIB	T2	'--	'--	'--	'--	'--	'--	'--	'--	'--	'--	'--	'--	'--	not reported	'--	'--	'--	'--	'--	0	1148
b4e4fea2-b802-4a86-923e-3fcbd3c708fe	TCGA-BH-A0B1	TCGA-BRCA	66	'--	'--	'--	'--	-24315	'--	not reported	female	'--	'--	white	Alive	'--	1941	'--	'--	24315	'--	'--	'--	'--	M0	N1a	Stage IIB	T2	'--	'--	'--	'--	'--	'--	'--	'--	'--	'--	'--	'--	'--	not reported	'--	'--	'--	'--	'--	0	1148
a947a945-4721-45cc-bc45-13b8ea41c10e	TCGA-A7-A4SB	TCGA-BRCA	56	'--	'--	'--	'--	-20539	'--	not hispanic or latino	female	'--	'--	white	Alive	'--	1956	'--	'--	20539	'--	'--	'--	'--	M0	N1mi	Stage IIIA	T3	7th	'--	'--	'--	'--	'--	'--	'--	'--	'--	'--	'--	'--	not reported	'--	'--	'--	'--	'--	0	418
a947a945-4721-45cc-bc45-13b8ea41c10e	TCGA-A7-A4SB	TCGA-BRCA	56	'--	'--	'--	'--	-20539	'--	not hispanic or latino	female	'--	'--	white	Alive	'--	1956	'--	'--	20539	'--	'--	'--	'--	M0	N1mi	Stage IIIA	T3	7th	'--	'--	'--	'--	'--	'--	'--	'--	'--	'--	'--	'--	not reported	'--	'--	'--	'--	'--	0	418
28e9048a-e540-42de-a1f4-4ef894fccc4c	TCGA-AR-A24Q	TCGA-BRCA	49	'--	'--	'--	'--	-18084	'--	not reported	female	'--	'--	white	Alive	'--	1957	'--	'--	18084	'--	'--	'--	'--	M0	N0	Stage IIB	T3	6th	'--	'--	'--	'--	'--	'--	'--	'--	'--	'--	'--	'--	not reported	'--	'--	'--	'--	'--	0	3172
28e9048a-e540-42de-a1f4-4ef894fccc4c	TCGA-AR-A24Q	TCGA-BRCA	49	'--	'--	'--	'--	-18084	'--	not reported	female	'--	'--	white	Alive	'--	1957	'--	'--	18084	'--	'--	'--	'--	M0	N0	Stage IIB	T3	6th	'--	'--	'--	'--	'--	'--	'--	'--	'--	'--	'--	'--	not reported	'--	'--	'--	'--	'--	0	3172
87b85935-a058-44ad-8fb6-8511130eaffe	TCGA-D8-A1XV	TCGA-BRCA	84	'--	'--	'--	'--	-30830	'--	not hispanic or latino	female	'--	'--	white	Alive	'--	1926	'--	'--	30830	'--	'--	'--	'--	M0	N0	Stage IIA	T2	7th	'--	'--	'--	'--	'--	'--	'--	'--	'--	'--	'--	'--	not reported	'--	'--	'--	'--	'--	0	461
87b85935-a058-44ad-8fb6-8511130eaffe	TCGA-D8-A1XV	TCGA-BRCA	84	'--	'--	'--	'--	-30830	'--	not hispanic or latino	female	'--	'--	white	Alive	'--	1926	'--	'--	30830	'--	'--	'--	'--	M0	N0	Stage IIA	T2	7th	'--	'--	'--	'--	'--	'--	'--	'--	'--	'--	'--	'--	not reported	'--	'--	'--	'--	'--	0	461
3558dec7-eae3-4a41-a217-266c6a4535fb	TCGA-E2-A1LI	TCGA-BRCA	57	'--	'--	'--	'--	-21064	'--	not hispanic or latino	female	'--	'--	white	Alive	'--	1946	'--	'--	21064	'--	'--	'--	'--	M0	N1	Stage IIB	T2	6th	'--	'--	'--	'--	'--	'--	'--	'--	'--	'--	'--	'--	not reported	'--	'--	'--	'--	'--	0	3121
3558dec7-eae3-4a41-a217-266c6a4535fb	TCGA-E2-A1LI	TCGA-BRCA	57	'--	'--	'--	'--	-21064	'--	not hispanic or latino	female	'--	'--	white	Alive	'--	1946	'--	'--	21064	'--	'--	'--	'--	M0	N1	Stage IIB	T2	6th	'--	'--	'--	'--	'--	'--	'--	'--	'--	'--	'--	'--	not reported	'--	'--	'--	'--	'--	0	3121
70f34c5c-3671-44c8-9469-99f9786efec1	TCGA-D8-A1XR	TCGA-BRCA	56	'--	'--	'--	'--	-20488	'--	not hispanic or latino	female	'--	'--	white	Alive	'--	1954	'--	'--	20488	'--	'--	'--	'--	M0	N1a	Stage IIB	T2	7th	'--	'--	'--	'--	'--	'--	'--	'--	'--	'--	'--	'--	not reported	'--	'--	'--	'--	'--	0	482
70f34c5c-3671-44c8-9469-99f9786efec1	TCGA-D8-A1XR	TCGA-BRCA	56	'--	'--	'--	'--	-20488	'--	not hispanic or latino	female	'--	'--	white	Alive	'--	1954	'--	'--	20488	'--	'--	'--	'--	M0	N1a	Stage IIB	T2	7th	'--	'--	'--	'--	'--	'--	'--	'--	'--	'--	'--	'--	not reported	'--	'--	'--	'--	'--	0	482
ad01259b-d858-40bc-a6ba-0bb06e996afb	TCGA-A2-A0SV	TCGA-BRCA	63	'--	'--	'--	'--	-23126	825	not hispanic or latino	female	'--	'--	white	Dead	'--	1943	2008	'--	23126	'--	'--	'--	'--	M1	N2a	Stage IV	T2	6th	'--	'--	'--	'--	'--	'--	'--	'--	'--	'--	'--	'--	not reported	'--	'--	'--	'--	'--	0	'--
ad01259b-d858-40bc-a6ba-0bb06e996afb	TCGA-A2-A0SV	TCGA-BRCA	63	'--	'--	'--	'--	-23126	825	not hispanic or latino	female	'--	'--	white	Dead	'--	1943	2008	'--	23126	'--	'--	'--	'--	M1	N2a	Stage IV	T2	6th	'--	'--	'--	'--	'--	'--	'--	'--	'--	'--	'--	'--	not reported	'--	'--	'--	'--	'--	0	'--
8631969d-4ac6-4fe1-9db3-d47db604494a	TCGA-E9-A1R2	TCGA-BRCA	51	'--	'--	'--	'--	-18936	'--	not hispanic or latino	female	'--	'--	white	Alive	'--	1960	'--	'--	18936	'--	'--	'--	'--	MX	N3	Stage IIIC	T2	7th	'--	'--	'--	'--	'--	'--	'--	'--	'--	'--	'--	'--	not reported	'--	'--	'--	'--	'--	0	1063
8631969d-4ac6-4fe1-9db3-d47db604494a	TCGA-E9-A1R2	TCGA-BRCA	51	'--	'--	'--	'--	-18936	'--	not hispanic or latino	female	'--	'--	white	Alive	'--	1960	'--	'--	18936	'--	'--	'--	'--	MX	N3	Stage IIIC	T2	7th	'--	'--	'--	'--	'--	'--	'--	'--	'--	'--	'--	'--	not reported	'--	'--	'--	'--	'--	0	1063
281f70c5-876f-44b3-84fb-f2302f85e74c	TCGA-A8-A06Q	TCGA-BRCA	63	'--	'--	'--	'--	-23164	'--	not reported	female	'--	'--	not reported	Alive	'--	1944	'--	'--	23164	'--	'--	'--	'--	M0	N2	Stage IIIA	T3	5th	'--	'--	'--	'--	'--	'--	'--	'--	'--	'--	'--	'--	not reported	'--	'--	'--	'--	'--	0	31
281f70c5-876f-44b3-84fb-f2302f85e74c	TCGA-A8-A06Q	TCGA-BRCA	63	'--	'--	'--	'--	-23164	'--	not reported	female	'--	'--	not reported	Alive	'--	1944	'--	'--	23164	'--	'--	'--	'--	M0	N2	Stage IIIA	T3	5th	'--	'--	'--	'--	'--	'--	'--	'--	'--	'--	'--	'--	not reported	'--	'--	'--	'--	'--	0	31
5cbf0aea-ebb4-4005-bdd5-14ef2dc6826c	TCGA-A2-A0YM	TCGA-BRCA	67	'--	'--	'--	'--	-24831	'--	not hispanic or latino	female	'--	'--	white	Alive	'--	1941	'--	'--	24831	'--	'--	'--	'--	M0	N0 (i-)	Stage IIA	T2	'--	'--	'--	'--	'--	'--	'--	'--	'--	'--	'--	'--	'--	not reported	'--	'--	'--	'--	'--	0	965
5cbf0aea-ebb4-4005-bdd5-14ef2dc6826c	TCGA-A2-A0YM	TCGA-BRCA	67	'--	'--	'--	'--	-24831	'--	not hispanic or latino	female	'--	'--	white	Alive	'--	1941	'--	'--	24831	'--	'--	'--	'--	M0	N0 (i-)	Stage IIA	T2	'--	'--	'--	'--	'--	'--	'--	'--	'--	'--	'--	'--	'--	not reported	'--	'--	'--	'--	'--	0	965
2c04a2f5-321e-4dea-8e00-268325da65cb	TCGA-A8-A06T	TCGA-BRCA	75	'--	'--	'--	'--	-27393	'--	not reported	female	'--	'--	not reported	Alive	'--	1932	'--	'--	27393	'--	'--	'--	'--	M0	N1a	Stage IIIA	T3	6th	'--	'--	'--	'--	'--	'--	'--	'--	'--	'--	'--	'--	not reported	'--	'--	'--	'--	'--	0	1614
2c04a2f5-321e-4dea-8e00-268325da65cb	TCGA-A8-A06T	TCGA-BRCA	75	'--	'--	'--	'--	-27393	'--	not reported	female	'--	'--	not reported	Alive	'--	1932	'--	'--	27393	'--	'--	'--	'--	M0	N1a	Stage IIIA	T3	6th	'--	'--	'--	'--	'--	'--	'--	'--	'--	'--	'--	'--	not reported	'--	'--	'--	'--	'--	0	1614
9435447e-d65f-408b-863b-6576b1d652dd	TCGA-AO-A03N	TCGA-BRCA	59	'--	'--	'--	'--	-21816	'--	not hispanic or latino	female	'--	'--	white	Alive	'--	1947	'--	'--	21816	'--	'--	'--	'--	M0	N1a	Stage IIB	T2	6th	'--	'--	'--	'--	'--	'--	'--	'--	'--	'--	'--	'--	not reported	'--	'--	'--	'--	'--	0	2031
9435447e-d65f-408b-863b-6576b1d652dd	TCGA-AO-A03N	TCGA-BRCA	59	'--	'--	'--	'--	-21816	'--	not hispanic or latino	female	'--	'--	white	Alive	'--	1947	'--	'--	21816	'--	'--	'--	'--	M0	N1a	Stage IIB	T2	6th	'--	'--	'--	'--	'--	'--	'--	'--	'--	'--	'--	'--	not reported	'--	'--	'--	'--	'--	0	2031
8360cec6-daf6-41c9-9a4f-7fc03c958dcc	TCGA-OL-A5RY	TCGA-BRCA	52	'--	'--	'--	'--	-19216	'--	not reported	female	'--	'--	black or african american	Alive	'--	1959	'--	'--	19216	'--	'--	'--	'--	MX	N1	Stage IIA	T1c	7th	'--	'--	'--	'--	'--	'--	'--	'--	'--	'--	'--	'--	not reported	'--	'--	'--	'--	'--	0	752
8360cec6-daf6-41c9-9a4f-7fc03c958dcc	TCGA-OL-A5RY	TCGA-BRCA	52	'--	'--	'--	'--	-19216	'--	not reported	female	'--	'--	black or african american	Alive	'--	1959	'--	'--	19216	'--	'--	'--	'--	MX	N1	Stage IIA	T1c	7th	'--	'--	'--	'--	'--	'--	'--	'--	'--	'--	'--	'--	not reported	'--	'--	'--	'--	'--	0	752
f39edd06-1016-4e8e-a42e-12f7e699ddc5	TCGA-A8-A091	TCGA-BRCA	61	'--	'--	'--	'--	-22554	'--	not reported	female	'--	'--	not reported	Alive	'--	1947	'--	'--	22554	'--	'--	'--	'--	M0	N0	Stage IIA	T2	6th	'--	'--	'--	'--	'--	'--	'--	'--	'--	'--	'--	'--	not reported	'--	'--	'--	'--	'--	0	1004
f39edd06-1016-4e8e-a42e-12f7e699ddc5	TCGA-A8-A091	TCGA-BRCA	61	'--	'--	'--	'--	-22554	'--	not reported	female	'--	'--	not reported	Alive	'--	1947	'--	'--	22554	'--	'--	'--	'--	M0	N0	Stage IIA	T2	6th	'--	'--	'--	'--	'--	'--	'--	'--	'--	'--	'--	'--	not reported	'--	'--	'--	'--	'--	0	1004
09765b0a-94f6-47d2-af56-93368084ac3a	TCGA-A7-A0CD	TCGA-BRCA	66	'--	'--	'--	'--	-24242	'--	not hispanic or latino	female	'--	'--	white	Alive	'--	1943	'--	'--	24242	'--	'--	'--	'--	M0	N0	Stage I	T1	6th	'--	'--	'--	'--	'--	'--	'--	'--	'--	'--	'--	'--	not reported	'--	'--	'--	'--	'--	0	1165
09765b0a-94f6-47d2-af56-93368084ac3a	TCGA-A7-A0CD	TCGA-BRCA	66	'--	'--	'--	'--	-24242	'--	not hispanic or latino	female	'--	'--	white	Alive	'--	1943	'--	'--	24242	'--	'--	'--	'--	M0	N0	Stage I	T1	6th	'--	'--	'--	'--	'--	'--	'--	'--	'--	'--	'--	'--	not reported	'--	'--	'--	'--	'--	0	1165
33fe5833-d7a0-43d7-a03d-56985ea448a6	TCGA-GI-A2C8	TCGA-BRCA	63	'--	'--	'--	'--	-23103	'--	not hispanic or latino	female	'--	'--	white	Alive	'--	1941	'--	'--	23103	'--	'--	'--	'--	MX	N0	Stage IIIB	T4b	6th	'--	'--	'--	'--	'--	'--	'--	'--	'--	'--	'--	'--	not reported	'--	'--	'--	'--	'--	0	225
33fe5833-d7a0-43d7-a03d-56985ea448a6	TCGA-GI-A2C8	TCGA-BRCA	63	'--	'--	'--	'--	-23103	'--	not hispanic or latino	female	'--	'--	white	Alive	'--	1941	'--	'--	23103	'--	'--	'--	'--	MX	N0	Stage IIIB	T4b	6th	'--	'--	'--	'--	'--	'--	'--	'--	'--	'--	'--	'--	not reported	'--	'--	'--	'--	'--	0	225
3f56d67f-5a9c-4353-9408-e7f60eb6477b	TCGA-LL-A442	TCGA-BRCA	56	'--	'--	'--	'--	-20495	'--	not hispanic or latino	female	'--	'--	black or african american	Alive	'--	1956	'--	'--	20495	'--	'--	'--	'--	MX	N0 (i-)	Stage IIA	T2	7th	'--	'--	'--	'--	'--	'--	'--	'--	'--	'--	'--	'--	not reported	'--	'--	'--	'--	'--	0	889
3f56d67f-5a9c-4353-9408-e7f60eb6477b	TCGA-LL-A442	TCGA-BRCA	56	'--	'--	'--	'--	-20495	'--	not hispanic or latino	female	'--	'--	black or african american	Alive	'--	1956	'--	'--	20495	'--	'--	'--	'--	MX	N0 (i-)	Stage IIA	T2	7th	'--	'--	'--	'--	'--	'--	'--	'--	'--	'--	'--	'--	not reported	'--	'--	'--	'--	'--	0	889
0b23b5fe-6c7e-4297-bc55-f93fcb830ac4	TCGA-D8-A27R	TCGA-BRCA	41	'--	'--	'--	'--	-15122	'--	not hispanic or latino	female	'--	'--	white	Alive	'--	1970	'--	'--	15122	'--	'--	'--	'--	M0	N3a	Stage IIIC	T2	7th	'--	'--	'--	'--	'--	'--	'--	'--	'--	'--	'--	'--	not reported	'--	'--	'--	'--	'--	0	307
0b23b5fe-6c7e-4297-bc55-f93fcb830ac4	TCGA-D8-A27R	TCGA-BRCA	41	'--	'--	'--	'--	-15122	'--	not hispanic or latino	female	'--	'--	white	Alive	'--	1970	'--	'--	15122	'--	'--	'--	'--	M0	N3a	Stage IIIC	T2	7th	'--	'--	'--	'--	'--	'--	'--	'--	'--	'--	'--	'--	not reported	'--	'--	'--	'--	'--	0	307
56033839-35d5-4d72-8b8c-400cb345263d	TCGA-E9-A22G	TCGA-BRCA	47	'--	'--	'--	'--	-17300	'--	not hispanic or latino	female	'--	'--	white	Alive	'--	1964	'--	'--	17300	'--	'--	'--	'--	M0	N0	Stage IIA	T2	7th	'--	'--	'--	'--	'--	'--	'--	'--	'--	'--	'--	'--	not reported	'--	'--	'--	'--	'--	0	1239
56033839-35d5-4d72-8b8c-400cb345263d	TCGA-E9-A22G	TCGA-BRCA	47	'--	'--	'--	'--	-17300	'--	not hispanic or latino	female	'--	'--	white	Alive	'--	1964	'--	'--	17300	'--	'--	'--	'--	M0	N0	Stage IIA	T2	7th	'--	'--	'--	'--	'--	'--	'--	'--	'--	'--	'--	'--	not reported	'--	'--	'--	'--	'--	0	1239
14b95463-2108-4921-afc2-e29eef52b18f	TCGA-A2-A0YT	TCGA-BRCA	56	'--	'--	'--	'--	-20482	723	not hispanic or latino	female	'--	'--	white	Dead	'--	1952	2009	'--	20482	'--	'--	'--	'--	M0	N2a	Stage IIIB	T4b	'--	'--	'--	'--	'--	'--	'--	'--	'--	'--	'--	'--	'--	not reported	'--	'--	'--	'--	'--	0	'--
14b95463-2108-4921-afc2-e29eef52b18f	TCGA-A2-A0YT	TCGA-BRCA	56	'--	'--	'--	'--	-20482	723	not hispanic or latino	female	'--	'--	white	Dead	'--	1952	2009	'--	20482	'--	'--	'--	'--	M0	N2a	Stage IIIB	T4b	'--	'--	'--	'--	'--	'--	'--	'--	'--	'--	'--	'--	'--	not reported	'--	'--	'--	'--	'--	0	'--
0d146997-cfdc-4587-888c-e876fc455c80	TCGA-A2-A4RW	TCGA-BRCA	49	'--	'--	'--	'--	-18060	'--	not hispanic or latino	female	'--	'--	white	Alive	'--	1962	'--	'--	18060	'--	'--	'--	'--	M0	N3a	Stage IIIC	T2	7th	'--	'--	'--	'--	'--	'--	'--	'--	'--	'--	'--	'--	not reported	'--	'--	'--	'--	'--	0	222
0d146997-cfdc-4587-888c-e876fc455c80	TCGA-A2-A4RW	TCGA-BRCA	49	'--	'--	'--	'--	-18060	'--	not hispanic or latino	female	'--	'--	white	Alive	'--	1962	'--	'--	18060	'--	'--	'--	'--	M0	N3a	Stage IIIC	T2	7th	'--	'--	'--	'--	'--	'--	'--	'--	'--	'--	'--	'--	not reported	'--	'--	'--	'--	'--	0	222
7317e605-93ba-49a9-8743-20613b02767a	TCGA-E2-A1LE	TCGA-BRCA	71	'--	'--	'--	'--	-26239	879	not hispanic or latino	female	'--	'--	white	Dead	'--	1937	2010	'--	26239	'--	'--	'--	'--	M0	N3a	Stage IIIC	T2	6th	'--	'--	'--	'--	'--	'--	'--	'--	'--	'--	'--	'--	not reported	'--	'--	'--	'--	'--	0	'--
7317e605-93ba-49a9-8743-20613b02767a	TCGA-E2-A1LE	TCGA-BRCA	71	'--	'--	'--	'--	-26239	879	not hispanic or latino	female	'--	'--	white	Dead	'--	1937	2010	'--	26239	'--	'--	'--	'--	M0	N3a	Stage IIIC	T2	6th	'--	'--	'--	'--	'--	'--	'--	'--	'--	'--	'--	'--	not reported	'--	'--	'--	'--	'--	0	'--
6e7d5ec6-a469-467c-b748-237353c23416	TCGA-3C-AAAU	TCGA-BRCA	55	'--	'--	'--	'--	-20211	'--	not hispanic or latino	female	'--	'--	white	Alive	'--	1949	'--	'--	20211	'--	'--	'--	'--	MX	NX	Stage X	TX	6th	'--	'--	'--	'--	'--	'--	'--	'--	'--	'--	'--	'--	not reported	'--	'--	'--	'--	'--	0	4047
6e7d5ec6-a469-467c-b748-237353c23416	TCGA-3C-AAAU	TCGA-BRCA	55	'--	'--	'--	'--	-20211	'--	not hispanic or latino	female	'--	'--	white	Alive	'--	1949	'--	'--	20211	'--	'--	'--	'--	MX	NX	Stage X	TX	6th	'--	'--	'--	'--	'--	'--	'--	'--	'--	'--	'--	'--	not reported	'--	'--	'--	'--	'--	0	4047
34126cd5-cc38-4198-8582-c14fb5db7acb	TCGA-OL-A6VQ	TCGA-BRCA	49	'--	'--	'--	'--	-18151	'--	not hispanic or latino	female	'--	'--	white	Alive	'--	1963	'--	'--	18151	'--	'--	'--	'--	MX	N0	Stage IIA	T2	7th	'--	'--	'--	'--	'--	'--	'--	'--	'--	'--	'--	'--	not reported	'--	'--	'--	'--	'--	0	600
34126cd5-cc38-4198-8582-c14fb5db7acb	TCGA-OL-A6VQ	TCGA-BRCA	49	'--	'--	'--	'--	-18151	'--	not hispanic or latino	female	'--	'--	white	Alive	'--	1963	'--	'--	18151	'--	'--	'--	'--	MX	N0	Stage IIA	T2	7th	'--	'--	'--	'--	'--	'--	'--	'--	'--	'--	'--	'--	not reported	'--	'--	'--	'--	'--	0	600
7588a286-6935-424a-bc5f-92e24c83eb37	TCGA-B6-A0WV	TCGA-BRCA	67	'--	'--	'--	'--	-24803	2417	not hispanic or latino	female	'--	'--	white	Dead	'--	1928	2001	'--	24803	'--	'--	'--	'--	M0	N1b	Stage IIB	T2	4th	'--	'--	'--	'--	'--	'--	'--	'--	'--	'--	'--	'--	not reported	'--	'--	'--	'--	'--	0	'--
7588a286-6935-424a-bc5f-92e24c83eb37	TCGA-B6-A0WV	TCGA-BRCA	67	'--	'--	'--	'--	-24803	2417	not hispanic or latino	female	'--	'--	white	Dead	'--	1928	2001	'--	24803	'--	'--	'--	'--	M0	N1b	Stage IIB	T2	4th	'--	'--	'--	'--	'--	'--	'--	'--	'--	'--	'--	'--	not reported	'--	'--	'--	'--	'--	0	'--
0bf6e772-1aa1-4f54-9a50-c1414e2f22f3	TCGA-AR-A2LM	TCGA-BRCA	49	'--	'--	'--	'--	-18053	'--	not hispanic or latino	female	'--	'--	white	Alive	'--	1958	'--	'--	18053	'--	'--	'--	'--	M0	N1	Stage II	T1	6th	'--	'--	'--	'--	'--	'--	'--	'--	'--	'--	'--	'--	not reported	'--	'--	'--	'--	'--	0	1935
0bf6e772-1aa1-4f54-9a50-c1414e2f22f3	TCGA-AR-A2LM	TCGA-BRCA	49	'--	'--	'--	'--	-18053	'--	not hispanic or latino	female	'--	'--	white	Alive	'--	1958	'--	'--	18053	'--	'--	'--	'--	M0	N1	Stage II	T1	6th	'--	'--	'--	'--	'--	'--	'--	'--	'--	'--	'--	'--	not reported	'--	'--	'--	'--	'--	0	1935
f7ab565c-83b5-4988-b9be-8a46f65dca8c	TCGA-D8-A1JJ	TCGA-BRCA	54	'--	'--	'--	'--	-19966	'--	not hispanic or latino	female	'--	'--	white	Alive	'--	1956	'--	'--	19966	'--	'--	'--	'--	M0	N0	Stage IIA	T2	7th	'--	'--	'--	'--	'--	'--	'--	'--	'--	'--	'--	'--	not reported	'--	'--	'--	'--	'--	0	611
f7ab565c-83b5-4988-b9be-8a46f65dca8c	TCGA-D8-A1JJ	TCGA-BRCA	54	'--	'--	'--	'--	-19966	'--	not hispanic or latino	female	'--	'--	white	Alive	'--	1956	'--	'--	19966	'--	'--	'--	'--	M0	N0	Stage IIA	T2	7th	'--	'--	'--	'--	'--	'--	'--	'--	'--	'--	'--	'--	not reported	'--	'--	'--	'--	'--	0	611
670f5022-5066-48f1-8472-5670129a1e0f	TCGA-A2-A0EP	TCGA-BRCA	56	'--	'--	'--	'--	-20585	'--	not hispanic or latino	female	'--	'--	white	Alive	'--	1948	'--	'--	20585	'--	'--	'--	'--	M0	N0 (i+)	Stage I	T1	6th	'--	'--	'--	'--	'--	'--	'--	'--	'--	'--	'--	'--	not reported	'--	'--	'--	'--	'--	0	3603
670f5022-5066-48f1-8472-5670129a1e0f	TCGA-A2-A0EP	TCGA-BRCA	56	'--	'--	'--	'--	-20585	'--	not hispanic or latino	female	'--	'--	white	Alive	'--	1948	'--	'--	20585	'--	'--	'--	'--	M0	N0 (i+)	Stage I	T1	6th	'--	'--	'--	'--	'--	'--	'--	'--	'--	'--	'--	'--	not reported	'--	'--	'--	'--	'--	0	3603
bc0bc70f-c6cf-4dbc-9dc3-8b7bc5f381a4	TCGA-E2-A1IG	TCGA-BRCA	45	'--	'--	'--	'--	-16757	'--	not hispanic or latino	female	'--	'--	white	Alive	'--	1964	'--	'--	16757	'--	'--	'--	'--	M0	N1mi	Stage IIB	T2	6th	'--	'--	'--	'--	'--	'--	'--	'--	'--	'--	'--	'--	not reported	'--	'--	'--	'--	'--	0	2140
bc0bc70f-c6cf-4dbc-9dc3-8b7bc5f381a4	TCGA-E2-A1IG	TCGA-BRCA	45	'--	'--	'--	'--	-16757	'--	not hispanic or latino	female	'--	'--	white	Alive	'--	1964	'--	'--	16757	'--	'--	'--	'--	M0	N1mi	Stage IIB	T2	6th	'--	'--	'--	'--	'--	'--	'--	'--	'--	'--	'--	'--	not reported	'--	'--	'--	'--	'--	0	2140
4f04bd10-9902-4a23-b15d-4f4409d79499	TCGA-E2-A108	TCGA-BRCA	64	'--	'--	'--	'--	-23530	'--	not hispanic or latino	female	'--	'--	white	Alive	'--	1945	'--	'--	23530	'--	'--	'--	'--	M0	N2a	Stage IIIA	T2	6th	'--	'--	'--	'--	'--	'--	'--	'--	'--	'--	'--	'--	not reported	'--	'--	'--	'--	'--	0	837
4f04bd10-9902-4a23-b15d-4f4409d79499	TCGA-E2-A108	TCGA-BRCA	64	'--	'--	'--	'--	-23530	'--	not hispanic or latino	female	'--	'--	white	Alive	'--	1945	'--	'--	23530	'--	'--	'--	'--	M0	N2a	Stage IIIA	T2	6th	'--	'--	'--	'--	'--	'--	'--	'--	'--	'--	'--	'--	not reported	'--	'--	'--	'--	'--	0	837
d2694b09-7844-4496-865c-5d3d8cd03330	TCGA-D8-A1XB	TCGA-BRCA	62	'--	'--	'--	'--	-22976	'--	not hispanic or latino	female	'--	'--	white	Alive	'--	1948	'--	'--	22976	'--	'--	'--	'--	M0	N1a	Stage IIB	T2	7th	'--	'--	'--	'--	'--	'--	'--	'--	'--	'--	'--	'--	not reported	'--	'--	'--	'--	'--	0	552
d2694b09-7844-4496-865c-5d3d8cd03330	TCGA-D8-A1XB	TCGA-BRCA	62	'--	'--	'--	'--	-22976	'--	not hispanic or latino	female	'--	'--	white	Alive	'--	1948	'--	'--	22976	'--	'--	'--	'--	M0	N1a	Stage IIB	T2	7th	'--	'--	'--	'--	'--	'--	'--	'--	'--	'--	'--	'--	not reported	'--	'--	'--	'--	'--	0	552
6af6d256-a753-46d2-b611-e4094ff265aa	TCGA-LL-A9Q3	TCGA-BRCA	69	'--	'--	'--	'--	-25477	'--	not hispanic or latino	female	'--	'--	white	Alive	'--	1944	'--	'--	25477	'--	'--	'--	'--	MX	N3a	Stage IIIC	T3	7th	'--	'--	'--	'--	'--	'--	'--	'--	'--	'--	'--	'--	not reported	'--	'--	'--	'--	'--	0	532
6af6d256-a753-46d2-b611-e4094ff265aa	TCGA-LL-A9Q3	TCGA-BRCA	69	'--	'--	'--	'--	-25477	'--	not hispanic or latino	female	'--	'--	white	Alive	'--	1944	'--	'--	25477	'--	'--	'--	'--	MX	N3a	Stage IIIC	T3	7th	'--	'--	'--	'--	'--	'--	'--	'--	'--	'--	'--	'--	not reported	'--	'--	'--	'--	'--	0	532
3c8b5af9-c34d-43c2-b8c9-39ea11e44fa6	TCGA-BH-A1FD	TCGA-BRCA	68	'--	'--	'--	'--	-24940	1009	not hispanic or latino	female	'--	'--	white	Dead	'--	1930	2000	'--	24940	'--	'--	'--	'--	M0	N0	Stage I	T1c	5th	'--	'--	'--	'--	'--	'--	'--	'--	'--	'--	'--	'--	not reported	'--	'--	'--	'--	'--	0	'--
3c8b5af9-c34d-43c2-b8c9-39ea11e44fa6	TCGA-BH-A1FD	TCGA-BRCA	68	'--	'--	'--	'--	-24940	1009	not hispanic or latino	female	'--	'--	white	Dead	'--	1930	2000	'--	24940	'--	'--	'--	'--	M0	N0	Stage I	T1c	5th	'--	'--	'--	'--	'--	'--	'--	'--	'--	'--	'--	'--	not reported	'--	'--	'--	'--	'--	0	'--
01f50abf-fc15-446e-9d07-edeecc545a32	TCGA-E2-A155	TCGA-BRCA	58	'--	'--	'--	'--	-21348	'--	not hispanic or latino	female	'--	'--	white	Alive	'--	1951	'--	'--	21348	'--	'--	'--	'--	M0	N1a	Stage IIB	T2	6th	'--	'--	'--	'--	'--	'--	'--	'--	'--	'--	'--	'--	not reported	'--	'--	'--	'--	'--	0	640
01f50abf-fc15-446e-9d07-edeecc545a32	TCGA-E2-A155	TCGA-BRCA	58	'--	'--	'--	'--	-21348	'--	not hispanic or latino	female	'--	'--	white	Alive	'--	1951	'--	'--	21348	'--	'--	'--	'--	M0	N1a	Stage IIB	T2	6th	'--	'--	'--	'--	'--	'--	'--	'--	'--	'--	'--	'--	not reported	'--	'--	'--	'--	'--	0	640
f1692f4b-ce1b-4fc5-ac55-1022ecae0d1e	TCGA-C8-A134	TCGA-BRCA	52	'--	'--	'--	'--	-19010	'--	not hispanic or latino	female	'--	'--	asian	Alive	'--	1958	'--	'--	19010	'--	'--	'--	'--	M0	N0	Stage IIA	T2	6th	'--	'--	'--	'--	'--	'--	'--	'--	'--	'--	'--	'--	not reported	'--	'--	'--	'--	'--	0	383
f1692f4b-ce1b-4fc5-ac55-1022ecae0d1e	TCGA-C8-A134	TCGA-BRCA	52	'--	'--	'--	'--	-19010	'--	not hispanic or latino	female	'--	'--	asian	Alive	'--	1958	'--	'--	19010	'--	'--	'--	'--	M0	N0	Stage IIA	T2	6th	'--	'--	'--	'--	'--	'--	'--	'--	'--	'--	'--	'--	not reported	'--	'--	'--	'--	'--	0	383
e666081b-caaf-4e8b-9446-807be71201a5	TCGA-BH-A0HA	TCGA-BRCA	31	'--	'--	'--	'--	-11379	'--	not hispanic or latino	female	'--	'--	white	Alive	'--	1977	'--	'--	11379	'--	'--	'--	'--	M0	N0 (i-)	Stage I	T1c	6th	'--	'--	'--	'--	'--	'--	'--	'--	'--	'--	'--	'--	not reported	'--	'--	'--	'--	'--	0	1611
e666081b-caaf-4e8b-9446-807be71201a5	TCGA-BH-A0HA	TCGA-BRCA	31	'--	'--	'--	'--	-11379	'--	not hispanic or latino	female	'--	'--	white	Alive	'--	1977	'--	'--	11379	'--	'--	'--	'--	M0	N0 (i-)	Stage I	T1c	6th	'--	'--	'--	'--	'--	'--	'--	'--	'--	'--	'--	'--	not reported	'--	'--	'--	'--	'--	0	1611
8e54232d-d8bb-4612-8b0e-4feb076a60f9	TCGA-A2-A0CO	TCGA-BRCA	85	'--	'--	'--	'--	-31404	1468	not hispanic or latino	female	'--	'--	white	Dead	'--	1917	'--	'--	31404	'--	'--	'--	'--	M0	N0	Stage IIB	T3	7th	'--	'--	'--	'--	'--	'--	'--	'--	'--	'--	'--	'--	not reported	'--	'--	'--	'--	'--	0	1468
8e54232d-d8bb-4612-8b0e-4feb076a60f9	TCGA-A2-A0CO	TCGA-BRCA	85	'--	'--	'--	'--	-31404	1468	not hispanic or latino	female	'--	'--	white	Dead	'--	1917	'--	'--	31404	'--	'--	'--	'--	M0	N0	Stage IIB	T3	7th	'--	'--	'--	'--	'--	'--	'--	'--	'--	'--	'--	'--	not reported	'--	'--	'--	'--	'--	0	1468
9e894662-b718-40f8-8899-b5e036cfbd76	TCGA-AN-A0AK	TCGA-BRCA	76	'--	'--	'--	'--	-27977	'--	not hispanic or latino	female	'--	'--	white	Alive	'--	1934	'--	'--	27977	'--	'--	'--	'--	M0	N0	Stage IIA	T2	'--	'--	'--	'--	'--	'--	'--	'--	'--	'--	'--	'--	'--	not reported	'--	'--	'--	'--	'--	0	224
9e894662-b718-40f8-8899-b5e036cfbd76	TCGA-AN-A0AK	TCGA-BRCA	76	'--	'--	'--	'--	-27977	'--	not hispanic or latino	female	'--	'--	white	Alive	'--	1934	'--	'--	27977	'--	'--	'--	'--	M0	N0	Stage IIA	T2	'--	'--	'--	'--	'--	'--	'--	'--	'--	'--	'--	'--	'--	not reported	'--	'--	'--	'--	'--	0	224
4e6edfe6-adcb-4c12-8ff4-38a79f5887e8	TCGA-B6-A0X5	TCGA-BRCA	61	'--	'--	'--	'--	-22380	2097	not hispanic or latino	female	'--	'--	black or african american	Dead	'--	1934	2000	'--	22380	'--	'--	'--	'--	M0	N1b	Stage IIB	T2	4th	'--	'--	'--	'--	'--	'--	'--	'--	'--	'--	'--	'--	not reported	'--	'--	'--	'--	'--	0	'--
4e6edfe6-adcb-4c12-8ff4-38a79f5887e8	TCGA-B6-A0X5	TCGA-BRCA	61	'--	'--	'--	'--	-22380	2097	not hispanic or latino	female	'--	'--	black or african american	Dead	'--	1934	2000	'--	22380	'--	'--	'--	'--	M0	N1b	Stage IIB	T2	4th	'--	'--	'--	'--	'--	'--	'--	'--	'--	'--	'--	'--	not reported	'--	'--	'--	'--	'--	0	'--
2b22db1d-54a1-4b9e-a86e-a174cf51d95c	TCGA-BH-A0BS	TCGA-BRCA	55	'--	'--	'--	'--	-20374	'--	not hispanic or latino	female	'--	'--	white	Alive	'--	1952	'--	'--	20374	'--	'--	'--	'--	M0	N1c	Stage IIIA	T3	6th	'--	'--	'--	'--	'--	'--	'--	'--	'--	'--	'--	'--	not reported	'--	'--	'--	'--	'--	0	2612
2b22db1d-54a1-4b9e-a86e-a174cf51d95c	TCGA-BH-A0BS	TCGA-BRCA	55	'--	'--	'--	'--	-20374	'--	not hispanic or latino	female	'--	'--	white	Alive	'--	1952	'--	'--	20374	'--	'--	'--	'--	M0	N1c	Stage IIIA	T3	6th	'--	'--	'--	'--	'--	'--	'--	'--	'--	'--	'--	'--	not reported	'--	'--	'--	'--	'--	0	2612
e3fcbf94-d3ef-4a37-aa45-5297f96af9eb	TCGA-AR-A2LE	TCGA-BRCA	69	'--	'--	'--	'--	-25499	'--	not hispanic or latino	female	'--	'--	white	Alive	'--	1932	'--	'--	25499	'--	'--	'--	'--	M0	N0	Stage I	T1	5th	'--	'--	'--	'--	'--	'--	'--	'--	'--	'--	'--	'--	not reported	'--	'--	'--	'--	'--	0	5062
e3fcbf94-d3ef-4a37-aa45-5297f96af9eb	TCGA-AR-A2LE	TCGA-BRCA	69	'--	'--	'--	'--	-25499	'--	not hispanic or latino	female	'--	'--	white	Alive	'--	1932	'--	'--	25499	'--	'--	'--	'--	M0	N0	Stage I	T1	5th	'--	'--	'--	'--	'--	'--	'--	'--	'--	'--	'--	'--	not reported	'--	'--	'--	'--	'--	0	5062
972447aa-4332-47e7-bddd-2eb699dbb664	TCGA-AR-A0TS	TCGA-BRCA	46	'--	'--	'--	'--	-17141	'--	not hispanic or latino	female	'--	'--	white	Alive	'--	1960	'--	'--	17141	'--	'--	'--	'--	M0	N1	Stage IIB	T2	6th	'--	'--	'--	'--	'--	'--	'--	'--	'--	'--	'--	'--	not reported	'--	'--	'--	'--	'--	0	2558
972447aa-4332-47e7-bddd-2eb699dbb664	TCGA-AR-A0TS	TCGA-BRCA	46	'--	'--	'--	'--	-17141	'--	not hispanic or latino	female	'--	'--	white	Alive	'--	1960	'--	'--	17141	'--	'--	'--	'--	M0	N1	Stage IIB	T2	6th	'--	'--	'--	'--	'--	'--	'--	'--	'--	'--	'--	'--	not reported	'--	'--	'--	'--	'--	0	2558
9e3de467-fb0d-4021-89f8-b34968a7c7bc	TCGA-AR-A24T	TCGA-BRCA	46	'--	'--	'--	'--	-17135	'--	not hispanic or latino	female	'--	'--	white	Alive	'--	1960	'--	'--	17135	'--	'--	'--	'--	M0	N3	Stage IIIC	T3	6th	'--	'--	'--	'--	'--	'--	'--	'--	'--	'--	'--	'--	not reported	'--	'--	'--	'--	'--	0	3202
9e3de467-fb0d-4021-89f8-b34968a7c7bc	TCGA-AR-A24T	TCGA-BRCA	46	'--	'--	'--	'--	-17135	'--	not hispanic or latino	female	'--	'--	white	Alive	'--	1960	'--	'--	17135	'--	'--	'--	'--	M0	N3	Stage IIIC	T3	6th	'--	'--	'--	'--	'--	'--	'--	'--	'--	'--	'--	'--	not reported	'--	'--	'--	'--	'--	0	3202
06ef6e83-5583-45b9-a0bd-edea68943083	TCGA-E2-A572	TCGA-BRCA	72	'--	'--	'--	'--	-26399	'--	not hispanic or latino	female	'--	'--	black or african american	Alive	'--	1939	'--	'--	26399	'--	'--	'--	'--	M0	N2	Stage IIIA	T2	7th	'--	'--	'--	'--	'--	'--	'--	'--	'--	'--	'--	'--	not reported	'--	'--	'--	'--	'--	0	1208
06ef6e83-5583-45b9-a0bd-edea68943083	TCGA-E2-A572	TCGA-BRCA	72	'--	'--	'--	'--	-26399	'--	not hispanic or latino	female	'--	'--	black or african american	Alive	'--	1939	'--	'--	26399	'--	'--	'--	'--	M0	N2	Stage IIIA	T2	7th	'--	'--	'--	'--	'--	'--	'--	'--	'--	'--	'--	'--	not reported	'--	'--	'--	'--	'--	0	1208
76099beb-0abe-4b56-8b4e-e4485e0402e6	TCGA-PE-A5DC	TCGA-BRCA	72	'--	'--	'--	'--	-26514	1430	not hispanic or latino	female	'--	'--	white	Dead	'--	1933	2008	'--	26514	'--	'--	'--	'--	M0	N2a	Stage IIIA	T2	6th	'--	'--	'--	'--	'--	'--	'--	'--	'--	'--	'--	'--	not reported	'--	'--	'--	'--	'--	0	'--
76099beb-0abe-4b56-8b4e-e4485e0402e6	TCGA-PE-A5DC	TCGA-BRCA	72	'--	'--	'--	'--	-26514	1430	not hispanic or latino	female	'--	'--	white	Dead	'--	1933	2008	'--	26514	'--	'--	'--	'--	M0	N2a	Stage IIIA	T2	6th	'--	'--	'--	'--	'--	'--	'--	'--	'--	'--	'--	'--	not reported	'--	'--	'--	'--	'--	0	'--
32861b48-83f5-43a3-bb54-45215ad2c5d6	TCGA-BH-A28Q	TCGA-BRCA	46	'--	'--	'--	'--	-16882	'--	not hispanic or latino	female	'--	'--	white	Alive	'--	1964	'--	'--	16882	'--	'--	'--	'--	M0	N1a	Stage IIB	T2	7th	'--	'--	'--	'--	'--	'--	'--	'--	'--	'--	'--	'--	not reported	'--	'--	'--	'--	'--	0	1119
32861b48-83f5-43a3-bb54-45215ad2c5d6	TCGA-BH-A28Q	TCGA-BRCA	46	'--	'--	'--	'--	-16882	'--	not hispanic or latino	female	'--	'--	white	Alive	'--	1964	'--	'--	16882	'--	'--	'--	'--	M0	N1a	Stage IIB	T2	7th	'--	'--	'--	'--	'--	'--	'--	'--	'--	'--	'--	'--	not reported	'--	'--	'--	'--	'--	0	1119
4d0fec97-e024-4608-a0cc-426a3decc7b1	TCGA-AR-A252	TCGA-BRCA	50	'--	'--	'--	'--	-18611	'--	not hispanic or latino	female	'--	'--	white	Alive	'--	1957	'--	'--	18611	'--	'--	'--	'--	M0	N0	Stage I	T1	6th	'--	'--	'--	'--	'--	'--	'--	'--	'--	'--	'--	'--	not reported	'--	'--	'--	'--	'--	0	2838
4d0fec97-e024-4608-a0cc-426a3decc7b1	TCGA-AR-A252	TCGA-BRCA	50	'--	'--	'--	'--	-18611	'--	not hispanic or latino	female	'--	'--	white	Alive	'--	1957	'--	'--	18611	'--	'--	'--	'--	M0	N0	Stage I	T1	6th	'--	'--	'--	'--	'--	'--	'--	'--	'--	'--	'--	'--	not reported	'--	'--	'--	'--	'--	0	2838
27ba717a-5cd8-440a-9345-4ae086f6efca	TCGA-BH-A0DI	TCGA-BRCA	63	'--	'--	'--	'--	-23327	'--	not hispanic or latino	female	'--	'--	white	Alive	'--	1946	'--	'--	23327	'--	'--	'--	'--	M0	N1a	Stage IIB	T2	6th	'--	'--	'--	'--	'--	'--	'--	'--	'--	'--	'--	'--	not reported	'--	'--	'--	'--	'--	0	912
27ba717a-5cd8-440a-9345-4ae086f6efca	TCGA-BH-A0DI	TCGA-BRCA	63	'--	'--	'--	'--	-23327	'--	not hispanic or latino	female	'--	'--	white	Alive	'--	1946	'--	'--	23327	'--	'--	'--	'--	M0	N1a	Stage IIB	T2	6th	'--	'--	'--	'--	'--	'--	'--	'--	'--	'--	'--	'--	not reported	'--	'--	'--	'--	'--	0	912
af577366-0258-49e7-b6af-e70056c081a4	TCGA-E9-A1NA	TCGA-BRCA	58	'--	'--	'--	'--	-21397	'--	not hispanic or latino	female	'--	'--	white	Alive	'--	1953	'--	'--	21397	'--	'--	'--	'--	M0	N0	Stage IIA	T2	7th	'--	'--	'--	'--	'--	'--	'--	'--	'--	'--	'--	'--	not reported	'--	'--	'--	'--	'--	0	1112
af577366-0258-49e7-b6af-e70056c081a4	TCGA-E9-A1NA	TCGA-BRCA	58	'--	'--	'--	'--	-21397	'--	not hispanic or latino	female	'--	'--	white	Alive	'--	1953	'--	'--	21397	'--	'--	'--	'--	M0	N0	Stage IIA	T2	7th	'--	'--	'--	'--	'--	'--	'--	'--	'--	'--	'--	'--	not reported	'--	'--	'--	'--	'--	0	1112
752f4773-5a12-4485-a1f6-896e148ddf4d	TCGA-D8-A1JP	TCGA-BRCA	73	'--	'--	'--	'--	-26862	'--	not hispanic or latino	female	'--	'--	white	Alive	'--	1937	'--	'--	26862	'--	'--	'--	'--	M0	N0	Stage IA	T1c	7th	'--	'--	'--	'--	'--	'--	'--	'--	'--	'--	'--	'--	not reported	'--	'--	'--	'--	'--	0	639
752f4773-5a12-4485-a1f6-896e148ddf4d	TCGA-D8-A1JP	TCGA-BRCA	73	'--	'--	'--	'--	-26862	'--	not hispanic or latino	female	'--	'--	white	Alive	'--	1937	'--	'--	26862	'--	'--	'--	'--	M0	N0	Stage IA	T1c	7th	'--	'--	'--	'--	'--	'--	'--	'--	'--	'--	'--	'--	not reported	'--	'--	'--	'--	'--	0	639
6bc4c56d-aac5-49a2-9913-9538d06d898f	TCGA-A8-A06U	TCGA-BRCA	80	'--	'--	'--	'--	-29525	883	not reported	female	'--	'--	not reported	Dead	'--	1928	2010	'--	29525	'--	'--	'--	'--	M0	N1a	Stage IIB	T2	6th	'--	'--	'--	'--	'--	'--	'--	'--	'--	'--	'--	'--	not reported	'--	'--	'--	'--	'--	0	'--
6bc4c56d-aac5-49a2-9913-9538d06d898f	TCGA-A8-A06U	TCGA-BRCA	80	'--	'--	'--	'--	-29525	883	not reported	female	'--	'--	not reported	Dead	'--	1928	2010	'--	29525	'--	'--	'--	'--	M0	N1a	Stage IIB	T2	6th	'--	'--	'--	'--	'--	'--	'--	'--	'--	'--	'--	'--	not reported	'--	'--	'--	'--	'--	0	'--
3fc3755d-a3f8-4e2c-813f-ff124f2a75c1	TCGA-A2-A259	TCGA-BRCA	70	'--	'--	'--	'--	-25666	'--	not hispanic or latino	female	'--	'--	black or african american	Alive	'--	1937	'--	'--	25666	'--	'--	'--	'--	M0	N0 (i-)	Stage I	T1c	6th	'--	'--	'--	'--	'--	'--	'--	'--	'--	'--	'--	'--	not reported	'--	'--	'--	'--	'--	0	1596
3fc3755d-a3f8-4e2c-813f-ff124f2a75c1	TCGA-A2-A259	TCGA-BRCA	70	'--	'--	'--	'--	-25666	'--	not hispanic or latino	female	'--	'--	black or african american	Alive	'--	1937	'--	'--	25666	'--	'--	'--	'--	M0	N0 (i-)	Stage I	T1c	6th	'--	'--	'--	'--	'--	'--	'--	'--	'--	'--	'--	'--	not reported	'--	'--	'--	'--	'--	0	1596
71fc8941-4cfb-47ea-a533-873d38f8c95c	TCGA-E2-A1IO	TCGA-BRCA	37	'--	'--	'--	'--	-13671	'--	not hispanic or latino	female	'--	'--	white	Alive	'--	1972	'--	'--	13671	'--	'--	'--	'--	M0	N0	Stage I	T1c	6th	'--	'--	'--	'--	'--	'--	'--	'--	'--	'--	'--	'--	not reported	'--	'--	'--	'--	'--	0	1855
71fc8941-4cfb-47ea-a533-873d38f8c95c	TCGA-E2-A1IO	TCGA-BRCA	37	'--	'--	'--	'--	-13671	'--	not hispanic or latino	female	'--	'--	white	Alive	'--	1972	'--	'--	13671	'--	'--	'--	'--	M0	N0	Stage I	T1c	6th	'--	'--	'--	'--	'--	'--	'--	'--	'--	'--	'--	'--	not reported	'--	'--	'--	'--	'--	0	1855
0dc337fa-da8b-42c4-b9a7-fb76d81c161f	TCGA-A1-A0SN	TCGA-BRCA	50	'--	'--	'--	'--	-18401	'--	not hispanic or latino	female	'--	'--	white	Alive	'--	1957	'--	'--	18401	'--	'--	'--	'--	MX	N1	Stage IIA	T1c	6th	'--	'--	'--	'--	'--	'--	'--	'--	'--	'--	'--	'--	not reported	'--	'--	'--	'--	'--	0	1196
0dc337fa-da8b-42c4-b9a7-fb76d81c161f	TCGA-A1-A0SN	TCGA-BRCA	50	'--	'--	'--	'--	-18401	'--	not hispanic or latino	female	'--	'--	white	Alive	'--	1957	'--	'--	18401	'--	'--	'--	'--	MX	N1	Stage IIA	T1c	6th	'--	'--	'--	'--	'--	'--	'--	'--	'--	'--	'--	'--	not reported	'--	'--	'--	'--	'--	0	1196
8cf8b620-7ab6-4b6e-84bc-ff5a83f381fa	TCGA-A8-A07G	TCGA-BRCA	65	'--	'--	'--	'--	-23926	'--	not reported	female	'--	'--	not reported	Alive	'--	1944	'--	'--	23926	'--	'--	'--	'--	M0	N1a	Stage IIA	T1c	6th	'--	'--	'--	'--	'--	'--	'--	'--	'--	'--	'--	'--	not reported	'--	'--	'--	'--	'--	0	577
8cf8b620-7ab6-4b6e-84bc-ff5a83f381fa	TCGA-A8-A07G	TCGA-BRCA	65	'--	'--	'--	'--	-23926	'--	not reported	female	'--	'--	not reported	Alive	'--	1944	'--	'--	23926	'--	'--	'--	'--	M0	N1a	Stage IIA	T1c	6th	'--	'--	'--	'--	'--	'--	'--	'--	'--	'--	'--	'--	not reported	'--	'--	'--	'--	'--	0	577
d5d8e76e-2f2a-49bc-ba0a-d51283611b16	TCGA-AO-A0JL	TCGA-BRCA	59	'--	'--	'--	'--	-21895	'--	not hispanic or latino	female	'--	'--	white	Alive	'--	1947	'--	'--	21895	'--	'--	'--	'--	M0	N2a	Stage IIIA	T2	'--	'--	'--	'--	'--	'--	'--	'--	'--	'--	'--	'--	'--	not reported	'--	'--	'--	'--	'--	0	1683
d5d8e76e-2f2a-49bc-ba0a-d51283611b16	TCGA-AO-A0JL	TCGA-BRCA	59	'--	'--	'--	'--	-21895	'--	not hispanic or latino	female	'--	'--	white	Alive	'--	1947	'--	'--	21895	'--	'--	'--	'--	M0	N2a	Stage IIIA	T2	'--	'--	'--	'--	'--	'--	'--	'--	'--	'--	'--	'--	'--	not reported	'--	'--	'--	'--	'--	0	1683
0dd8dbc1-c48b-4e7c-b401-57101f724967	TCGA-S3-AA11	TCGA-BRCA	67	'--	'--	'--	'--	-24813	'--	not hispanic or latino	female	'--	'--	black or african american	Alive	'--	1946	'--	'--	24813	'--	'--	'--	'--	M0	N0	Stage IIA	T2	7th	'--	'--	'--	'--	'--	'--	'--	'--	'--	'--	'--	'--	not reported	'--	'--	'--	'--	'--	0	421
0dd8dbc1-c48b-4e7c-b401-57101f724967	TCGA-S3-AA11	TCGA-BRCA	67	'--	'--	'--	'--	-24813	'--	not hispanic or latino	female	'--	'--	black or african american	Alive	'--	1946	'--	'--	24813	'--	'--	'--	'--	M0	N0	Stage IIA	T2	7th	'--	'--	'--	'--	'--	'--	'--	'--	'--	'--	'--	'--	not reported	'--	'--	'--	'--	'--	0	421
e98b69bc-766a-485f-b5e8-9166b8d457b3	TCGA-A8-A099	TCGA-BRCA	76	'--	'--	'--	'--	-28063	'--	not reported	female	'--	'--	not reported	Alive	'--	1933	'--	'--	28063	'--	'--	'--	'--	MX	N3a	Stage X	T4b	6th	'--	'--	'--	'--	'--	'--	'--	'--	'--	'--	'--	'--	not reported	'--	'--	'--	'--	'--	0	304
e98b69bc-766a-485f-b5e8-9166b8d457b3	TCGA-A8-A099	TCGA-BRCA	76	'--	'--	'--	'--	-28063	'--	not reported	female	'--	'--	not reported	Alive	'--	1933	'--	'--	28063	'--	'--	'--	'--	MX	N3a	Stage X	T4b	6th	'--	'--	'--	'--	'--	'--	'--	'--	'--	'--	'--	'--	not reported	'--	'--	'--	'--	'--	0	304
da9c10ea-c13f-4d88-8b94-a0cbc106d036	TCGA-BH-A0W5	TCGA-BRCA	77	'--	'--	'--	'--	-28304	'--	not hispanic or latino	female	'--	'--	white	Alive	'--	1931	'--	'--	28304	'--	'--	'--	'--	M0	N1a	Stage IIA	T1c	6th	'--	'--	'--	'--	'--	'--	'--	'--	'--	'--	'--	'--	not reported	'--	'--	'--	'--	'--	0	1288
da9c10ea-c13f-4d88-8b94-a0cbc106d036	TCGA-BH-A0W5	TCGA-BRCA	77	'--	'--	'--	'--	-28304	'--	not hispanic or latino	female	'--	'--	white	Alive	'--	1931	'--	'--	28304	'--	'--	'--	'--	M0	N1a	Stage IIA	T1c	6th	'--	'--	'--	'--	'--	'--	'--	'--	'--	'--	'--	'--	not reported	'--	'--	'--	'--	'--	0	1288
19015644-9c17-4ae7-a656-0fe8623c04ae	TCGA-AQ-A7U7	TCGA-BRCA	55	'--	'--	'--	'--	-20239	584	not hispanic or latino	female	'--	'--	white	Dead	'--	1958	'--	'--	20239	'--	'--	'--	'--	M0	N2a	Stage IIIA	T2	7th	'--	'--	'--	'--	'--	'--	'--	'--	'--	'--	'--	'--	not reported	'--	'--	'--	'--	'--	0	304
19015644-9c17-4ae7-a656-0fe8623c04ae	TCGA-AQ-A7U7	TCGA-BRCA	55	'--	'--	'--	'--	-20239	584	not hispanic or latino	female	'--	'--	white	Dead	'--	1958	'--	'--	20239	'--	'--	'--	'--	M0	N2a	Stage IIIA	T2	7th	'--	'--	'--	'--	'--	'--	'--	'--	'--	'--	'--	'--	not reported	'--	'--	'--	'--	'--	0	304
c6086936-7544-4da0-8c0c-114166848483	TCGA-AN-A0FD	TCGA-BRCA	71	'--	'--	'--	'--	-26007	'--	not hispanic or latino	female	'--	'--	white	Alive	'--	1939	'--	'--	26007	'--	'--	'--	'--	M0	N0	Stage IIA	T2	'--	'--	'--	'--	'--	'--	'--	'--	'--	'--	'--	'--	'--	not reported	'--	'--	'--	'--	'--	0	196
c6086936-7544-4da0-8c0c-114166848483	TCGA-AN-A0FD	TCGA-BRCA	71	'--	'--	'--	'--	-26007	'--	not hispanic or latino	female	'--	'--	white	Alive	'--	1939	'--	'--	26007	'--	'--	'--	'--	M0	N0	Stage IIA	T2	'--	'--	'--	'--	'--	'--	'--	'--	'--	'--	'--	'--	'--	not reported	'--	'--	'--	'--	'--	0	196
2b19a6b4-7a17-4452-b4aa-6fc18adc0c3c	TCGA-D8-A1XL	TCGA-BRCA	34	'--	'--	'--	'--	-12668	'--	not hispanic or latino	female	'--	'--	white	Alive	'--	1976	'--	'--	12668	'--	'--	'--	'--	MX	N1a	Stage IIB	T2	7th	'--	'--	'--	'--	'--	'--	'--	'--	'--	'--	'--	'--	not reported	'--	'--	'--	'--	'--	0	606
2b19a6b4-7a17-4452-b4aa-6fc18adc0c3c	TCGA-D8-A1XL	TCGA-BRCA	34	'--	'--	'--	'--	-12668	'--	not hispanic or latino	female	'--	'--	white	Alive	'--	1976	'--	'--	12668	'--	'--	'--	'--	MX	N1a	Stage IIB	T2	7th	'--	'--	'--	'--	'--	'--	'--	'--	'--	'--	'--	'--	not reported	'--	'--	'--	'--	'--	0	606
bef7b135-a727-45e8-850a-cc4cd56c49aa	TCGA-AO-A0JJ	TCGA-BRCA	54	'--	'--	'--	'--	-19758	'--	not hispanic or latino	female	'--	'--	white	Alive	'--	1952	'--	'--	19758	'--	'--	'--	'--	M0	N1a	Stage IIB	T2	'--	'--	'--	'--	'--	'--	'--	'--	'--	'--	'--	'--	'--	not reported	'--	'--	'--	'--	'--	0	1887
bef7b135-a727-45e8-850a-cc4cd56c49aa	TCGA-AO-A0JJ	TCGA-BRCA	54	'--	'--	'--	'--	-19758	'--	not hispanic or latino	female	'--	'--	white	Alive	'--	1952	'--	'--	19758	'--	'--	'--	'--	M0	N1a	Stage IIB	T2	'--	'--	'--	'--	'--	'--	'--	'--	'--	'--	'--	'--	'--	not reported	'--	'--	'--	'--	'--	0	1887
1dafdd64-527d-4d46-bbdf-7a97774f881b	TCGA-B6-A1KI	TCGA-BRCA	63	'--	'--	'--	'--	-23031	'--	not hispanic or latino	female	'--	'--	white	Alive	'--	1940	'--	'--	23031	'--	'--	'--	'--	M0	N0	Stage I	T1c	6th	'--	'--	'--	'--	'--	'--	'--	'--	'--	'--	'--	'--	not reported	'--	'--	'--	'--	'--	0	2236
1dafdd64-527d-4d46-bbdf-7a97774f881b	TCGA-B6-A1KI	TCGA-BRCA	63	'--	'--	'--	'--	-23031	'--	not hispanic or latino	female	'--	'--	white	Alive	'--	1940	'--	'--	23031	'--	'--	'--	'--	M0	N0	Stage I	T1c	6th	'--	'--	'--	'--	'--	'--	'--	'--	'--	'--	'--	'--	not reported	'--	'--	'--	'--	'--	0	2236
1402082d-25c9-4148-8a1e-f58450b706bb	TCGA-B6-A0IP	TCGA-BRCA	74	'--	'--	'--	'--	-27047	3926	not hispanic or latino	female	'--	'--	white	Dead	'--	1923	'--	'--	27047	'--	'--	'--	'--	M0	N0 (i-)	Stage IA	T1c	'--	'--	'--	'--	'--	'--	'--	'--	'--	'--	'--	'--	'--	not reported	'--	'--	'--	'--	'--	0	3374
1402082d-25c9-4148-8a1e-f58450b706bb	TCGA-B6-A0IP	TCGA-BRCA	74	'--	'--	'--	'--	-27047	3926	not hispanic or latino	female	'--	'--	white	Dead	'--	1923	'--	'--	27047	'--	'--	'--	'--	M0	N0 (i-)	Stage IA	T1c	'--	'--	'--	'--	'--	'--	'--	'--	'--	'--	'--	'--	'--	not reported	'--	'--	'--	'--	'--	0	3374
0045349c-69d9-4306-a403-c9c1fa836644	TCGA-A1-A0SB	TCGA-BRCA	70	'--	'--	'--	'--	-25833	'--	not hispanic or latino	female	'--	'--	white	Alive	'--	1938	'--	'--	25833	'--	'--	'--	'--	M0	N0	Stage I	T1c	6th	'--	'--	'--	'--	'--	'--	'--	'--	'--	'--	'--	'--	not reported	'--	'--	'--	'--	'--	0	259
0045349c-69d9-4306-a403-c9c1fa836644	TCGA-A1-A0SB	TCGA-BRCA	70	'--	'--	'--	'--	-25833	'--	not hispanic or latino	female	'--	'--	white	Alive	'--	1938	'--	'--	25833	'--	'--	'--	'--	M0	N0	Stage I	T1c	6th	'--	'--	'--	'--	'--	'--	'--	'--	'--	'--	'--	'--	not reported	'--	'--	'--	'--	'--	0	259
39cda4c9-e1c8-44c2-bab7-f5849c12f879	TCGA-AC-A2FG	TCGA-BRCA	79	'--	'--	'--	'--	-29211	'--	not reported	female	'--	'--	white	Alive	'--	1928	'--	'--	29211	'--	'--	'--	'--	MX	N1a	Stage IIB	T2	6th	'--	'--	'--	'--	'--	'--	'--	'--	'--	'--	'--	'--	not reported	'--	'--	'--	'--	'--	0	1853
39cda4c9-e1c8-44c2-bab7-f5849c12f879	TCGA-AC-A2FG	TCGA-BRCA	79	'--	'--	'--	'--	-29211	'--	not reported	female	'--	'--	white	Alive	'--	1928	'--	'--	29211	'--	'--	'--	'--	MX	N1a	Stage IIB	T2	6th	'--	'--	'--	'--	'--	'--	'--	'--	'--	'--	'--	'--	not reported	'--	'--	'--	'--	'--	0	1853
4cf0f639-7940-48b6-8ea1-2a3494097cdb	TCGA-A2-A0CR	TCGA-BRCA	54	'--	'--	'--	'--	-20075	'--	not hispanic or latino	female	'--	'--	asian	Alive	'--	1950	'--	'--	20075	'--	'--	'--	'--	M0	N0	Stage IIB	T3	7th	'--	'--	'--	'--	'--	'--	'--	'--	'--	'--	'--	'--	not reported	'--	'--	'--	'--	'--	0	3283
4cf0f639-7940-48b6-8ea1-2a3494097cdb	TCGA-A2-A0CR	TCGA-BRCA	54	'--	'--	'--	'--	-20075	'--	not hispanic or latino	female	'--	'--	asian	Alive	'--	1950	'--	'--	20075	'--	'--	'--	'--	M0	N0	Stage IIB	T3	7th	'--	'--	'--	'--	'--	'--	'--	'--	'--	'--	'--	'--	not reported	'--	'--	'--	'--	'--	0	3283
aa30ac3d-4216-45dd-a314-1ae192fafcb2	TCGA-AR-A24M	TCGA-BRCA	38	'--	'--	'--	'--	-14119	'--	not hispanic or latino	female	'--	'--	white	Alive	'--	1967	'--	'--	14119	'--	'--	'--	'--	M0	N2	Stage IIIA	T2	6th	'--	'--	'--	'--	'--	'--	'--	'--	'--	'--	'--	'--	not reported	'--	'--	'--	'--	'--	0	3660
aa30ac3d-4216-45dd-a314-1ae192fafcb2	TCGA-AR-A24M	TCGA-BRCA	38	'--	'--	'--	'--	-14119	'--	not hispanic or latino	female	'--	'--	white	Alive	'--	1967	'--	'--	14119	'--	'--	'--	'--	M0	N2	Stage IIIA	T2	6th	'--	'--	'--	'--	'--	'--	'--	'--	'--	'--	'--	'--	not reported	'--	'--	'--	'--	'--	0	3660
1111fb30-46ce-4722-98da-ec9ba2323d90	TCGA-AO-A03O	TCGA-BRCA	69	'--	'--	'--	'--	-25362	2483	not hispanic or latino	female	'--	'--	black or african american	Dead	'--	1933	2008	'--	25362	'--	'--	'--	'--	M0	N0 (i-)	Stage IIA	T2	'--	'--	'--	'--	'--	'--	'--	'--	'--	'--	'--	'--	'--	not reported	'--	'--	'--	'--	'--	0	'--
1111fb30-46ce-4722-98da-ec9ba2323d90	TCGA-AO-A03O	TCGA-BRCA	69	'--	'--	'--	'--	-25362	2483	not hispanic or latino	female	'--	'--	black or african american	Dead	'--	1933	2008	'--	25362	'--	'--	'--	'--	M0	N0 (i-)	Stage IIA	T2	'--	'--	'--	'--	'--	'--	'--	'--	'--	'--	'--	'--	'--	not reported	'--	'--	'--	'--	'--	0	'--
22b35927-1c3f-4f98-ba42-deafc56b677a	TCGA-BH-A0EI	TCGA-BRCA	51	'--	'--	'--	'--	-18741	'--	not hispanic or latino	female	'--	'--	white	Alive	'--	1957	'--	'--	18741	'--	'--	'--	'--	M0	N1a	Stage IIA	T1c	6th	'--	'--	'--	'--	'--	'--	'--	'--	'--	'--	'--	'--	not reported	'--	'--	'--	'--	'--	0	1926
22b35927-1c3f-4f98-ba42-deafc56b677a	TCGA-BH-A0EI	TCGA-BRCA	51	'--	'--	'--	'--	-18741	'--	not hispanic or latino	female	'--	'--	white	Alive	'--	1957	'--	'--	18741	'--	'--	'--	'--	M0	N1a	Stage IIA	T1c	6th	'--	'--	'--	'--	'--	'--	'--	'--	'--	'--	'--	'--	not reported	'--	'--	'--	'--	'--	0	1926
5a4b7098-1f6a-49e9-b364-29d6d34f5bd5	TCGA-B6-A0IM	TCGA-BRCA	75	'--	'--	'--	'--	-27557	3873	not hispanic or latino	female	'--	'--	black or african american	Dead	'--	1922	'--	'--	27557	'--	'--	'--	'--	M0	N0 (i-)	Stage IIB	T3	4th	'--	'--	'--	'--	'--	'--	'--	'--	'--	'--	'--	'--	not reported	'--	'--	'--	'--	'--	0	3836
5a4b7098-1f6a-49e9-b364-29d6d34f5bd5	TCGA-B6-A0IM	TCGA-BRCA	75	'--	'--	'--	'--	-27557	3873	not hispanic or latino	female	'--	'--	black or african american	Dead	'--	1922	'--	'--	27557	'--	'--	'--	'--	M0	N0 (i-)	Stage IIB	T3	4th	'--	'--	'--	'--	'--	'--	'--	'--	'--	'--	'--	'--	not reported	'--	'--	'--	'--	'--	0	3836
0685edd2-ce1c-4e0e-8dda-393139af4223	TCGA-AO-A03U	TCGA-BRCA	31	'--	'--	'--	'--	-11354	1793	not hispanic or latino	female	'--	'--	white	Dead	'--	1970	2005	'--	11354	'--	'--	'--	'--	M0	N0 (i-)	Stage I	T1c	6th	'--	'--	'--	'--	'--	'--	'--	'--	'--	'--	'--	'--	not reported	'--	'--	'--	'--	'--	0	'--
0685edd2-ce1c-4e0e-8dda-393139af4223	TCGA-AO-A03U	TCGA-BRCA	31	'--	'--	'--	'--	-11354	1793	not hispanic or latino	female	'--	'--	white	Dead	'--	1970	2005	'--	11354	'--	'--	'--	'--	M0	N0 (i-)	Stage I	T1c	6th	'--	'--	'--	'--	'--	'--	'--	'--	'--	'--	'--	'--	not reported	'--	'--	'--	'--	'--	0	'--
f4b69043-4a67-48e3-a4d1-72a21ae2d175	TCGA-A8-A090	TCGA-BRCA	74	'--	'--	'--	'--	-27121	'--	not reported	female	'--	'--	not reported	Alive	'--	1934	'--	'--	27121	'--	'--	'--	'--	M0	N0	Stage IIA	T2	6th	'--	'--	'--	'--	'--	'--	'--	'--	'--	'--	'--	'--	not reported	'--	'--	'--	'--	'--	0	0
f4b69043-4a67-48e3-a4d1-72a21ae2d175	TCGA-A8-A090	TCGA-BRCA	74	'--	'--	'--	'--	-27121	'--	not reported	female	'--	'--	not reported	Alive	'--	1934	'--	'--	27121	'--	'--	'--	'--	M0	N0	Stage IIA	T2	6th	'--	'--	'--	'--	'--	'--	'--	'--	'--	'--	'--	'--	not reported	'--	'--	'--	'--	'--	0	0
c2aeee6c-ba10-4cf9-b560-c739580f7bf3	TCGA-BH-A0BM	TCGA-BRCA	54	'--	'--	'--	'--	-20049	'--	not reported	female	'--	'--	white	Alive	'--	1953	'--	'--	20049	'--	'--	'--	'--	M0	N1a	Stage IIB	T2	6th	'--	'--	'--	'--	'--	'--	'--	'--	'--	'--	'--	'--	not reported	'--	'--	'--	'--	'--	0	1876
c2aeee6c-ba10-4cf9-b560-c739580f7bf3	TCGA-BH-A0BM	TCGA-BRCA	54	'--	'--	'--	'--	-20049	'--	not reported	female	'--	'--	white	Alive	'--	1953	'--	'--	20049	'--	'--	'--	'--	M0	N1a	Stage IIB	T2	6th	'--	'--	'--	'--	'--	'--	'--	'--	'--	'--	'--	'--	not reported	'--	'--	'--	'--	'--	0	1876
f5539207-6534-4edc-a5a5-7666b5d16ba4	TCGA-A8-A08X	TCGA-BRCA	43	'--	'--	'--	'--	-15705	'--	not reported	female	'--	'--	not reported	Alive	'--	1964	'--	'--	15705	'--	'--	'--	'--	M0	N3a	Stage IIIC	T4d	6th	'--	'--	'--	'--	'--	'--	'--	'--	'--	'--	'--	'--	not reported	'--	'--	'--	'--	'--	0	1308
f5539207-6534-4edc-a5a5-7666b5d16ba4	TCGA-A8-A08X	TCGA-BRCA	43	'--	'--	'--	'--	-15705	'--	not reported	female	'--	'--	not reported	Alive	'--	1964	'--	'--	15705	'--	'--	'--	'--	M0	N3a	Stage IIIC	T4d	6th	'--	'--	'--	'--	'--	'--	'--	'--	'--	'--	'--	'--	not reported	'--	'--	'--	'--	'--	0	1308
f55dd73d-8c36-440b-84e5-9aae53107775	TCGA-EW-A1OW	TCGA-BRCA	58	'--	'--	'--	'--	-21465	'--	not hispanic or latino	female	'--	'--	black or african american	Alive	'--	1951	'--	'--	21465	'--	'--	'--	'--	MX	N0	Stage IIA	T2	6th	'--	'--	'--	'--	'--	'--	'--	'--	'--	'--	'--	'--	not reported	'--	'--	'--	'--	'--	0	694
f55dd73d-8c36-440b-84e5-9aae53107775	TCGA-EW-A1OW	TCGA-BRCA	58	'--	'--	'--	'--	-21465	'--	not hispanic or latino	female	'--	'--	black or african american	Alive	'--	1951	'--	'--	21465	'--	'--	'--	'--	MX	N0	Stage IIA	T2	6th	'--	'--	'--	'--	'--	'--	'--	'--	'--	'--	'--	'--	not reported	'--	'--	'--	'--	'--	0	694
0cf0d67c-2f7f-42a6-94f3-407d0ec46c88	TCGA-AC-A4ZE	TCGA-BRCA	63	'--	'--	'--	'--	-23284	'--	not hispanic or latino	female	'--	'--	white	Alive	'--	1949	'--	'--	23284	'--	'--	'--	'--	M0	N0	Stage IIB	T3	7th	'--	'--	'--	'--	'--	'--	'--	'--	'--	'--	'--	'--	not reported	'--	'--	'--	'--	'--	0	890
0cf0d67c-2f7f-42a6-94f3-407d0ec46c88	TCGA-AC-A4ZE	TCGA-BRCA	63	'--	'--	'--	'--	-23284	'--	not hispanic or latino	female	'--	'--	white	Alive	'--	1949	'--	'--	23284	'--	'--	'--	'--	M0	N0	Stage IIB	T3	7th	'--	'--	'--	'--	'--	'--	'--	'--	'--	'--	'--	'--	not reported	'--	'--	'--	'--	'--	0	890
6412854a-f874-469e-9d1f-8bd3ae5bd41d	TCGA-A8-A08R	TCGA-BRCA	52	'--	'--	'--	'--	-19298	'--	not reported	female	'--	'--	not reported	Alive	'--	1956	'--	'--	19298	'--	'--	'--	'--	M0	N1a	Stage IIB	T2	6th	'--	'--	'--	'--	'--	'--	'--	'--	'--	'--	'--	'--	not reported	'--	'--	'--	'--	'--	0	30
6412854a-f874-469e-9d1f-8bd3ae5bd41d	TCGA-A8-A08R	TCGA-BRCA	52	'--	'--	'--	'--	-19298	'--	not reported	female	'--	'--	not reported	Alive	'--	1956	'--	'--	19298	'--	'--	'--	'--	M0	N1a	Stage IIB	T2	6th	'--	'--	'--	'--	'--	'--	'--	'--	'--	'--	'--	'--	not reported	'--	'--	'--	'--	'--	0	30
0a229f95-0ea1-4d63-953e-74f5ec2f3028	TCGA-AO-A0JD	TCGA-BRCA	59	'--	'--	'--	'--	-21831	'--	not hispanic or latino	female	'--	'--	white	Alive	'--	1946	'--	'--	21831	'--	'--	'--	'--	M0	N1a	Stage IIIA	T3	'--	'--	'--	'--	'--	'--	'--	'--	'--	'--	'--	'--	'--	not reported	'--	'--	'--	'--	'--	0	2190
0a229f95-0ea1-4d63-953e-74f5ec2f3028	TCGA-AO-A0JD	TCGA-BRCA	59	'--	'--	'--	'--	-21831	'--	not hispanic or latino	female	'--	'--	white	Alive	'--	1946	'--	'--	21831	'--	'--	'--	'--	M0	N1a	Stage IIIA	T3	'--	'--	'--	'--	'--	'--	'--	'--	'--	'--	'--	'--	'--	not reported	'--	'--	'--	'--	'--	0	2190
f6e1ec78-5ad9-4879-9b7e-262d17b166ad	TCGA-BH-A18R	TCGA-BRCA	50	'--	'--	'--	'--	-18524	1142	not hispanic or latino	female	'--	'--	white	Dead	'--	1951	2004	'--	18524	'--	'--	'--	'--	M0	N1	Stage IIA	T2b	'--	'--	'--	'--	'--	'--	'--	'--	'--	'--	'--	'--	'--	not reported	'--	'--	'--	'--	'--	0	'--
f6e1ec78-5ad9-4879-9b7e-262d17b166ad	TCGA-BH-A18R	TCGA-BRCA	50	'--	'--	'--	'--	-18524	1142	not hispanic or latino	female	'--	'--	white	Dead	'--	1951	2004	'--	18524	'--	'--	'--	'--	M0	N1	Stage IIA	T2b	'--	'--	'--	'--	'--	'--	'--	'--	'--	'--	'--	'--	'--	not reported	'--	'--	'--	'--	'--	0	'--
f6ed684f-ee7a-496c-80d5-6eacd494d16a	TCGA-AO-A12B	TCGA-BRCA	63	'--	'--	'--	'--	-23150	'--	hispanic or latino	female	'--	'--	white	Alive	'--	1941	'--	'--	23150	'--	'--	'--	'--	M0	N0 (i-)	Stage IIA	T2	6th	'--	'--	'--	'--	'--	'--	'--	'--	'--	'--	'--	'--	not reported	'--	'--	'--	'--	'--	0	2989
f6ed684f-ee7a-496c-80d5-6eacd494d16a	TCGA-AO-A12B	TCGA-BRCA	63	'--	'--	'--	'--	-23150	'--	hispanic or latino	female	'--	'--	white	Alive	'--	1941	'--	'--	23150	'--	'--	'--	'--	M0	N0 (i-)	Stage IIA	T2	6th	'--	'--	'--	'--	'--	'--	'--	'--	'--	'--	'--	'--	not reported	'--	'--	'--	'--	'--	0	2989
1a18974d-967c-4727-b42e-12ae7be66589	TCGA-B6-A0I5	TCGA-BRCA	49	'--	'--	'--	'--	-18038	'--	not hispanic or latino	female	'--	'--	white	Alive	'--	1939	'--	'--	18038	'--	'--	'--	'--	M0	N1b	Stage IIB	T2	3rd	'--	'--	'--	'--	'--	'--	'--	'--	'--	'--	'--	'--	not reported	'--	'--	'--	'--	'--	0	8556
1a18974d-967c-4727-b42e-12ae7be66589	TCGA-B6-A0I5	TCGA-BRCA	49	'--	'--	'--	'--	-18038	'--	not hispanic or latino	female	'--	'--	white	Alive	'--	1939	'--	'--	18038	'--	'--	'--	'--	M0	N1b	Stage IIB	T2	3rd	'--	'--	'--	'--	'--	'--	'--	'--	'--	'--	'--	'--	not reported	'--	'--	'--	'--	'--	0	8556
1a679332-30a3-4495-a2e5-39d299e14333	TCGA-S3-A6ZG	TCGA-BRCA	71	'--	'--	'--	'--	-26141	'--	not hispanic or latino	female	'--	'--	black or african american	Alive	'--	1942	'--	'--	26141	'--	'--	'--	'--	M0	N1	Stage IIB	T2	7th	'--	'--	'--	'--	'--	'--	'--	'--	'--	'--	'--	'--	not reported	'--	'--	'--	'--	'--	0	562
1a679332-30a3-4495-a2e5-39d299e14333	TCGA-S3-A6ZG	TCGA-BRCA	71	'--	'--	'--	'--	-26141	'--	not hispanic or latino	female	'--	'--	black or african american	Alive	'--	1942	'--	'--	26141	'--	'--	'--	'--	M0	N1	Stage IIB	T2	7th	'--	'--	'--	'--	'--	'--	'--	'--	'--	'--	'--	'--	not reported	'--	'--	'--	'--	'--	0	562
f7064d01-29d8-49a2-ad60-1e0c5f148f3e	TCGA-GM-A5PX	TCGA-BRCA	65	'--	'--	'--	'--	-23753	'--	not hispanic or latino	female	'--	'--	white	Alive	'--	1946	'--	'--	23753	'--	'--	'--	'--	M0	N1mi	Stage IIB	T2	7th	'--	'--	'--	'--	'--	'--	'--	'--	'--	'--	'--	'--	not reported	'--	'--	'--	'--	'--	0	551
f7064d01-29d8-49a2-ad60-1e0c5f148f3e	TCGA-GM-A5PX	TCGA-BRCA	65	'--	'--	'--	'--	-23753	'--	not hispanic or latino	female	'--	'--	white	Alive	'--	1946	'--	'--	23753	'--	'--	'--	'--	M0	N1mi	Stage IIB	T2	7th	'--	'--	'--	'--	'--	'--	'--	'--	'--	'--	'--	'--	not reported	'--	'--	'--	'--	'--	0	551
9f93ea0a-1687-44e0-9e8a-eeb4097d471c	TCGA-A2-A0CZ	TCGA-BRCA	46	'--	'--	'--	'--	-17026	'--	not hispanic or latino	female	'--	'--	white	Alive	'--	1961	'--	'--	17026	'--	'--	'--	'--	M0	N0 (i-)	Stage IIA	T2	6th	'--	'--	'--	'--	'--	'--	'--	'--	'--	'--	'--	'--	not reported	'--	'--	'--	'--	'--	0	1616
9f93ea0a-1687-44e0-9e8a-eeb4097d471c	TCGA-A2-A0CZ	TCGA-BRCA	46	'--	'--	'--	'--	-17026	'--	not hispanic or latino	female	'--	'--	white	Alive	'--	1961	'--	'--	17026	'--	'--	'--	'--	M0	N0 (i-)	Stage IIA	T2	6th	'--	'--	'--	'--	'--	'--	'--	'--	'--	'--	'--	'--	not reported	'--	'--	'--	'--	'--	0	1616
e9002f4e-ba0b-4738-9368-dd9614a5da8a	TCGA-OL-A66N	TCGA-BRCA	59	'--	'--	'--	'--	-21608	'--	not hispanic or latino	female	'--	'--	white	Alive	'--	1952	'--	'--	21608	'--	'--	'--	'--	MX	N3	Stage IIIC	T3	7th	'--	'--	'--	'--	'--	'--	'--	'--	'--	'--	'--	'--	not reported	'--	'--	'--	'--	'--	0	792
e9002f4e-ba0b-4738-9368-dd9614a5da8a	TCGA-OL-A66N	TCGA-BRCA	59	'--	'--	'--	'--	-21608	'--	not hispanic or latino	female	'--	'--	white	Alive	'--	1952	'--	'--	21608	'--	'--	'--	'--	MX	N3	Stage IIIC	T3	7th	'--	'--	'--	'--	'--	'--	'--	'--	'--	'--	'--	'--	not reported	'--	'--	'--	'--	'--	0	792
a0576d44-9add-429b-9eeb-f7b234b7385f	TCGA-E2-A14Y	TCGA-BRCA	35	'--	'--	'--	'--	-13004	'--	not hispanic or latino	female	'--	'--	white	Alive	'--	1974	'--	'--	13004	'--	'--	'--	'--	M0	N0	Stage IIA	T2	6th	'--	'--	'--	'--	'--	'--	'--	'--	'--	'--	'--	'--	not reported	'--	'--	'--	'--	'--	0	2109
a0576d44-9add-429b-9eeb-f7b234b7385f	TCGA-E2-A14Y	TCGA-BRCA	35	'--	'--	'--	'--	-13004	'--	not hispanic or latino	female	'--	'--	white	Alive	'--	1974	'--	'--	13004	'--	'--	'--	'--	M0	N0	Stage IIA	T2	6th	'--	'--	'--	'--	'--	'--	'--	'--	'--	'--	'--	'--	not reported	'--	'--	'--	'--	'--	0	2109
ea645243-df49-4466-a255-9f3d4321e357	TCGA-LL-A73Y	TCGA-BRCA	67	'--	'--	'--	'--	-24647	'--	not hispanic or latino	female	'--	'--	black or african american	Alive	'--	1946	'--	'--	24647	'--	'--	'--	'--	MX	N0	Stage IA	T1c	7th	'--	'--	'--	'--	'--	'--	'--	'--	'--	'--	'--	'--	not reported	'--	'--	'--	'--	'--	0	477
ea645243-df49-4466-a255-9f3d4321e357	TCGA-LL-A73Y	TCGA-BRCA	67	'--	'--	'--	'--	-24647	'--	not hispanic or latino	female	'--	'--	black or african american	Alive	'--	1946	'--	'--	24647	'--	'--	'--	'--	MX	N0	Stage IA	T1c	7th	'--	'--	'--	'--	'--	'--	'--	'--	'--	'--	'--	'--	not reported	'--	'--	'--	'--	'--	0	477
a0963e93-b63e-4de2-86c1-81302e271d3e	TCGA-AR-A250	TCGA-BRCA	58	'--	'--	'--	'--	-21309	'--	not hispanic or latino	female	'--	'--	white	Alive	'--	1948	'--	'--	21309	'--	'--	'--	'--	M0	N0	Stage IIA	T2	6th	'--	'--	'--	'--	'--	'--	'--	'--	'--	'--	'--	'--	not reported	'--	'--	'--	'--	'--	0	2707
a0963e93-b63e-4de2-86c1-81302e271d3e	TCGA-AR-A250	TCGA-BRCA	58	'--	'--	'--	'--	-21309	'--	not hispanic or latino	female	'--	'--	white	Alive	'--	1948	'--	'--	21309	'--	'--	'--	'--	M0	N0	Stage IIA	T2	6th	'--	'--	'--	'--	'--	'--	'--	'--	'--	'--	'--	'--	not reported	'--	'--	'--	'--	'--	0	2707
eafa45a4-2fd1-4fa3-860c-9d52ed382b7d	TCGA-E2-A15O	TCGA-BRCA	89	'--	'--	'--	'--	-32583	'--	not hispanic or latino	female	'--	'--	black or african american	Alive	'--	1921	'--	'--	32583	'--	'--	'--	'--	M0	NX	Stage I	T1c	7th	'--	'--	'--	'--	'--	'--	'--	'--	'--	'--	'--	'--	not reported	'--	'--	'--	'--	'--	0	289
eafa45a4-2fd1-4fa3-860c-9d52ed382b7d	TCGA-E2-A15O	TCGA-BRCA	89	'--	'--	'--	'--	-32583	'--	not hispanic or latino	female	'--	'--	black or african american	Alive	'--	1921	'--	'--	32583	'--	'--	'--	'--	M0	NX	Stage I	T1c	7th	'--	'--	'--	'--	'--	'--	'--	'--	'--	'--	'--	'--	not reported	'--	'--	'--	'--	'--	0	289
a1674d7b-787a-45c4-bf16-1b7d0efce207	TCGA-E2-A15P	TCGA-BRCA	61	'--	'--	'--	'--	-22524	'--	not hispanic or latino	female	'--	'--	white	Alive	'--	1949	'--	'--	22524	'--	'--	'--	'--	M0	N0	Stage IA	T1c	7th	'--	'--	'--	'--	'--	'--	'--	'--	'--	'--	'--	'--	not reported	'--	'--	'--	'--	'--	0	595
a1674d7b-787a-45c4-bf16-1b7d0efce207	TCGA-E2-A15P	TCGA-BRCA	61	'--	'--	'--	'--	-22524	'--	not hispanic or latino	female	'--	'--	white	Alive	'--	1949	'--	'--	22524	'--	'--	'--	'--	M0	N0	Stage IA	T1c	7th	'--	'--	'--	'--	'--	'--	'--	'--	'--	'--	'--	'--	not reported	'--	'--	'--	'--	'--	0	595
57af5c72-0d60-4a6b-b1b4-ec6dab90f80f	TCGA-A7-A6VV	TCGA-BRCA	51	'--	'--	'--	'--	-18695	'--	not hispanic or latino	female	'--	'--	black or african american	Alive	'--	1962	'--	'--	18695	'--	'--	'--	'--	M0	N0	Stage IIA	T2	7th	'--	'--	'--	'--	'--	'--	'--	'--	'--	'--	'--	'--	not reported	'--	'--	'--	'--	'--	0	313
57af5c72-0d60-4a6b-b1b4-ec6dab90f80f	TCGA-A7-A6VV	TCGA-BRCA	51	'--	'--	'--	'--	-18695	'--	not hispanic or latino	female	'--	'--	black or african american	Alive	'--	1962	'--	'--	18695	'--	'--	'--	'--	M0	N0	Stage IIA	T2	7th	'--	'--	'--	'--	'--	'--	'--	'--	'--	'--	'--	'--	not reported	'--	'--	'--	'--	'--	0	313
29df128d-ace2-40cf-88ee-3f6f2170f159	TCGA-A8-A095	TCGA-BRCA	45	'--	'--	'--	'--	-16742	'--	not reported	female	'--	'--	not reported	Alive	'--	1962	'--	'--	16742	'--	'--	'--	'--	M0	N0	Stage I	T1c	6th	'--	'--	'--	'--	'--	'--	'--	'--	'--	'--	'--	'--	not reported	'--	'--	'--	'--	'--	0	1277
29df128d-ace2-40cf-88ee-3f6f2170f159	TCGA-A8-A095	TCGA-BRCA	45	'--	'--	'--	'--	-16742	'--	not reported	female	'--	'--	not reported	Alive	'--	1962	'--	'--	16742	'--	'--	'--	'--	M0	N0	Stage I	T1c	6th	'--	'--	'--	'--	'--	'--	'--	'--	'--	'--	'--	'--	not reported	'--	'--	'--	'--	'--	0	1277
64f67506-f2df-4f0a-b7be-29b4949e986a	TCGA-A2-A04V	TCGA-BRCA	39	'--	'--	'--	'--	-14250	1920	not hispanic or latino	female	'--	'--	white	Dead	'--	1966	2010	'--	14250	'--	'--	'--	'--	M0	N0 (i-)	Stage IIA	T2	6th	'--	'--	'--	'--	'--	'--	'--	'--	'--	'--	'--	'--	not reported	'--	'--	'--	'--	'--	0	'--
64f67506-f2df-4f0a-b7be-29b4949e986a	TCGA-A2-A04V	TCGA-BRCA	39	'--	'--	'--	'--	-14250	1920	not hispanic or latino	female	'--	'--	white	Dead	'--	1966	2010	'--	14250	'--	'--	'--	'--	M0	N0 (i-)	Stage IIA	T2	6th	'--	'--	'--	'--	'--	'--	'--	'--	'--	'--	'--	'--	not reported	'--	'--	'--	'--	'--	0	'--
5d688049-f271-40ef-813a-d37240ffe21c	TCGA-A8-A07F	TCGA-BRCA	65	'--	'--	'--	'--	-23742	'--	not reported	female	'--	'--	not reported	Alive	'--	1944	'--	'--	23742	'--	'--	'--	'--	M0	N1a	Stage IIB	T2	6th	'--	'--	'--	'--	'--	'--	'--	'--	'--	'--	'--	'--	not reported	'--	'--	'--	'--	'--	0	577
5d688049-f271-40ef-813a-d37240ffe21c	TCGA-A8-A07F	TCGA-BRCA	65	'--	'--	'--	'--	-23742	'--	not reported	female	'--	'--	not reported	Alive	'--	1944	'--	'--	23742	'--	'--	'--	'--	M0	N1a	Stage IIB	T2	6th	'--	'--	'--	'--	'--	'--	'--	'--	'--	'--	'--	'--	not reported	'--	'--	'--	'--	'--	0	577
53d0af48-d7ea-42c9-8695-c614b89b415b	TCGA-EW-A1P5	TCGA-BRCA	77	'--	'--	'--	'--	-28177	'--	not hispanic or latino	female	'--	'--	white	Alive	'--	1933	'--	'--	28177	'--	'--	'--	'--	M0	N1a	Stage IIB	T2	7th	'--	'--	'--	'--	'--	'--	'--	'--	'--	'--	'--	'--	not reported	'--	'--	'--	'--	'--	0	703
53d0af48-d7ea-42c9-8695-c614b89b415b	TCGA-EW-A1P5	TCGA-BRCA	77	'--	'--	'--	'--	-28177	'--	not hispanic or latino	female	'--	'--	white	Alive	'--	1933	'--	'--	28177	'--	'--	'--	'--	M0	N1a	Stage IIB	T2	7th	'--	'--	'--	'--	'--	'--	'--	'--	'--	'--	'--	'--	not reported	'--	'--	'--	'--	'--	0	703
a6a863d9-b39d-4965-b47f-79a1bcf3c976	TCGA-A1-A0SH	TCGA-BRCA	39	'--	'--	'--	'--	-14595	'--	not hispanic or latino	female	'--	'--	white	Alive	'--	1967	'--	'--	14595	'--	'--	'--	'--	M0	N0 (i-)	Stage IIA	T2	6th	'--	'--	'--	'--	'--	'--	'--	'--	'--	'--	'--	'--	not reported	'--	'--	'--	'--	'--	0	1437
a6a863d9-b39d-4965-b47f-79a1bcf3c976	TCGA-A1-A0SH	TCGA-BRCA	39	'--	'--	'--	'--	-14595	'--	not hispanic or latino	female	'--	'--	white	Alive	'--	1967	'--	'--	14595	'--	'--	'--	'--	M0	N0 (i-)	Stage IIA	T2	6th	'--	'--	'--	'--	'--	'--	'--	'--	'--	'--	'--	'--	not reported	'--	'--	'--	'--	'--	0	1437
ec6930e5-2d83-435a-9a57-a2c5c22caf02	TCGA-BH-A0EB	TCGA-BRCA	69	'--	'--	'--	'--	-25259	'--	not reported	female	'--	'--	white	Alive	'--	1939	'--	'--	25259	'--	'--	'--	'--	M0	N0 (i-)	Stage IA	T1c	'--	'--	'--	'--	'--	'--	'--	'--	'--	'--	'--	'--	'--	not reported	'--	'--	'--	'--	'--	0	745
ec6930e5-2d83-435a-9a57-a2c5c22caf02	TCGA-BH-A0EB	TCGA-BRCA	69	'--	'--	'--	'--	-25259	'--	not reported	female	'--	'--	white	Alive	'--	1939	'--	'--	25259	'--	'--	'--	'--	M0	N0 (i-)	Stage IA	T1c	'--	'--	'--	'--	'--	'--	'--	'--	'--	'--	'--	'--	'--	not reported	'--	'--	'--	'--	'--	0	745
55262fcb-1b01-4480-b322-36570430c917	TCGA-3C-AALI	TCGA-BRCA	50	'--	'--	'--	'--	-18538	'--	not hispanic or latino	female	'--	'--	black or african american	Alive	'--	1953	'--	'--	18538	'--	'--	'--	'--	M0	N1a	Stage IIB	T2	6th	'--	'--	'--	'--	'--	'--	'--	'--	'--	'--	'--	'--	not reported	'--	'--	'--	'--	'--	0	4005
55262fcb-1b01-4480-b322-36570430c917	TCGA-3C-AALI	TCGA-BRCA	50	'--	'--	'--	'--	-18538	'--	not hispanic or latino	female	'--	'--	black or african american	Alive	'--	1953	'--	'--	18538	'--	'--	'--	'--	M0	N1a	Stage IIB	T2	6th	'--	'--	'--	'--	'--	'--	'--	'--	'--	'--	'--	'--	not reported	'--	'--	'--	'--	'--	0	4005
5562455d-bbb8-46eb-a510-e8c6e1e26789	TCGA-B6-A0RL	TCGA-BRCA	60	'--	'--	'--	'--	-22238	2469	not hispanic or latino	female	'--	'--	black or african american	Dead	'--	1933	1999	'--	22238	'--	'--	'--	'--	M0	N0 (i-)	Stage IIA	T2	4th	'--	'--	'--	'--	'--	'--	'--	'--	'--	'--	'--	'--	not reported	'--	'--	'--	'--	'--	0	'--
5562455d-bbb8-46eb-a510-e8c6e1e26789	TCGA-B6-A0RL	TCGA-BRCA	60	'--	'--	'--	'--	-22238	2469	not hispanic or latino	female	'--	'--	black or african american	Dead	'--	1933	1999	'--	22238	'--	'--	'--	'--	M0	N0 (i-)	Stage IIA	T2	4th	'--	'--	'--	'--	'--	'--	'--	'--	'--	'--	'--	'--	not reported	'--	'--	'--	'--	'--	0	'--
baf1207d-7d1a-4cad-ba58-62c26be2415e	TCGA-AN-A0FL	TCGA-BRCA	62	'--	'--	'--	'--	-22805	'--	not hispanic or latino	female	'--	'--	white	Alive	'--	1948	'--	'--	22805	'--	'--	'--	'--	M0	N0	Stage IIA	T2	'--	'--	'--	'--	'--	'--	'--	'--	'--	'--	'--	'--	'--	not reported	'--	'--	'--	'--	'--	0	231
baf1207d-7d1a-4cad-ba58-62c26be2415e	TCGA-AN-A0FL	TCGA-BRCA	62	'--	'--	'--	'--	-22805	'--	not hispanic or latino	female	'--	'--	white	Alive	'--	1948	'--	'--	22805	'--	'--	'--	'--	M0	N0	Stage IIA	T2	'--	'--	'--	'--	'--	'--	'--	'--	'--	'--	'--	'--	'--	not reported	'--	'--	'--	'--	'--	0	231
ee5744c0-a8dc-43f2-abdd-0b5529a3e9fb	TCGA-EW-A1P6	TCGA-BRCA	64	'--	'--	'--	'--	-23485	'--	hispanic or latino	female	'--	'--	white	Alive	'--	1946	'--	'--	23485	'--	'--	'--	'--	M0	N1a	Stage IIB	T2	7th	'--	'--	'--	'--	'--	'--	'--	'--	'--	'--	'--	'--	not reported	'--	'--	'--	'--	'--	0	562
ee5744c0-a8dc-43f2-abdd-0b5529a3e9fb	TCGA-EW-A1P6	TCGA-BRCA	64	'--	'--	'--	'--	-23485	'--	hispanic or latino	female	'--	'--	white	Alive	'--	1946	'--	'--	23485	'--	'--	'--	'--	M0	N1a	Stage IIB	T2	7th	'--	'--	'--	'--	'--	'--	'--	'--	'--	'--	'--	'--	not reported	'--	'--	'--	'--	'--	0	562
5580b21a-2cdb-4777-ad79-6e06654144f5	TCGA-E2-A15H	TCGA-BRCA	38	'--	'--	'--	'--	-13985	'--	not hispanic or latino	female	'--	'--	white	Alive	'--	1971	'--	'--	13985	'--	'--	'--	'--	M0	N1mi	Stage IIA	T1c	6th	'--	'--	'--	'--	'--	'--	'--	'--	'--	'--	'--	'--	not reported	'--	'--	'--	'--	'--	0	393
5580b21a-2cdb-4777-ad79-6e06654144f5	TCGA-E2-A15H	TCGA-BRCA	38	'--	'--	'--	'--	-13985	'--	not hispanic or latino	female	'--	'--	white	Alive	'--	1971	'--	'--	13985	'--	'--	'--	'--	M0	N1mi	Stage IIA	T1c	6th	'--	'--	'--	'--	'--	'--	'--	'--	'--	'--	'--	'--	not reported	'--	'--	'--	'--	'--	0	393
d5cab7f5-e4f1-40ee-a0c8-4c8004c1c9a0	TCGA-AN-A0FF	TCGA-BRCA	32	'--	'--	'--	'--	-11929	'--	not hispanic or latino	female	'--	'--	white	Alive	'--	1978	'--	'--	11929	'--	'--	'--	'--	M0	N0	Stage IA	T1b	'--	'--	'--	'--	'--	'--	'--	'--	'--	'--	'--	'--	'--	not reported	'--	'--	'--	'--	'--	0	172
d5cab7f5-e4f1-40ee-a0c8-4c8004c1c9a0	TCGA-AN-A0FF	TCGA-BRCA	32	'--	'--	'--	'--	-11929	'--	not hispanic or latino	female	'--	'--	white	Alive	'--	1978	'--	'--	11929	'--	'--	'--	'--	M0	N0	Stage IA	T1b	'--	'--	'--	'--	'--	'--	'--	'--	'--	'--	'--	'--	'--	not reported	'--	'--	'--	'--	'--	0	172
56230e4a-29ca-4f37-a0f9-730dbdfb6fa2	TCGA-AC-A7VB	TCGA-BRCA	51	'--	'--	'--	'--	-18806	'--	not hispanic or latino	female	'--	'--	black or african american	Alive	'--	1962	'--	'--	18806	'--	'--	'--	'--	MX	N1a	Stage IIA	T1c	7th	'--	'--	'--	'--	'--	'--	'--	'--	'--	'--	'--	'--	not reported	'--	'--	'--	'--	'--	0	250
56230e4a-29ca-4f37-a0f9-730dbdfb6fa2	TCGA-AC-A7VB	TCGA-BRCA	51	'--	'--	'--	'--	-18806	'--	not hispanic or latino	female	'--	'--	black or african american	Alive	'--	1962	'--	'--	18806	'--	'--	'--	'--	MX	N1a	Stage IIA	T1c	7th	'--	'--	'--	'--	'--	'--	'--	'--	'--	'--	'--	'--	not reported	'--	'--	'--	'--	'--	0	250
8cf54607-01ce-42b0-9bd9-8627edd9f3b7	TCGA-C8-A130	TCGA-BRCA	52	'--	'--	'--	'--	-19117	'--	not hispanic or latino	female	'--	'--	asian	Alive	'--	1958	'--	'--	19117	'--	'--	'--	'--	M0	N2	Stage IIIA	T3	6th	'--	'--	'--	'--	'--	'--	'--	'--	'--	'--	'--	'--	not reported	'--	'--	'--	'--	'--	0	370
8cf54607-01ce-42b0-9bd9-8627edd9f3b7	TCGA-C8-A130	TCGA-BRCA	52	'--	'--	'--	'--	-19117	'--	not hispanic or latino	female	'--	'--	asian	Alive	'--	1958	'--	'--	19117	'--	'--	'--	'--	M0	N2	Stage IIIA	T3	6th	'--	'--	'--	'--	'--	'--	'--	'--	'--	'--	'--	'--	not reported	'--	'--	'--	'--	'--	0	370
f04dca9e-409b-4300-b11d-12243e5d361d	TCGA-E2-A576	TCGA-BRCA	69	'--	'--	'--	'--	-25350	'--	not hispanic or latino	female	'--	'--	black or african american	Alive	'--	1942	'--	'--	25350	'--	'--	'--	'--	MX	N0	Stage IA	T1c	7th	'--	'--	'--	'--	'--	'--	'--	'--	'--	'--	'--	'--	not reported	'--	'--	'--	'--	'--	0	1043
f04dca9e-409b-4300-b11d-12243e5d361d	TCGA-E2-A576	TCGA-BRCA	69	'--	'--	'--	'--	-25350	'--	not hispanic or latino	female	'--	'--	black or african american	Alive	'--	1942	'--	'--	25350	'--	'--	'--	'--	MX	N0	Stage IA	T1c	7th	'--	'--	'--	'--	'--	'--	'--	'--	'--	'--	'--	'--	not reported	'--	'--	'--	'--	'--	0	1043
f05d314c-5ec5-4e2a-b785-9a702716f111	TCGA-E2-A156	TCGA-BRCA	61	'--	'--	'--	'--	-22422	'--	not hispanic or latino	female	'--	'--	white	Alive	'--	1948	'--	'--	22422	'--	'--	'--	'--	M0	N0	Stage I	T1c	6th	'--	'--	'--	'--	'--	'--	'--	'--	'--	'--	'--	'--	not reported	'--	'--	'--	'--	'--	0	726
f05d314c-5ec5-4e2a-b785-9a702716f111	TCGA-E2-A156	TCGA-BRCA	61	'--	'--	'--	'--	-22422	'--	not hispanic or latino	female	'--	'--	white	Alive	'--	1948	'--	'--	22422	'--	'--	'--	'--	M0	N0	Stage I	T1c	6th	'--	'--	'--	'--	'--	'--	'--	'--	'--	'--	'--	'--	not reported	'--	'--	'--	'--	'--	0	726
f062cbd0-2426-40ac-a4be-e74ac61fa2a7	TCGA-A7-A56D	TCGA-BRCA	84	'--	'--	'--	'--	-30783	'--	not hispanic or latino	female	'--	'--	black or african american	Alive	'--	1928	'--	'--	30783	'--	'--	'--	'--	M0	N0	Stage IIA	T2	7th	'--	'--	'--	'--	'--	'--	'--	'--	'--	'--	'--	'--	not reported	'--	'--	'--	'--	'--	0	448
f062cbd0-2426-40ac-a4be-e74ac61fa2a7	TCGA-A7-A56D	TCGA-BRCA	84	'--	'--	'--	'--	-30783	'--	not hispanic or latino	female	'--	'--	black or african american	Alive	'--	1928	'--	'--	30783	'--	'--	'--	'--	M0	N0	Stage IIA	T2	7th	'--	'--	'--	'--	'--	'--	'--	'--	'--	'--	'--	'--	not reported	'--	'--	'--	'--	'--	0	448
3b7b9c1e-a84c-47ed-983c-9e4b00cbf01a	TCGA-A7-A26F	TCGA-BRCA	55	'--	'--	'--	'--	-20210	'--	not hispanic or latino	female	'--	'--	white	Alive	'--	1955	'--	'--	20210	'--	'--	'--	'--	M0	N0	Stage IA	T1	7th	'--	'--	'--	'--	'--	'--	'--	'--	'--	'--	'--	'--	not reported	'--	'--	'--	'--	'--	0	738
3b7b9c1e-a84c-47ed-983c-9e4b00cbf01a	TCGA-A7-A26F	TCGA-BRCA	55	'--	'--	'--	'--	-20210	'--	not hispanic or latino	female	'--	'--	white	Alive	'--	1955	'--	'--	20210	'--	'--	'--	'--	M0	N0	Stage IA	T1	7th	'--	'--	'--	'--	'--	'--	'--	'--	'--	'--	'--	'--	not reported	'--	'--	'--	'--	'--	0	738
d2f2560c-ec80-4fea-9474-c47a2e85ea95	TCGA-AO-A0J2	TCGA-BRCA	41	'--	'--	'--	'--	-15324	'--	not hispanic or latino	female	'--	'--	white	Alive	'--	1967	'--	'--	15324	'--	'--	'--	'--	M0	N0 (i-)	Stage IA	T1c	'--	'--	'--	'--	'--	'--	'--	'--	'--	'--	'--	'--	'--	not reported	'--	'--	'--	'--	'--	0	997
d2f2560c-ec80-4fea-9474-c47a2e85ea95	TCGA-AO-A0J2	TCGA-BRCA	41	'--	'--	'--	'--	-15324	'--	not hispanic or latino	female	'--	'--	white	Alive	'--	1967	'--	'--	15324	'--	'--	'--	'--	M0	N0 (i-)	Stage IA	T1c	'--	'--	'--	'--	'--	'--	'--	'--	'--	'--	'--	'--	'--	not reported	'--	'--	'--	'--	'--	0	997
d34471a1-b367-4f8a-b35a-c5901c4f5503	TCGA-EW-A2FS	TCGA-BRCA	41	'--	'--	'--	'--	-15302	'--	not hispanic or latino	female	'--	'--	black or african american	Alive	'--	1967	'--	'--	15302	'--	'--	'--	'--	MX	N1mi	Stage IIB	T2	6th	'--	'--	'--	'--	'--	'--	'--	'--	'--	'--	'--	'--	not reported	'--	'--	'--	'--	'--	0	1604
d34471a1-b367-4f8a-b35a-c5901c4f5503	TCGA-EW-A2FS	TCGA-BRCA	41	'--	'--	'--	'--	-15302	'--	not hispanic or latino	female	'--	'--	black or african american	Alive	'--	1967	'--	'--	15302	'--	'--	'--	'--	MX	N1mi	Stage IIB	T2	6th	'--	'--	'--	'--	'--	'--	'--	'--	'--	'--	'--	'--	not reported	'--	'--	'--	'--	'--	0	1604
f0de67ff-8967-4fce-9c12-0e07193285cd	TCGA-E2-A2P5	TCGA-BRCA	78	'--	'--	'--	'--	-28621	821	not hispanic or latino	female	'--	'--	black or african american	Dead	'--	1933	'--	'--	28621	'--	'--	'--	'--	M0	N3	Stage IIIC	T2	7th	'--	'--	'--	'--	'--	'--	'--	'--	'--	'--	'--	'--	not reported	'--	'--	'--	'--	'--	0	515
f0de67ff-8967-4fce-9c12-0e07193285cd	TCGA-E2-A2P5	TCGA-BRCA	78	'--	'--	'--	'--	-28621	821	not hispanic or latino	female	'--	'--	black or african american	Dead	'--	1933	'--	'--	28621	'--	'--	'--	'--	M0	N3	Stage IIIC	T2	7th	'--	'--	'--	'--	'--	'--	'--	'--	'--	'--	'--	'--	not reported	'--	'--	'--	'--	'--	0	515
c7d7a770-23c0-4310-ab48-1f6152dc2849	TCGA-D8-A1Y2	TCGA-BRCA	71	'--	'--	'--	'--	-26021	'--	not hispanic or latino	female	'--	'--	white	Alive	'--	1940	'--	'--	26021	'--	'--	'--	'--	MX	N0	Stage IIA	T2	7th	'--	'--	'--	'--	'--	'--	'--	'--	'--	'--	'--	'--	not reported	'--	'--	'--	'--	'--	0	433
c7d7a770-23c0-4310-ab48-1f6152dc2849	TCGA-D8-A1Y2	TCGA-BRCA	71	'--	'--	'--	'--	-26021	'--	not hispanic or latino	female	'--	'--	white	Alive	'--	1940	'--	'--	26021	'--	'--	'--	'--	MX	N0	Stage IIA	T2	7th	'--	'--	'--	'--	'--	'--	'--	'--	'--	'--	'--	'--	not reported	'--	'--	'--	'--	'--	0	433
d3d4d709-ab34-4617-aa8c-51a3d0a3efe6	TCGA-BH-A0DO	TCGA-BRCA	78	'--	'--	'--	'--	-28529	'--	not hispanic or latino	female	'--	'--	white	Alive	'--	1931	'--	'--	28529	'--	'--	'--	'--	M0	N0	Stage I	T1c	6th	'--	'--	'--	'--	'--	'--	'--	'--	'--	'--	'--	'--	not reported	'--	'--	'--	'--	'--	0	1644
d3d4d709-ab34-4617-aa8c-51a3d0a3efe6	TCGA-BH-A0DO	TCGA-BRCA	78	'--	'--	'--	'--	-28529	'--	not hispanic or latino	female	'--	'--	white	Alive	'--	1931	'--	'--	28529	'--	'--	'--	'--	M0	N0	Stage I	T1c	6th	'--	'--	'--	'--	'--	'--	'--	'--	'--	'--	'--	'--	not reported	'--	'--	'--	'--	'--	0	1644
a412b374-4d25-491f-b76f-ddaa989acf59	TCGA-E9-A5UP	TCGA-BRCA	63	'--	'--	'--	'--	-23371	'--	not hispanic or latino	female	'--	'--	white	Alive	'--	1949	'--	'--	23371	'--	'--	'--	'--	M0	N0	Stage IIA	T2	7th	'--	'--	'--	'--	'--	'--	'--	'--	'--	'--	'--	'--	not reported	'--	'--	'--	'--	'--	0	803
a412b374-4d25-491f-b76f-ddaa989acf59	TCGA-E9-A5UP	TCGA-BRCA	63	'--	'--	'--	'--	-23371	'--	not hispanic or latino	female	'--	'--	white	Alive	'--	1949	'--	'--	23371	'--	'--	'--	'--	M0	N0	Stage IIA	T2	7th	'--	'--	'--	'--	'--	'--	'--	'--	'--	'--	'--	'--	not reported	'--	'--	'--	'--	'--	0	803
632984bd-dc81-42b6-b024-476cfd0bb2ae	TCGA-D8-A1Y3	TCGA-BRCA	61	'--	'--	'--	'--	-22317	'--	not hispanic or latino	female	'--	'--	white	Alive	'--	1950	'--	'--	22317	'--	'--	'--	'--	MX	N2a	Stage IIIA	T2	7th	'--	'--	'--	'--	'--	'--	'--	'--	'--	'--	'--	'--	not reported	'--	'--	'--	'--	'--	0	430
632984bd-dc81-42b6-b024-476cfd0bb2ae	TCGA-D8-A1Y3	TCGA-BRCA	61	'--	'--	'--	'--	-22317	'--	not hispanic or latino	female	'--	'--	white	Alive	'--	1950	'--	'--	22317	'--	'--	'--	'--	MX	N2a	Stage IIIA	T2	7th	'--	'--	'--	'--	'--	'--	'--	'--	'--	'--	'--	'--	not reported	'--	'--	'--	'--	'--	0	430
d4a1ecdc-399c-4f82-aa7a-68a0c82ded3f	TCGA-E9-A243	TCGA-BRCA	52	'--	'--	'--	'--	-19035	'--	not hispanic or latino	female	'--	'--	white	Alive	'--	1959	'--	'--	19035	'--	'--	'--	'--	M0	N0 (i-)	Stage IIA	T2	7th	'--	'--	'--	'--	'--	'--	'--	'--	'--	'--	'--	'--	not reported	'--	'--	'--	'--	'--	0	612
d4a1ecdc-399c-4f82-aa7a-68a0c82ded3f	TCGA-E9-A243	TCGA-BRCA	52	'--	'--	'--	'--	-19035	'--	not hispanic or latino	female	'--	'--	white	Alive	'--	1959	'--	'--	19035	'--	'--	'--	'--	M0	N0 (i-)	Stage IIA	T2	7th	'--	'--	'--	'--	'--	'--	'--	'--	'--	'--	'--	'--	not reported	'--	'--	'--	'--	'--	0	612
86a18ae0-dfb1-49c3-b5c4-67ec331d6e40	TCGA-C8-A1HN	TCGA-BRCA	56	'--	'--	'--	'--	-20712	'--	not hispanic or latino	female	'--	'--	asian	Alive	'--	1954	'--	'--	20712	'--	'--	'--	'--	M0	N0	Stage IIA	T2	6th	'--	'--	'--	'--	'--	'--	'--	'--	'--	'--	'--	'--	not reported	'--	'--	'--	'--	'--	0	394
86a18ae0-dfb1-49c3-b5c4-67ec331d6e40	TCGA-C8-A1HN	TCGA-BRCA	56	'--	'--	'--	'--	-20712	'--	not hispanic or latino	female	'--	'--	asian	Alive	'--	1954	'--	'--	20712	'--	'--	'--	'--	M0	N0	Stage IIA	T2	6th	'--	'--	'--	'--	'--	'--	'--	'--	'--	'--	'--	'--	not reported	'--	'--	'--	'--	'--	0	394
6f6e7356-3521-4674-8eec-ad01340d4b8e	TCGA-D8-A27G	TCGA-BRCA	75	'--	'--	'--	'--	-27521	'--	not hispanic or latino	female	'--	'--	white	Alive	'--	1935	'--	'--	27521	'--	'--	'--	'--	M0	N0	Stage IIA	T2	7th	'--	'--	'--	'--	'--	'--	'--	'--	'--	'--	'--	'--	not reported	'--	'--	'--	'--	'--	0	409
6f6e7356-3521-4674-8eec-ad01340d4b8e	TCGA-D8-A27G	TCGA-BRCA	75	'--	'--	'--	'--	-27521	'--	not hispanic or latino	female	'--	'--	white	Alive	'--	1935	'--	'--	27521	'--	'--	'--	'--	M0	N0	Stage IIA	T2	7th	'--	'--	'--	'--	'--	'--	'--	'--	'--	'--	'--	'--	not reported	'--	'--	'--	'--	'--	0	409
d5be2ab3-f748-480d-954b-385cf01b4c81	TCGA-D8-A27N	TCGA-BRCA	36	'--	'--	'--	'--	-13243	'--	not hispanic or latino	female	'--	'--	white	Alive	'--	1975	'--	'--	13243	'--	'--	'--	'--	M0	N2a	Stage IIIA	T2	7th	'--	'--	'--	'--	'--	'--	'--	'--	'--	'--	'--	'--	not reported	'--	'--	'--	'--	'--	0	519
d5be2ab3-f748-480d-954b-385cf01b4c81	TCGA-D8-A27N	TCGA-BRCA	36	'--	'--	'--	'--	-13243	'--	not hispanic or latino	female	'--	'--	white	Alive	'--	1975	'--	'--	13243	'--	'--	'--	'--	M0	N2a	Stage IIIA	T2	7th	'--	'--	'--	'--	'--	'--	'--	'--	'--	'--	'--	'--	not reported	'--	'--	'--	'--	'--	0	519
d5e655fe-3fbc-47b0-ba23-1d1dd01d591c	TCGA-AC-A8OS	TCGA-BRCA	71	'--	'--	'--	'--	-26248	'--	not hispanic or latino	female	'--	'--	white	Alive	'--	1942	'--	'--	26248	'--	'--	'--	'--	MX	N0 (i-)	Stage IIA	T2	7th	'--	'--	'--	'--	'--	'--	'--	'--	'--	'--	'--	'--	not reported	'--	'--	'--	'--	'--	0	70
d5e655fe-3fbc-47b0-ba23-1d1dd01d591c	TCGA-AC-A8OS	TCGA-BRCA	71	'--	'--	'--	'--	-26248	'--	not hispanic or latino	female	'--	'--	white	Alive	'--	1942	'--	'--	26248	'--	'--	'--	'--	MX	N0 (i-)	Stage IIA	T2	7th	'--	'--	'--	'--	'--	'--	'--	'--	'--	'--	'--	'--	not reported	'--	'--	'--	'--	'--	0	70
a721dac6-0126-476c-b2d4-2dbf7406454b	TCGA-AC-A23G	TCGA-BRCA	76	'--	'--	'--	'--	-27934	'--	not reported	female	'--	'--	white	Alive	'--	1930	'--	'--	27934	'--	'--	'--	'--	MX	N1	Stage IIA	T1c	6th	'--	'--	'--	'--	'--	'--	'--	'--	'--	'--	'--	'--	not reported	'--	'--	'--	'--	'--	0	2248
a721dac6-0126-476c-b2d4-2dbf7406454b	TCGA-AC-A23G	TCGA-BRCA	76	'--	'--	'--	'--	-27934	'--	not reported	female	'--	'--	white	Alive	'--	1930	'--	'--	27934	'--	'--	'--	'--	MX	N1	Stage IIA	T1c	6th	'--	'--	'--	'--	'--	'--	'--	'--	'--	'--	'--	'--	not reported	'--	'--	'--	'--	'--	0	2248
a78b04b4-2380-4803-963e-e4e633cd69ab	TCGA-A2-A3XS	TCGA-BRCA	62	'--	'--	'--	'--	-23000	1032	not hispanic or latino	female	'--	'--	black or african american	Dead	'--	1941	2005	'--	23000	'--	'--	'--	'--	M0	N2a	Stage IIIA	T1	6th	'--	'--	'--	'--	'--	'--	'--	'--	'--	'--	'--	'--	not reported	'--	'--	'--	'--	'--	0	'--
a78b04b4-2380-4803-963e-e4e633cd69ab	TCGA-A2-A3XS	TCGA-BRCA	62	'--	'--	'--	'--	-23000	1032	not hispanic or latino	female	'--	'--	black or african american	Dead	'--	1941	2005	'--	23000	'--	'--	'--	'--	M0	N2a	Stage IIIA	T1	6th	'--	'--	'--	'--	'--	'--	'--	'--	'--	'--	'--	'--	not reported	'--	'--	'--	'--	'--	0	'--
602083f0-18d9-48b6-a529-31e165c54b37	TCGA-BH-A0HL	TCGA-BRCA	56	'--	'--	'--	'--	-20804	'--	not reported	female	'--	'--	white	Alive	'--	1953	'--	'--	20804	'--	'--	'--	'--	M0	N1a	Stage IIB	T2	'--	'--	'--	'--	'--	'--	'--	'--	'--	'--	'--	'--	'--	not reported	'--	'--	'--	'--	'--	0	72
602083f0-18d9-48b6-a529-31e165c54b37	TCGA-BH-A0HL	TCGA-BRCA	56	'--	'--	'--	'--	-20804	'--	not reported	female	'--	'--	white	Alive	'--	1953	'--	'--	20804	'--	'--	'--	'--	M0	N1a	Stage IIB	T2	'--	'--	'--	'--	'--	'--	'--	'--	'--	'--	'--	'--	'--	not reported	'--	'--	'--	'--	'--	0	72
d7308344-5bab-4073-bb4f-4d8cd8d7bd17	TCGA-E2-A159	TCGA-BRCA	50	'--	'--	'--	'--	-18621	'--	not hispanic or latino	female	'--	'--	white	Alive	'--	1959	'--	'--	18621	'--	'--	'--	'--	M0	N0	Stage IIA	T2	6th	'--	'--	'--	'--	'--	'--	'--	'--	'--	'--	'--	'--	not reported	'--	'--	'--	'--	'--	0	762
d7308344-5bab-4073-bb4f-4d8cd8d7bd17	TCGA-E2-A159	TCGA-BRCA	50	'--	'--	'--	'--	-18621	'--	not hispanic or latino	female	'--	'--	white	Alive	'--	1959	'--	'--	18621	'--	'--	'--	'--	M0	N0	Stage IIA	T2	6th	'--	'--	'--	'--	'--	'--	'--	'--	'--	'--	'--	'--	not reported	'--	'--	'--	'--	'--	0	762
c5f00132-1c6b-4337-af6f-596c652665cc	TCGA-AR-A0U3	TCGA-BRCA	59	'--	'--	'--	'--	-21755	'--	hispanic or latino	female	'--	'--	white	Alive	'--	1945	'--	'--	21755	'--	'--	'--	'--	M0	N1	Stage IIB	T2	6th	'--	'--	'--	'--	'--	'--	'--	'--	'--	'--	'--	'--	not reported	'--	'--	'--	'--	'--	0	4080
c5f00132-1c6b-4337-af6f-596c652665cc	TCGA-AR-A0U3	TCGA-BRCA	59	'--	'--	'--	'--	-21755	'--	hispanic or latino	female	'--	'--	white	Alive	'--	1945	'--	'--	21755	'--	'--	'--	'--	M0	N1	Stage IIB	T2	6th	'--	'--	'--	'--	'--	'--	'--	'--	'--	'--	'--	'--	not reported	'--	'--	'--	'--	'--	0	4080
4e3699da-4367-4a43-9d66-a117d3ad460d	TCGA-AN-A0XN	TCGA-BRCA	68	'--	'--	'--	'--	-25029	'--	not hispanic or latino	female	'--	'--	white	Alive	'--	1942	'--	'--	25029	'--	'--	'--	'--	M0	N2	Stage IIIA	T2	7th	'--	'--	'--	'--	'--	'--	'--	'--	'--	'--	'--	'--	not reported	'--	'--	'--	'--	'--	0	10
4e3699da-4367-4a43-9d66-a117d3ad460d	TCGA-AN-A0XN	TCGA-BRCA	68	'--	'--	'--	'--	-25029	'--	not hispanic or latino	female	'--	'--	white	Alive	'--	1942	'--	'--	25029	'--	'--	'--	'--	M0	N2	Stage IIIA	T2	7th	'--	'--	'--	'--	'--	'--	'--	'--	'--	'--	'--	'--	not reported	'--	'--	'--	'--	'--	0	10
d7cac141-9269-4733-83ce-e1bc0b503254	TCGA-A8-A096	TCGA-BRCA	73	'--	'--	'--	'--	-26723	'--	not reported	female	'--	'--	not reported	Alive	'--	1936	'--	'--	26723	'--	'--	'--	'--	M0	N0	Stage IIA	T2	6th	'--	'--	'--	'--	'--	'--	'--	'--	'--	'--	'--	'--	not reported	'--	'--	'--	'--	'--	0	0
d7cac141-9269-4733-83ce-e1bc0b503254	TCGA-A8-A096	TCGA-BRCA	73	'--	'--	'--	'--	-26723	'--	not reported	female	'--	'--	not reported	Alive	'--	1936	'--	'--	26723	'--	'--	'--	'--	M0	N0	Stage IIA	T2	6th	'--	'--	'--	'--	'--	'--	'--	'--	'--	'--	'--	'--	not reported	'--	'--	'--	'--	'--	0	0
d10a4887-373b-4726-a61d-126f950e4a06	TCGA-BH-A0C1	TCGA-BRCA	61	'--	'--	'--	'--	-22377	1411	not hispanic or latino	female	'--	'--	white	Dead	'--	1946	'--	'--	22377	'--	'--	'--	'--	M0	N2a	Stage IIIA	T3	6th	'--	'--	'--	'--	'--	'--	'--	'--	'--	'--	'--	'--	not reported	'--	'--	'--	'--	'--	0	1339
d10a4887-373b-4726-a61d-126f950e4a06	TCGA-BH-A0C1	TCGA-BRCA	61	'--	'--	'--	'--	-22377	1411	not hispanic or latino	female	'--	'--	white	Dead	'--	1946	'--	'--	22377	'--	'--	'--	'--	M0	N2a	Stage IIIA	T3	6th	'--	'--	'--	'--	'--	'--	'--	'--	'--	'--	'--	'--	not reported	'--	'--	'--	'--	'--	0	1339
d111c4ab-b39a-4a7c-8d8e-cb342bc10627	TCGA-A2-A4RX	TCGA-BRCA	67	'--	'--	'--	'--	-24779	'--	not hispanic or latino	female	'--	'--	black or african american	Alive	'--	1945	'--	'--	24779	'--	'--	'--	'--	M0	N0	Stage IIA	T2	7th	'--	'--	'--	'--	'--	'--	'--	'--	'--	'--	'--	'--	not reported	'--	'--	'--	'--	'--	0	742
d111c4ab-b39a-4a7c-8d8e-cb342bc10627	TCGA-A2-A4RX	TCGA-BRCA	67	'--	'--	'--	'--	-24779	'--	not hispanic or latino	female	'--	'--	black or african american	Alive	'--	1945	'--	'--	24779	'--	'--	'--	'--	M0	N0	Stage IIA	T2	7th	'--	'--	'--	'--	'--	'--	'--	'--	'--	'--	'--	'--	not reported	'--	'--	'--	'--	'--	0	742
d1703dbd-5c93-4cf2-a4d1-0d90640882bd	TCGA-AR-A0TR	TCGA-BRCA	68	'--	'--	'--	'--	-25190	160	not hispanic or latino	female	'--	'--	white	Dead	'--	1938	2006	'--	25190	'--	'--	'--	'--	M0	N1	Stage IIB	T2	'--	'--	'--	'--	'--	'--	'--	'--	'--	'--	'--	'--	'--	not reported	'--	'--	'--	'--	'--	0	'--
d1703dbd-5c93-4cf2-a4d1-0d90640882bd	TCGA-AR-A0TR	TCGA-BRCA	68	'--	'--	'--	'--	-25190	160	not hispanic or latino	female	'--	'--	white	Dead	'--	1938	2006	'--	25190	'--	'--	'--	'--	M0	N1	Stage IIB	T2	'--	'--	'--	'--	'--	'--	'--	'--	'--	'--	'--	'--	'--	not reported	'--	'--	'--	'--	'--	0	'--
4d120899-9a80-4736-b097-285e9e261bcb	TCGA-AQ-A1H2	TCGA-BRCA	84	'--	'--	'--	'--	-30958	'--	not hispanic or latino	female	'--	'--	white	Alive	'--	1926	'--	'--	30958	'--	'--	'--	'--	MX	N2a	Stage IIIA	T2	7th	'--	'--	'--	'--	'--	'--	'--	'--	'--	'--	'--	'--	not reported	'--	'--	'--	'--	'--	0	475
4d120899-9a80-4736-b097-285e9e261bcb	TCGA-AQ-A1H2	TCGA-BRCA	84	'--	'--	'--	'--	-30958	'--	not hispanic or latino	female	'--	'--	white	Alive	'--	1926	'--	'--	30958	'--	'--	'--	'--	MX	N2a	Stage IIIA	T2	7th	'--	'--	'--	'--	'--	'--	'--	'--	'--	'--	'--	'--	not reported	'--	'--	'--	'--	'--	0	475
d8f8064f-02ef-4fed-942b-714cbe5e8455	TCGA-LL-A7T0	TCGA-BRCA	70	'--	'--	'--	'--	-25867	'--	not hispanic or latino	female	'--	'--	black or african american	Alive	'--	1943	'--	'--	25867	'--	'--	'--	'--	M0	N1a	Stage IIB	T2	7th	'--	'--	'--	'--	'--	'--	'--	'--	'--	'--	'--	'--	not reported	'--	'--	'--	'--	'--	0	376
d8f8064f-02ef-4fed-942b-714cbe5e8455	TCGA-LL-A7T0	TCGA-BRCA	70	'--	'--	'--	'--	-25867	'--	not hispanic or latino	female	'--	'--	black or african american	Alive	'--	1943	'--	'--	25867	'--	'--	'--	'--	M0	N1a	Stage IIB	T2	7th	'--	'--	'--	'--	'--	'--	'--	'--	'--	'--	'--	'--	not reported	'--	'--	'--	'--	'--	0	376
d9627184-b972-4e00-8c11-b0b946ac357a	TCGA-AC-A5XS	TCGA-BRCA	74	'--	'--	'--	'--	-27160	'--	not hispanic or latino	female	'--	'--	white	Alive	'--	1938	'--	'--	27160	'--	'--	'--	'--	MX	N0	Stage IIA	T2	7th	'--	'--	'--	'--	'--	'--	'--	'--	'--	'--	'--	'--	not reported	'--	'--	'--	'--	'--	0	588
d9627184-b972-4e00-8c11-b0b946ac357a	TCGA-AC-A5XS	TCGA-BRCA	74	'--	'--	'--	'--	-27160	'--	not hispanic or latino	female	'--	'--	white	Alive	'--	1938	'--	'--	27160	'--	'--	'--	'--	MX	N0	Stage IIA	T2	7th	'--	'--	'--	'--	'--	'--	'--	'--	'--	'--	'--	'--	not reported	'--	'--	'--	'--	'--	0	588
d9a1c06f-7b50-46b0-878e-89e8c31863ae	TCGA-B6-A400	TCGA-BRCA	43	'--	'--	'--	'--	-16022	'--	not hispanic or latino	female	'--	'--	black or african american	Alive	'--	1965	'--	'--	16022	'--	'--	'--	'--	M0	N2a	Stage IIIA	T2	6th	'--	'--	'--	'--	'--	'--	'--	'--	'--	'--	'--	'--	not reported	'--	'--	'--	'--	'--	0	215
d9a1c06f-7b50-46b0-878e-89e8c31863ae	TCGA-B6-A400	TCGA-BRCA	43	'--	'--	'--	'--	-16022	'--	not hispanic or latino	female	'--	'--	black or african american	Alive	'--	1965	'--	'--	16022	'--	'--	'--	'--	M0	N2a	Stage IIIA	T2	6th	'--	'--	'--	'--	'--	'--	'--	'--	'--	'--	'--	'--	not reported	'--	'--	'--	'--	'--	0	215
e36e985d-2c44-4e14-854a-7dbca4bb0304	TCGA-E9-A3Q9	TCGA-BRCA	78	'--	'--	'--	'--	-28715	'--	not hispanic or latino	female	'--	'--	white	Alive	'--	1933	'--	'--	28715	'--	'--	'--	'--	M0	N3	Stage IIIC	T3	7th	'--	'--	'--	'--	'--	'--	'--	'--	'--	'--	'--	'--	not reported	'--	'--	'--	'--	'--	0	1001
e36e985d-2c44-4e14-854a-7dbca4bb0304	TCGA-E9-A3Q9	TCGA-BRCA	78	'--	'--	'--	'--	-28715	'--	not hispanic or latino	female	'--	'--	white	Alive	'--	1933	'--	'--	28715	'--	'--	'--	'--	M0	N3	Stage IIIC	T3	7th	'--	'--	'--	'--	'--	'--	'--	'--	'--	'--	'--	'--	not reported	'--	'--	'--	'--	'--	0	1001
68177e92-4784-45d9-af14-4ce0c00eae74	TCGA-A8-A08J	TCGA-BRCA	52	'--	'--	'--	'--	-19266	1127	not reported	female	'--	'--	not reported	Dead	'--	1953	2008	'--	19266	'--	'--	'--	'--	M1	N3	Stage IV	T4b	6th	'--	'--	'--	'--	'--	'--	'--	'--	'--	'--	'--	'--	not reported	'--	'--	'--	'--	'--	0	'--
68177e92-4784-45d9-af14-4ce0c00eae74	TCGA-A8-A08J	TCGA-BRCA	52	'--	'--	'--	'--	-19266	1127	not reported	female	'--	'--	not reported	Dead	'--	1953	2008	'--	19266	'--	'--	'--	'--	M1	N3	Stage IV	T4b	6th	'--	'--	'--	'--	'--	'--	'--	'--	'--	'--	'--	'--	not reported	'--	'--	'--	'--	'--	0	'--
d9fd2724-7db0-4af3-ac14-217bdfa5203f	TCGA-AC-A2QJ	TCGA-BRCA	48	'--	'--	'--	'--	-17569	446	hispanic or latino	female	'--	'--	white	Dead	'--	1963	'--	'--	17569	'--	'--	'--	'--	M0	N0	Stage IIIB	T4b	7th	'--	'--	'--	'--	'--	'--	'--	'--	'--	'--	'--	'--	not reported	'--	'--	'--	'--	'--	0	69
d9fd2724-7db0-4af3-ac14-217bdfa5203f	TCGA-AC-A2QJ	TCGA-BRCA	48	'--	'--	'--	'--	-17569	446	hispanic or latino	female	'--	'--	white	Dead	'--	1963	'--	'--	17569	'--	'--	'--	'--	M0	N0	Stage IIIB	T4b	7th	'--	'--	'--	'--	'--	'--	'--	'--	'--	'--	'--	'--	not reported	'--	'--	'--	'--	'--	0	69
f947d67f-4aa2-4eb9-977e-21a5ae563613	TCGA-A8-A08P	TCGA-BRCA	70	'--	'--	'--	'--	-25598	'--	not reported	female	'--	'--	not reported	Alive	'--	1938	'--	'--	25598	'--	'--	'--	'--	M0	N2a	Stage IIIA	T2	6th	'--	'--	'--	'--	'--	'--	'--	'--	'--	'--	'--	'--	not reported	'--	'--	'--	'--	'--	0	943
f947d67f-4aa2-4eb9-977e-21a5ae563613	TCGA-A8-A08P	TCGA-BRCA	70	'--	'--	'--	'--	-25598	'--	not reported	female	'--	'--	not reported	Alive	'--	1938	'--	'--	25598	'--	'--	'--	'--	M0	N2a	Stage IIIA	T2	6th	'--	'--	'--	'--	'--	'--	'--	'--	'--	'--	'--	'--	not reported	'--	'--	'--	'--	'--	0	943
8159ff7b-89f4-411a-9b9c-491f1cb3eb34	TCGA-AC-A2BM	TCGA-BRCA	41	'--	'--	'--	'--	-15212	'--	not reported	female	'--	'--	black or african american	Alive	'--	1964	'--	'--	15212	'--	'--	'--	'--	MX	N1a	Stage IIB	T2	6th	'--	'--	'--	'--	'--	'--	'--	'--	'--	'--	'--	'--	not reported	'--	'--	'--	'--	'--	0	3022
8159ff7b-89f4-411a-9b9c-491f1cb3eb34	TCGA-AC-A2BM	TCGA-BRCA	41	'--	'--	'--	'--	-15212	'--	not reported	female	'--	'--	black or african american	Alive	'--	1964	'--	'--	15212	'--	'--	'--	'--	MX	N1a	Stage IIB	T2	6th	'--	'--	'--	'--	'--	'--	'--	'--	'--	'--	'--	'--	not reported	'--	'--	'--	'--	'--	0	3022
da840a22-8d30-4682-bbd0-8fa87bd40528	TCGA-E2-A15C	TCGA-BRCA	61	'--	'--	'--	'--	-22583	'--	not hispanic or latino	female	'--	'--	white	Alive	'--	1948	'--	'--	22583	'--	'--	'--	'--	M0	N0	Stage I	T1c	6th	'--	'--	'--	'--	'--	'--	'--	'--	'--	'--	'--	'--	not reported	'--	'--	'--	'--	'--	0	694
da840a22-8d30-4682-bbd0-8fa87bd40528	TCGA-E2-A15C	TCGA-BRCA	61	'--	'--	'--	'--	-22583	'--	not hispanic or latino	female	'--	'--	white	Alive	'--	1948	'--	'--	22583	'--	'--	'--	'--	M0	N0	Stage I	T1c	6th	'--	'--	'--	'--	'--	'--	'--	'--	'--	'--	'--	'--	not reported	'--	'--	'--	'--	'--	0	694
65077db7-dd59-4362-9d28-d5a9154e9be0	TCGA-C8-A278	TCGA-BRCA	61	'--	'--	'--	'--	-22598	'--	not hispanic or latino	female	'--	'--	asian	Alive	'--	1949	'--	'--	22598	'--	'--	'--	'--	M0	N2	Stage IIIA	T2	6th	'--	'--	'--	'--	'--	'--	'--	'--	'--	'--	'--	'--	not reported	'--	'--	'--	'--	'--	0	297
65077db7-dd59-4362-9d28-d5a9154e9be0	TCGA-C8-A278	TCGA-BRCA	61	'--	'--	'--	'--	-22598	'--	not hispanic or latino	female	'--	'--	asian	Alive	'--	1949	'--	'--	22598	'--	'--	'--	'--	M0	N2	Stage IIIA	T2	6th	'--	'--	'--	'--	'--	'--	'--	'--	'--	'--	'--	'--	not reported	'--	'--	'--	'--	'--	0	297
c0892598-1f7b-4f23-9cd8-731f797753d5	TCGA-A2-A0YG	TCGA-BRCA	63	'--	'--	'--	'--	-23058	'--	not hispanic or latino	female	'--	'--	white	Alive	'--	1946	'--	'--	23058	'--	'--	'--	'--	M0	N3a	Stage IIIC	T2	'--	'--	'--	'--	'--	'--	'--	'--	'--	'--	'--	'--	'--	not reported	'--	'--	'--	'--	'--	0	666
c0892598-1f7b-4f23-9cd8-731f797753d5	TCGA-A2-A0YG	TCGA-BRCA	63	'--	'--	'--	'--	-23058	'--	not hispanic or latino	female	'--	'--	white	Alive	'--	1946	'--	'--	23058	'--	'--	'--	'--	M0	N3a	Stage IIIC	T2	'--	'--	'--	'--	'--	'--	'--	'--	'--	'--	'--	'--	'--	not reported	'--	'--	'--	'--	'--	0	666
db3e1ce8-4a05-4bfc-b5ae-13cf789369e1	TCGA-OL-A6VR	TCGA-BRCA	48	'--	'--	'--	'--	-17702	'--	not hispanic or latino	female	'--	'--	black or african american	Alive	'--	1963	'--	'--	17702	'--	'--	'--	'--	MX	N0	Stage IA	T1b	7th	'--	'--	'--	'--	'--	'--	'--	'--	'--	'--	'--	'--	not reported	'--	'--	'--	'--	'--	0	1220
db3e1ce8-4a05-4bfc-b5ae-13cf789369e1	TCGA-OL-A6VR	TCGA-BRCA	48	'--	'--	'--	'--	-17702	'--	not hispanic or latino	female	'--	'--	black or african american	Alive	'--	1963	'--	'--	17702	'--	'--	'--	'--	MX	N0	Stage IA	T1b	7th	'--	'--	'--	'--	'--	'--	'--	'--	'--	'--	'--	'--	not reported	'--	'--	'--	'--	'--	0	1220
b6b932ce-6856-4d94-9e6c-16dfbe51906f	TCGA-E9-A1QZ	TCGA-BRCA	61	'--	'--	'--	'--	-22397	'--	not hispanic or latino	female	'--	'--	white	Alive	'--	1950	'--	'--	22397	'--	'--	'--	'--	M0	N0	Stage IIA	T2	7th	'--	'--	'--	'--	'--	'--	'--	'--	'--	'--	'--	'--	not reported	'--	'--	'--	'--	'--	0	755
b6b932ce-6856-4d94-9e6c-16dfbe51906f	TCGA-E9-A1QZ	TCGA-BRCA	61	'--	'--	'--	'--	-22397	'--	not hispanic or latino	female	'--	'--	white	Alive	'--	1950	'--	'--	22397	'--	'--	'--	'--	M0	N0	Stage IIA	T2	7th	'--	'--	'--	'--	'--	'--	'--	'--	'--	'--	'--	'--	not reported	'--	'--	'--	'--	'--	0	755
c1e704d6-a33b-4891-90bd-992b0040c075	TCGA-C8-A3M8	TCGA-BRCA	68	'--	'--	'--	'--	-24877	'--	not hispanic or latino	female	'--	'--	asian	Alive	'--	1943	'--	'--	24877	'--	'--	'--	'--	M0	N0	Stage IA	T1c	7th	'--	'--	'--	'--	'--	'--	'--	'--	'--	'--	'--	'--	not reported	'--	'--	'--	'--	'--	0	394
c1e704d6-a33b-4891-90bd-992b0040c075	TCGA-C8-A3M8	TCGA-BRCA	68	'--	'--	'--	'--	-24877	'--	not hispanic or latino	female	'--	'--	asian	Alive	'--	1943	'--	'--	24877	'--	'--	'--	'--	M0	N0	Stage IA	T1c	7th	'--	'--	'--	'--	'--	'--	'--	'--	'--	'--	'--	'--	not reported	'--	'--	'--	'--	'--	0	394
c25898b4-eb33-42f4-bf3f-bf532a929e7d	TCGA-AO-A1KO	TCGA-BRCA	46	'--	'--	'--	'--	-16817	'--	not hispanic or latino	female	'--	'--	white	Alive	'--	1962	'--	'--	16817	'--	'--	'--	'--	M0	N0 (i+)	Stage IIB	T3	6th	'--	'--	'--	'--	'--	'--	'--	'--	'--	'--	'--	'--	not reported	'--	'--	'--	'--	'--	0	622
c25898b4-eb33-42f4-bf3f-bf532a929e7d	TCGA-AO-A1KO	TCGA-BRCA	46	'--	'--	'--	'--	-16817	'--	not hispanic or latino	female	'--	'--	white	Alive	'--	1962	'--	'--	16817	'--	'--	'--	'--	M0	N0 (i+)	Stage IIB	T3	6th	'--	'--	'--	'--	'--	'--	'--	'--	'--	'--	'--	'--	not reported	'--	'--	'--	'--	'--	0	622
c2a742fe-3e8b-4210-85a6-7191a1123609	TCGA-AN-A0FN	TCGA-BRCA	61	'--	'--	'--	'--	-22629	'--	not hispanic or latino	female	'--	'--	white	Alive	'--	1949	'--	'--	22629	'--	'--	'--	'--	M0	N0	Stage IA	T1c	7th	'--	'--	'--	'--	'--	'--	'--	'--	'--	'--	'--	'--	not reported	'--	'--	'--	'--	'--	0	218
c2a742fe-3e8b-4210-85a6-7191a1123609	TCGA-AN-A0FN	TCGA-BRCA	61	'--	'--	'--	'--	-22629	'--	not hispanic or latino	female	'--	'--	white	Alive	'--	1949	'--	'--	22629	'--	'--	'--	'--	M0	N0	Stage IA	T1c	7th	'--	'--	'--	'--	'--	'--	'--	'--	'--	'--	'--	'--	not reported	'--	'--	'--	'--	'--	0	218
c3148e68-1739-4334-abda-1dcbc2166846	TCGA-B6-A0RH	TCGA-BRCA	51	'--	'--	'--	'--	-18759	6456	not hispanic or latino	female	'--	'--	black or african american	Dead	'--	1940	'--	'--	18759	'--	'--	'--	'--	M0	N0 (i-)	Stage IIA	T2	6th	'--	'--	'--	'--	'--	'--	'--	'--	'--	'--	'--	'--	not reported	'--	'--	'--	'--	'--	0	5749
c3148e68-1739-4334-abda-1dcbc2166846	TCGA-B6-A0RH	TCGA-BRCA	51	'--	'--	'--	'--	-18759	6456	not hispanic or latino	female	'--	'--	black or african american	Dead	'--	1940	'--	'--	18759	'--	'--	'--	'--	M0	N0 (i-)	Stage IIA	T2	6th	'--	'--	'--	'--	'--	'--	'--	'--	'--	'--	'--	'--	not reported	'--	'--	'--	'--	'--	0	5749
3f834fa7-6d7b-4b85-98c0-5c55d55b6c95	TCGA-B6-A0IE	TCGA-BRCA	38	'--	'--	'--	'--	-13982	1993	not hispanic or latino	female	'--	'--	black or african american	Dead	'--	1957	2000	'--	13982	'--	'--	'--	'--	M0	N1b	Stage IIIA	T3	4th	'--	'--	'--	'--	'--	'--	'--	'--	'--	'--	'--	'--	not reported	'--	'--	'--	'--	'--	0	'--
3f834fa7-6d7b-4b85-98c0-5c55d55b6c95	TCGA-B6-A0IE	TCGA-BRCA	38	'--	'--	'--	'--	-13982	1993	not hispanic or latino	female	'--	'--	black or african american	Dead	'--	1957	2000	'--	13982	'--	'--	'--	'--	M0	N1b	Stage IIIA	T3	4th	'--	'--	'--	'--	'--	'--	'--	'--	'--	'--	'--	'--	not reported	'--	'--	'--	'--	'--	0	'--
c397e6c2-ba3a-4f5e-a258-c140611192fe	TCGA-A1-A0SE	TCGA-BRCA	56	'--	'--	'--	'--	-20717	'--	not hispanic or latino	female	'--	'--	white	Alive	'--	1949	'--	'--	20717	'--	'--	'--	'--	M0	N0 (i-)	Stage I	T1c	6th	'--	'--	'--	'--	'--	'--	'--	'--	'--	'--	'--	'--	not reported	'--	'--	'--	'--	'--	0	1321
c397e6c2-ba3a-4f5e-a258-c140611192fe	TCGA-A1-A0SE	TCGA-BRCA	56	'--	'--	'--	'--	-20717	'--	not hispanic or latino	female	'--	'--	white	Alive	'--	1949	'--	'--	20717	'--	'--	'--	'--	M0	N0 (i-)	Stage I	T1c	6th	'--	'--	'--	'--	'--	'--	'--	'--	'--	'--	'--	'--	not reported	'--	'--	'--	'--	'--	0	1321
dcb68327-1537-4ca6-81de-3910d0663cb8	TCGA-C8-A8HR	TCGA-BRCA	49	'--	'--	'--	'--	-17921	'--	not hispanic or latino	female	'--	'--	asian	Alive	'--	1964	'--	'--	17921	'--	'--	'--	'--	M0	N2	Stage IIIA	T3	7th	'--	'--	'--	'--	'--	'--	'--	'--	'--	'--	'--	'--	not reported	'--	'--	'--	'--	'--	0	408
dcb68327-1537-4ca6-81de-3910d0663cb8	TCGA-C8-A8HR	TCGA-BRCA	49	'--	'--	'--	'--	-17921	'--	not hispanic or latino	female	'--	'--	asian	Alive	'--	1964	'--	'--	17921	'--	'--	'--	'--	M0	N2	Stage IIIA	T3	7th	'--	'--	'--	'--	'--	'--	'--	'--	'--	'--	'--	'--	not reported	'--	'--	'--	'--	'--	0	408
c54d5507-bba5-4a1e-8885-3c3b1eed13c1	TCGA-D8-A27P	TCGA-BRCA	64	'--	'--	'--	'--	-23576	'--	not hispanic or latino	female	'--	'--	white	Alive	'--	1947	'--	'--	23576	'--	'--	'--	'--	M0	N0	Stage IA	T1c	7th	'--	'--	'--	'--	'--	'--	'--	'--	'--	'--	'--	'--	not reported	'--	'--	'--	'--	'--	0	49
c54d5507-bba5-4a1e-8885-3c3b1eed13c1	TCGA-D8-A27P	TCGA-BRCA	64	'--	'--	'--	'--	-23576	'--	not hispanic or latino	female	'--	'--	white	Alive	'--	1947	'--	'--	23576	'--	'--	'--	'--	M0	N0	Stage IA	T1c	7th	'--	'--	'--	'--	'--	'--	'--	'--	'--	'--	'--	'--	not reported	'--	'--	'--	'--	'--	0	49
dcfd0b1d-5707-44a6-b225-5e8f7cea5ca1	TCGA-A8-A097	TCGA-BRCA	65	'--	'--	'--	'--	-23741	'--	not reported	female	'--	'--	not reported	Alive	'--	1944	'--	'--	23741	'--	'--	'--	'--	M0	N1	Stage IIB	T2	6th	'--	'--	'--	'--	'--	'--	'--	'--	'--	'--	'--	'--	not reported	'--	'--	'--	'--	'--	0	365
dcfd0b1d-5707-44a6-b225-5e8f7cea5ca1	TCGA-A8-A097	TCGA-BRCA	65	'--	'--	'--	'--	-23741	'--	not reported	female	'--	'--	not reported	Alive	'--	1944	'--	'--	23741	'--	'--	'--	'--	M0	N1	Stage IIB	T2	6th	'--	'--	'--	'--	'--	'--	'--	'--	'--	'--	'--	'--	not reported	'--	'--	'--	'--	'--	0	365
dd43ffd9-da18-4ad3-abe7-6f443c76a717	TCGA-GM-A2DC	TCGA-BRCA	57	'--	'--	'--	'--	-21122	'--	not hispanic or latino	female	'--	'--	white	Alive	'--	1949	'--	'--	21122	'--	'--	'--	'--	M0	N1a	Stage IIA	T1c	6th	'--	'--	'--	'--	'--	'--	'--	'--	'--	'--	'--	'--	not reported	'--	'--	'--	'--	'--	0	2535
dd43ffd9-da18-4ad3-abe7-6f443c76a717	TCGA-GM-A2DC	TCGA-BRCA	57	'--	'--	'--	'--	-21122	'--	not hispanic or latino	female	'--	'--	white	Alive	'--	1949	'--	'--	21122	'--	'--	'--	'--	M0	N1a	Stage IIA	T1c	6th	'--	'--	'--	'--	'--	'--	'--	'--	'--	'--	'--	'--	not reported	'--	'--	'--	'--	'--	0	2535
c632675e-e8af-43cd-8744-5be3754c1c14	TCGA-A2-A0SU	TCGA-BRCA	66	'--	'--	'--	'--	-24219	'--	not hispanic or latino	female	'--	'--	white	Alive	'--	1940	'--	'--	24219	'--	'--	'--	'--	M0	N0 (i+)	Stage IIA	T2	'--	'--	'--	'--	'--	'--	'--	'--	'--	'--	'--	'--	'--	not reported	'--	'--	'--	'--	'--	0	1662
c632675e-e8af-43cd-8744-5be3754c1c14	TCGA-A2-A0SU	TCGA-BRCA	66	'--	'--	'--	'--	-24219	'--	not hispanic or latino	female	'--	'--	white	Alive	'--	1940	'--	'--	24219	'--	'--	'--	'--	M0	N0 (i+)	Stage IIA	T2	'--	'--	'--	'--	'--	'--	'--	'--	'--	'--	'--	'--	'--	not reported	'--	'--	'--	'--	'--	0	1662
4da999a0-ef41-4a0b-b1d1-446b39cc855a	TCGA-EW-A1PH	TCGA-BRCA	52	'--	'--	'--	'--	-19073	'--	hispanic or latino	female	'--	'--	white	Alive	'--	1958	'--	'--	19073	'--	'--	'--	'--	M0	N1a	Stage IIA	T1c	7th	'--	'--	'--	'--	'--	'--	'--	'--	'--	'--	'--	'--	not reported	'--	'--	'--	'--	'--	0	607
4da999a0-ef41-4a0b-b1d1-446b39cc855a	TCGA-EW-A1PH	TCGA-BRCA	52	'--	'--	'--	'--	-19073	'--	hispanic or latino	female	'--	'--	white	Alive	'--	1958	'--	'--	19073	'--	'--	'--	'--	M0	N1a	Stage IIA	T1c	7th	'--	'--	'--	'--	'--	'--	'--	'--	'--	'--	'--	'--	not reported	'--	'--	'--	'--	'--	0	607
0b0f9938-ce1e-4814-8821-0132d137eb9e	TCGA-LD-A7W6	TCGA-BRCA	54	'--	'--	'--	'--	-20077	'--	not hispanic or latino	female	'--	'--	white	Alive	'--	1959	'--	'--	20077	'--	'--	'--	'--	M0	N1a	Stage IIB	T2	7th	'--	'--	'--	'--	'--	'--	'--	'--	'--	'--	'--	'--	not reported	'--	'--	'--	'--	'--	0	404
0b0f9938-ce1e-4814-8821-0132d137eb9e	TCGA-LD-A7W6	TCGA-BRCA	54	'--	'--	'--	'--	-20077	'--	not hispanic or latino	female	'--	'--	white	Alive	'--	1959	'--	'--	20077	'--	'--	'--	'--	M0	N1a	Stage IIB	T2	7th	'--	'--	'--	'--	'--	'--	'--	'--	'--	'--	'--	'--	not reported	'--	'--	'--	'--	'--	0	404
c70ee5e1-4703-4996-bb5c-f4cca0fb53ba	TCGA-AO-A129	TCGA-BRCA	29	'--	'--	'--	'--	-10898	'--	not hispanic or latino	female	'--	'--	white	Alive	'--	1973	'--	'--	10898	'--	'--	'--	'--	M0	N1a	Stage IIB	T2	5th	'--	'--	'--	'--	'--	'--	'--	'--	'--	'--	'--	'--	not reported	'--	'--	'--	'--	'--	0	3286
[truncated: 841 more rows]
[truncated: 108 more columns]

## Sheet: GSE20685
sample_id	gender	age	event	last_followup	T	N	M	stage
GSM519121	female	41	0	2555	t_stage: 2	n_stage: 2	m_stage: 0	II
[truncated: 326 more rows]
